# Supplementary material for: 3/2 fractional quantum Hall plateau in confined two-dimensional electron gas
Source: Nat Commun. 2019 Sep 25;10:4351. doi: 10.1038/s41467-019-12245-y (PMC6761136; doi:10.1038/s41467-019-12245-y)
Supplement: Supplementary file 2 — Source Data [file 41467_2019_12245_MOESM2_ESM.xlsx]

## Sheet: Fig.1b
Vgate	RD
V	ohm
0.0395	8.88178e-16
0.039	8.88178e-16
0.0385	8.88178e-16
0.038	8.88178e-16
0.0375	8.88178e-16
0.037	8.88178e-16
0.0365	8.88178e-16
0.036	0.1
0.0355	0.1
0.035	0.1
0.0345	0.1
0.034	0.1
0.0335	0.1
0.033	0.1
0.0325	0.1
0.032	0.1
0.0315	0.1
0.031	0.1
0.0305	0.1
0.03	0.1
0.0295	0.1
0.029	0.1
0.0285	0.1
0.028	0.1
0.0275	0.1
0.027	0.1
0.0265	0.1
0.026	0.1
0.0255	0.1
0.025	0.1
0.0245	0.1
0.024	0.1
0.0235	0.1
0.023	0.1
0.0225	8.88178e-16
0.022	8.88178e-16
0.0215	8.88178e-16
0.021	8.88178e-16
0.0205	8.88178e-16
0.02	8.88178e-16
0.0195	8.88178e-16
0.019	8.88178e-16
0.0185	8.88178e-16
0.018	8.88178e-16
0.0175	8.88178e-16
0.017	8.88178e-16
0.0165	8.88178e-16
0.016	8.88178e-16
0.0155	8.88178e-16
0.015	8.88178e-16
0.0145	8.88178e-16
0.014	8.88178e-16
0.0135	8.88178e-16
0.013	8.88178e-16
0.0125	8.88178e-16
0.012	8.88178e-16
0.0115	8.88178e-16
0.011	8.88178e-16
0.0105	8.88178e-16
0.01	8.88178e-16
0.0095	8.88178e-16
0.009	8.88178e-16
0.0085	8.88178e-16
0.008	8.88178e-16
0.0075	8.88178e-16
0.007	8.88178e-16
0.0065	8.88178e-16
0.006	8.88178e-16
0.0055	8.88178e-16
0.005	8.88178e-16
0.0045	8.88178e-16
0.004	8.88178e-16
0.0035	8.88178e-16
0.003	8.88178e-16
0.0025	8.88178e-16
0.002	8.88178e-16
0.0015	8.88178e-16
0.001	8.88178e-16
0.0005	8.88178e-16
0	8.88178e-16
-0.0005	8.88178e-16
-0.001	8.88178e-16
-0.0015	0.1
-0.002	0.1
-0.0025	0.1
-0.003	0.1
-0.0035	0.1
-0.004	0.1
-0.0045	0.1
-0.005	0.1
-0.0055	0.1
-0.006	0.1
-0.0065	0.1
-0.007	0.1
-0.0075	0.1
-0.008	0.1
-0.0085	0.1
-0.009	0.1
-0.0095	0.1
-0.01	0.1
-0.0105	0.1
-0.011	0.1
-0.0115	0.1
-0.012	0.1
-0.0125	0.1
-0.013	0.1
-0.0135	0.1
-0.014	0.1
-0.0145	0.1
-0.015	0.1
-0.0155	8.88178e-16
-0.016	8.88178e-16
-0.0165	8.88178e-16
-0.017	8.88178e-16
-0.0175	8.88178e-16
-0.018	8.88178e-16
-0.0185	8.88178e-16
-0.019	8.88178e-16
-0.0195	8.88178e-16
-0.02	8.88178e-16
-0.0205	8.88178e-16
-0.021	8.88178e-16
-0.0215	8.88178e-16
-0.022	8.88178e-16
-0.0225	8.88178e-16
-0.023	8.88178e-16
-0.0235	8.88178e-16
-0.024	8.88178e-16
-0.0245	8.88178e-16
-0.025	8.88178e-16
-0.0255	8.88178e-16
-0.026	8.88178e-16
-0.0265	8.88178e-16
-0.027	8.88178e-16
-0.0275	8.88178e-16
-0.028	8.88178e-16
-0.0285	8.88178e-16
-0.029	8.88178e-16
-0.0295	8.88178e-16
-0.03	8.88178e-16
-0.0305	8.88178e-16
-0.031	8.88178e-16
-0.0315	8.88178e-16
-0.032	8.88178e-16
-0.0325	0.1
-0.033	0.1
-0.0335	0.1
-0.034	0.1
-0.0345	0.1
-0.035	0.1
-0.0355	0.1
-0.036	0.1
-0.0365	0.1
-0.037	0.1
-0.0375	0.1
-0.038	0.1
-0.0385	0.1
-0.039	0.1
-0.0395	0.1
-0.04	0.1
-0.0405	0.1
-0.041	0.1
-0.0415	0.1
-0.042	0.1
-0.0425	0.1
-0.043	0.1
-0.0435	0.1
-0.044	0.1
-0.0445	0.1
-0.045	0.1
-0.0455	0.1
-0.046	0.1
-0.0465	0.1
-0.047	0.1
-0.0475	0.1
-0.048	0.1
-0.0485	0.1
-0.049	0.1
-0.0495	0.1
-0.05	0.1
-0.0505	0.1
-0.051	0.1
-0.0515	0.1
-0.052	0.1
-0.0525	0.1
-0.053	0.1
-0.0535	0.1
-0.054	0.1
-0.0545	8.88178e-16
-0.055	8.88178e-16
-0.0555	8.88178e-16
-0.056	8.88178e-16
-0.0565	8.88178e-16
-0.057	8.88178e-16
-0.0575	8.88178e-16
-0.058	8.88178e-16
-0.0585	8.88178e-16
-0.059	8.88178e-16
-0.0595	8.88178e-16
-0.06	8.88178e-16
-0.0605	8.88178e-16
-0.061	8.88178e-16
-0.0615	0.1
-0.062	0.1
-0.0625	0.1
-0.063	0.1
-0.0635	0.1
-0.064	0.1
-0.0645	0.1
-0.065	0.1
-0.0655	0.1
-0.066	0.1
-0.0665	0.1
-0.067	0.1
-0.0675	0.1
-0.068	0.1
-0.0685	0.1
-0.069	0.1
-0.0695	0.1
-0.07	0.1
-0.0705	0.1
-0.071	0.1
-0.0715	0.1
-0.072	0.1
-0.0725	0.1
-0.073	0.1
-0.0735	0.1
-0.074	0.1
-0.0745	0.1
-0.075	0.1
-0.0755	0.1
-0.076	0.1
-0.0765	0.1
-0.077	0.1
-0.0775	0.1
-0.078	0.1
-0.0785	0.1
-0.079	0.1
-0.0795	0.1
-0.08	0.1
-0.0805	0.1
-0.081	0.1
-0.0815	0.1
-0.082	0.1
-0.0825	0.1
-0.083	0.1
-0.0835	0.2
-0.084	0.2
-0.0845	0.2
-0.085	0.2
-0.0855	0.2
-0.086	0.2
-0.0865	0.2
-0.087	0.2
-0.0875	0.2
-0.088	0.2
-0.0885	0.2
-0.089	0.2
-0.0895	0.2
-0.09	0.2
-0.0905	0.2
-0.091	0.2
-0.0915	0.2
-0.092	0.2
-0.0925	0.2
-0.093	0.2
-0.0935	0.2
-0.094	0.2
-0.0945	0.2
-0.095	0.2
-0.0955	0.2
-0.096	0.2
-0.0965	0.2
-0.097	0.2
-0.0975	0.2
-0.098	0.2
-0.0985	0.2
-0.099	0.2
-0.0995	0.2
-0.1	0.2
-0.1005	0.2
-0.101	0.2
-0.1015	0.2
-0.102	0.2
-0.1025	0.2
-0.103	0.2
-0.1035	0.2
-0.104	0.2
-0.1045	0.2
-0.105	0.2
-0.1055	0.2
-0.106	0.2
-0.1065	0.2
-0.107	0.2
-0.1075	0.2
-0.108	0.2
-0.1085	0.2
-0.109	0.2
-0.1095	0.2
-0.11	0.2
-0.1105	0.2
-0.111	0.2
-0.1115	0.2
-0.112	0.2
-0.1125	0.2
-0.113	0.2
-0.1135	0.2
-0.114	0.1
-0.1145	0.1
-0.115	0.1
-0.1155	0.1
-0.116	0.1
-0.1165	0.1
-0.117	0.1
-0.1175	0.1
-0.118	0.1
-0.1185	0.1
-0.119	0.1
-0.1195	0.1
-0.12	0.1
-0.1205	8.88178e-16
-0.121	8.88178e-16
-0.1215	8.88178e-16
-0.122	8.88178e-16
-0.1225	8.88178e-16
-0.123	8.88178e-16
-0.1235	0.1
-0.124	0.1
-0.1245	0.1
-0.125	0.1
-0.1255	0.1
-0.126	0.1
-0.1265	0.1
-0.127	0.1
-0.1275	0.1
-0.128	0.1
-0.1285	0.1
-0.129	0.2
-0.1295	0.2
-0.13	0.2
-0.1305	0.2
-0.131	0.2
-0.1315	0.2
-0.132	0.2
-0.1325	0.2
-0.133	0.2
-0.1335	0.2
-0.134	0.2
-0.1345	0.2
-0.135	0.2
-0.1355	0.2
-0.136	0.2
-0.1365	0.2
-0.137	0.2
-0.1375	0.2
-0.138	0.2
-0.1385	0.2
-0.139	0.2
-0.1395	0.2
-0.14	0.2
-0.1405	0.2
-0.141	0.2
-0.1415	0.2
-0.142	0.2
-0.1425	0.2
-0.143	0.2
-0.1435	0.2
-0.144	0.2
-0.1445	0.2
-0.145	0.2
-0.1455	0.2
-0.146	0.2
-0.1465	0.2
-0.147	0.2
-0.1475	0.2
-0.148	0.2
-0.1485	0.2
-0.149	0.2
-0.1495	0.2
-0.15	0.2
-0.1505	0.2
-0.151	0.2
-0.1515	0.2
-0.152	0.2
-0.1525	0.1
-0.153	0.1
-0.1535	0.1
-0.154	0.1
-0.1545	0.1
-0.155	0.1
-0.1555	0.1
-0.156	0.1
-0.1565	0.1
-0.157	0.1
-0.1575	0.1
-0.158	0.1
-0.1585	0.1
-0.159	0.1
-0.1595	0.1
-0.16	0.1
-0.1605	8.88178e-16
-0.161	8.88178e-16
-0.1615	8.88178e-16
-0.162	8.88178e-16
-0.1625	8.88178e-16
-0.163	8.88178e-16
-0.1635	8.88178e-16
-0.164	8.88178e-16
-0.1645	8.88178e-16
-0.165	8.88178e-16
-0.1655	8.88178e-16
-0.166	8.88178e-16
-0.1665	8.88178e-16
-0.167	8.88178e-16
-0.1675	8.88178e-16
-0.168	8.88178e-16
-0.1685	8.88178e-16
-0.169	8.88178e-16
-0.1695	8.88178e-16
-0.17	8.88178e-16
-0.1705	8.88178e-16
-0.171	8.88178e-16
-0.1715	8.88178e-16
-0.172	8.88178e-16
-0.1725	8.88178e-16
-0.173	8.88178e-16
-0.1735	8.88178e-16
-0.174	8.88178e-16
-0.1745	8.88178e-16
-0.175	8.88178e-16
-0.1755	8.88178e-16
-0.176	8.88178e-16
-0.1765	8.88178e-16
-0.177	8.88178e-16
-0.1775	8.88178e-16
-0.178	8.88178e-16
-0.1785	8.88178e-16
-0.179	8.88178e-16
-0.1795	8.88178e-16
-0.18	8.88178e-16
-0.1805	8.88178e-16
-0.181	8.88178e-16
-0.1815	8.88178e-16
-0.182	8.88178e-16
-0.1825	8.88178e-16
-0.183	8.88178e-16
-0.1835	8.88178e-16
-0.184	8.88178e-16
-0.1845	8.88178e-16
-0.185	8.88178e-16
-0.1855	8.88178e-16
-0.186	8.88178e-16
-0.1865	8.88178e-16
-0.187	8.88178e-16
-0.1875	0.1
-0.188	0.1
-0.1885	0.1
-0.189	0.1
-0.1895	0.1
-0.19	0.1
-0.1905	0.1
-0.191	0.1
-0.1915	0.1
-0.192	0.1
-0.1925	0.1
-0.193	0.1
-0.1935	0.1
-0.194	0.1
-0.1945	0.1
-0.195	0.1
-0.1955	0.1
-0.196	0.2
-0.1965	0.2
-0.197	0.2
-0.1975	0.2
-0.198	0.2
-0.1985	0.2
-0.199	0.2
-0.1995	0.2
-0.2	0.2
-0.2005	0.2
-0.201	0.2
-0.2015	0.2
-0.202	0.2
-0.2025	0.2
-0.203	0.2
-0.2035	0.2
-0.204	0.2
-0.2045	0.2
-0.205	0.2
-0.2055	0.2
-0.206	0.2
-0.2065	0.2
-0.207	0.2
-0.2075	0.2
-0.208	0.2
-0.2085	0.2
-0.209	0.2
-0.2095	0.2
-0.21	0.2
-0.2105	0.2
-0.211	0.2
-0.2115	0.2
-0.212	0.2
-0.2125	0.2
-0.213	0.2
-0.2135	0.1
-0.214	0.1
-0.2145	0.1
-0.215	0.1
-0.2155	0.1
-0.216	0.1
-0.2165	0.1
-0.217	0.1
-0.2175	0.1
-0.218	0.1
-0.2185	0.1
-0.219	0.1
-0.2195	0.1
-0.22	0.1
-0.2205	8.88178e-16
-0.221	8.88178e-16
-0.2215	0.1
-0.222	0.1
-0.2225	0.1
-0.223	0.1
-0.2235	0.1
-0.224	0.1
-0.2245	0.1
-0.225	0.1
-0.2255	0.1
-0.226	0.1
-0.2265	0.1
-0.227	0.1
-0.2275	0.1
-0.228	0.1
-0.2285	0.1
-0.229	0.1
-0.2295	0.1
-0.23	0.1
-0.2305	0.1
-0.231	0.1
-0.2315	0.1
-0.232	0.1
-0.2325	0.1
-0.233	0.1
-0.2335	0.1
-0.234	0.1
-0.2345	0.1
-0.235	0.1
-0.2355	0.1
-0.236	0.1
-0.2365	0.1
-0.237	0.1
-0.2375	0.1
-0.238	0.1
-0.2385	0.1
-0.239	0.1
-0.2395	0.1
-0.24	0.1
-0.2405	0.1
-0.241	0.1
-0.2415	0.1
-0.242	0.1
-0.2425	0.1
-0.243	0.1
-0.2435	0.1
-0.244	0.1
-0.2445	0.1
-0.245	0.1
-0.2455	0.2
-0.246	0.2
-0.2465	0.2
-0.247	0.2
-0.2475	0.2
-0.248	0.2
-0.2485	0.2
-0.249	0.2
-0.2495	0.2
-0.25	0.2
-0.2505	0.2
-0.251	0.2
-0.2515	0.2
-0.252	0.2
-0.2525	0.2
-0.253	0.2
-0.2535	0.2
-0.254	0.2
-0.2545	0.2
-0.255	0.2
-0.2555	0.2
-0.256	0.2
-0.2565	0.2
-0.257	0.1
-0.2575	0.1
-0.258	0.1
-0.2585	0.1
-0.259	0.1
-0.2595	0.1
-0.26	0.1
-0.2605	0.1
-0.261	0.1
-0.2615	0.1
-0.262	0.1
-0.2625	8.88178e-16
-0.263	8.88178e-16
-0.2635	8.88178e-16
-0.264	8.88178e-16
-0.2645	8.88178e-16
-0.265	8.88178e-16
-0.2655	8.88178e-16
-0.266	-0.1
-0.2665	-0.1
-0.267	-0.1
-0.2675	-0.1
-0.268	-0.1
-0.2685	-0.1
-0.269	-0.1
-0.2695	-0.1
-0.27	-0.1
-0.2705	-0.1
-0.271	-0.2
-0.2715	-0.2
-0.272	-0.2
-0.2725	-0.2
-0.273	-0.2
-0.2735	-0.2
-0.274	-0.2
-0.2745	-0.2
-0.275	-0.2
-0.2755	-0.2
-0.276	-0.2
-0.2765	-0.1
-0.277	-0.1
-0.2775	-0.1
-0.278	-0.1
-0.2785	-0.1
-0.279	-0.1
-0.2795	-0.1
-0.28	-0.1
-0.2805	-0.1
-0.281	-0.1
-0.2815	-0.1
-0.282	-0.1
-0.2825	-0.1
-0.283	-0.1
-0.2835	8.88178e-16
-0.284	8.88178e-16
-0.2845	8.88178e-16
-0.285	8.88178e-16
-0.2855	8.88178e-16
-0.286	8.88178e-16
-0.2865	8.88178e-16
-0.287	8.88178e-16
-0.2875	8.88178e-16
-0.288	8.88178e-16
-0.2885	8.88178e-16
-0.289	8.88178e-16
-0.2895	8.88178e-16
-0.29	8.88178e-16
-0.2905	8.88178e-16
-0.291	8.88178e-16
-0.2915	8.88178e-16
-0.292	8.88178e-16
-0.2925	8.88178e-16
-0.293	8.88178e-16
-0.2935	0.1
-0.294	0.1
-0.2945	0.1
-0.295	0.1
-0.2955	0.1
-0.296	0.1
-0.2965	0.1
-0.297	0.1
-0.2975	0.1
-0.298	0.1
-0.2985	0.1
-0.299	0.1
-0.2995	0.1
-0.3	0.1
-0.3005	0.1
-0.301	0.1
-0.3015	0.2
-0.302	0.2
-0.3025	0.2
-0.303	0.2
-0.3035	0.2
-0.304	0.1
-0.3045	0.1
-0.305	0.1
-0.3055	0.1
-0.306	0.1
-0.3065	0.1
-0.307	0.1
-0.3075	0.1
-0.308	0.1
-0.3085	0.1
-0.309	0.1
-0.3095	0.1
-0.31	0.1
-0.3105	8.88178e-16
-0.311	8.88178e-16
-0.3115	8.88178e-16
-0.312	8.88178e-16
-0.3125	8.88178e-16
-0.313	8.88178e-16
-0.3135	8.88178e-16
-0.314	8.88178e-16
-0.3145	8.88178e-16
-0.315	8.88178e-16
-0.3155	8.88178e-16
-0.316	8.88178e-16
-0.3165	8.88178e-16
-0.317	0.1
-0.3175	0.1
-0.318	0.1
-0.3185	0.1
-0.319	0.1
-0.3195	0.1
-0.32	0.1
-0.3205	8.88178e-16
-0.321	8.88178e-16
-0.3215	8.88178e-16
-0.322	8.88178e-16
-0.3225	8.88178e-16
-0.323	8.88178e-16
-0.3235	8.88178e-16
-0.324	8.88178e-16
-0.3245	8.88178e-16
-0.325	8.88178e-16
-0.3255	8.88178e-16
-0.326	8.88178e-16
-0.3265	8.88178e-16
-0.327	8.88178e-16
-0.3275	8.88178e-16
-0.328	8.88178e-16
-0.3285	8.88178e-16
-0.329	8.88178e-16
-0.3295	8.88178e-16
-0.33	8.88178e-16
-0.3305	8.88178e-16
-0.331	8.88178e-16
-0.3315	8.88178e-16
-0.332	8.88178e-16
-0.3325	8.88178e-16
-0.333	8.88178e-16
-0.3335	8.88178e-16
-0.334	8.88178e-16
-0.3345	8.88178e-16
-0.335	8.88178e-16
-0.3355	8.88178e-16
-0.336	8.88178e-16
-0.3365	8.88178e-16
-0.337	8.88178e-16
-0.3375	8.88178e-16
-0.338	8.88178e-16
-0.3385	8.88178e-16
-0.339	8.88178e-16
-0.3395	8.88178e-16
-0.34	8.88178e-16
-0.3405	8.88178e-16
-0.341	8.88178e-16
-0.3415	8.88178e-16
-0.342	8.88178e-16
-0.3425	8.88178e-16
-0.343	8.88178e-16
-0.3435	8.88178e-16
-0.344	8.88178e-16
-0.3445	8.88178e-16
-0.345	8.88178e-16
-0.3455	8.88178e-16
-0.346	8.88178e-16
-0.3465	8.88178e-16
-0.347	8.88178e-16
-0.3475	8.88178e-16
-0.348	8.88178e-16
-0.3485	8.88178e-16
-0.349	8.88178e-16
-0.3495	8.88178e-16
-0.35	8.88178e-16
-0.3505	8.88178e-16
-0.351	8.88178e-16
-0.3515	8.88178e-16
-0.352	8.88178e-16
-0.3525	8.88178e-16
-0.353	8.88178e-16
-0.3535	8.88178e-16
-0.354	8.88178e-16
-0.3545	8.88178e-16
-0.355	8.88178e-16
-0.3555	8.88178e-16
-0.356	8.88178e-16
-0.3565	8.88178e-16
-0.357	8.88178e-16
-0.3575	8.88178e-16
-0.358	8.88178e-16
-0.3585	8.88178e-16
-0.359	8.88178e-16
-0.3595	8.88178e-16
-0.36	8.88178e-16
-0.3605	8.88178e-16
-0.361	8.88178e-16
-0.3615	8.88178e-16
-0.362	8.88178e-16
-0.3625	8.88178e-16
-0.363	8.88178e-16
-0.3635	8.88178e-16
-0.364	8.88178e-16
-0.3645	8.88178e-16
-0.365	8.88178e-16
-0.3655	8.88178e-16
-0.366	8.88178e-16
-0.3665	8.88178e-16
-0.367	8.88178e-16
-0.3675	8.88178e-16
-0.368	8.88178e-16
-0.3685	8.88178e-16
-0.369	8.88178e-16
-0.3695	8.88178e-16
-0.37	8.88178e-16
-0.3705	8.88178e-16
-0.371	8.88178e-16
-0.3715	8.88178e-16
-0.372	8.88178e-16
-0.3725	8.88178e-16
-0.373	8.88178e-16
-0.3735	8.88178e-16
-0.374	8.88178e-16
-0.3745	8.88178e-16
-0.375	8.88178e-16
-0.3755	8.88178e-16
-0.376	8.88178e-16
-0.3765	8.88178e-16
-0.377	8.88178e-16
-0.3775	8.88178e-16
-0.378	8.88178e-16
-0.3785	8.88178e-16
-0.379	8.88178e-16
-0.3795	8.88178e-16
-0.38	8.88178e-16
-0.3805	8.88178e-16
-0.381	8.88178e-16
-0.3815	8.88178e-16
-0.382	8.88178e-16
-0.3825	8.88178e-16
-0.383	0.1
-0.3835	0.1
-0.384	0.1
-0.3845	0.1
-0.385	0.1
-0.3855	0.1
-0.386	0.1
-0.3865	0.1
-0.387	0.1
-0.3875	0.1
-0.388	0.1
-0.3885	0.1
-0.389	0.1
-0.3895	0.1
-0.39	0.1
-0.3905	0.1
-0.391	0.1
-0.3915	0.1
-0.392	0.1
-0.3925	0.1
-0.393	0.1
-0.3935	0.1
-0.394	0.1
-0.3945	0.1
-0.395	0.1
-0.3955	0.1
-0.396	0.1
-0.3965	0.1
-0.397	0.1
-0.3975	0.1
-0.398	0.1
-0.3985	0.1
-0.399	0.1
-0.3995	0.1
-0.4	0.1
-0.4005	0.1
-0.401	0.1
-0.4015	0.1
-0.402	0.1
-0.4025	0.1
-0.403	0.1
-0.4035	0.1
-0.404	0.1
-0.4045	0.1
-0.405	0.1
-0.4055	0.1
-0.406	0.1
-0.4065	0.1
-0.407	0.2
-0.4075	0.2
-0.408	0.2
-0.4085	0.2
-0.409	0.2
-0.4095	0.2
-0.41	0.2
-0.4105	0.2
-0.411	0.2
-0.4115	0.2
-0.412	0.2
-0.4125	0.2
-0.413	0.2
-0.4135	0.2
-0.414	0.2
-0.4145	0.2
-0.415	0.2
-0.4155	0.2
-0.416	0.2
-0.4165	0.2
-0.417	0.2
-0.4175	0.2
-0.418	0.2
-0.4185	0.2
-0.419	0.2
-0.4195	0.2
-0.42	0.2
-0.4205	0.2
-0.421	0.3
-0.4215	0.3
-0.422	0.3
-0.4225	0.3
-0.423	0.3
-0.4235	0.3
-0.424	0.3
-0.4245	0.3
-0.425	0.3
-0.4255	0.3
-0.426	0.3
-0.4265	0.3
-0.427	0.3
-0.4275	0.3
-0.428	0.3
-0.4285	0.3
-0.429	0.3
-0.4295	0.2
-0.43	0.2
-0.4305	0.2
-0.431	0.2
-0.4315	0.2
-0.432	0.2
-0.4325	0.2
-0.433	0.2
-0.4335	0.2
-0.434	0.2
-0.4345	0.2
-0.435	0.2
-0.4355	0.2
-0.436	0.2
-0.4365	0.2
-0.437	0.2
-0.4375	0.2
-0.438	0.2
-0.4385	0.2
-0.439	0.2
-0.4395	0.2
-0.44	0.2
-0.4405	0.1
-0.441	0.1
-0.4415	0.1
-0.442	0.1
-0.4425	0.1
-0.443	0.1
-0.4435	0.1
-0.444	0.1
-0.4445	0.1
-0.445	0.1
-0.4455	0.1
-0.446	0.1
-0.4465	0.1
-0.447	0.1
-0.4475	0.1
-0.448	0.1
-0.4485	0.1
-0.449	0.1
-0.4495	0.1
-0.45	0.1
-0.4505	0.1
-0.451	8.88178e-16
-0.4515	8.88178e-16
-0.452	8.88178e-16
-0.4525	8.88178e-16
-0.453	8.88178e-16
-0.4535	8.88178e-16
-0.454	8.88178e-16
-0.4545	8.88178e-16
-0.455	8.88178e-16
-0.4555	8.88178e-16
-0.456	8.88178e-16
-0.4565	8.88178e-16
-0.457	8.88178e-16
-0.4575	0.1
-0.458	0.1
-0.4585	0.1
-0.459	0.1
-0.4595	0.1
-0.46	0.1
-0.4605	0.1
-0.461	0.1
-0.4615	0.1
-0.462	0.2
-0.4625	0.2
-0.463	0.2
-0.4635	0.2
-0.464	0.2
-0.4645	0.2
-0.465	0.2
-0.4655	0.2
-0.466	0.2
-0.4665	0.2
-0.467	0.2
-0.4675	0.2
-0.468	0.2
-0.4685	0.2
-0.469	0.2
-0.4695	0.2
-0.47	0.2
-0.4705	0.2
-0.471	0.2
-0.4715	0.2
-0.472	0.2
-0.4725	0.2
-0.473	0.2
-0.4735	0.2
-0.474	0.2
-0.4745	0.2
-0.475	0.2
-0.4755	0.2
-0.476	0.2
-0.4765	0.2
-0.477	0.2
-0.4775	0.2
-0.478	0.2
-0.4785	0.2
-0.479	0.2
-0.4795	0.2
-0.48	0.1
-0.4805	0.1
-0.481	0.1
-0.4815	0.1
-0.482	0.1
-0.4825	0.1
-0.483	0.1
-0.4835	0.1
-0.484	0.1
-0.4845	0.1
-0.485	0.1
-0.4855	0.1
-0.486	0.1
-0.4865	0.1
-0.487	0.1
-0.4875	0.1
-0.488	0.1
-0.4885	0.1
-0.489	0.1
-0.4895	0.1
-0.49	0.1
-0.4905	0.1
-0.491	0.1
-0.4915	0.1
-0.492	0.2
-0.4925	0.2
-0.493	0.2
-0.4935	0.2
-0.494	0.2
-0.4945	0.2
-0.495	0.2
-0.4955	0.2
-0.496	0.2
-0.4965	0.2
-0.497	0.2
-0.4975	0.2
-0.498	0.2
-0.4985	0.1
-0.499	0.1
-0.4995	0.1
-0.5	0.1
-0.5005	0.1
-0.501	0.1
-0.5015	0.1
-0.502	0.1
-0.5025	0.1
-0.503	0.1
-0.5035	0.1
-0.504	0.1
-0.5045	0.1
-0.505	0.1
-0.5055	0.1
-0.506	0.1
-0.5065	0.1
-0.507	0.1
-0.5075	0.1
-0.508	0.1
-0.5085	0.1
-0.509	0.1
-0.5095	0.1
-0.51	0.1
-0.5105	0.1
-0.511	0.1
-0.5115	0.1
-0.512	0.1
-0.5125	0.1
-0.513	0.1
-0.5135	0.1
-0.514	0.1
-0.5145	0.2
-0.515	0.2
-0.5155	0.2
-0.516	0.2
-0.5165	0.2
-0.517	0.2
-0.5175	0.2
-0.518	0.2
-0.5185	0.2
-0.519	0.2
-0.5195	0.1
-0.52	0.1
-0.5205	0.1
-0.521	0.1
-0.5215	0.1
-0.522	0.1
-0.5225	0.1
-0.523	0.1
-0.5235	0.1
-0.524	0.1
-0.5245	0.1
-0.525	0.1
-0.5255	0.1
-0.526	0.1
-0.5265	0.1
-0.527	0.1
-0.5275	0.1
-0.528	0.1
-0.5285	0.1
-0.529	0.1
-0.5295	0.1
-0.53	0.1
-0.5305	0.1
-0.531	0.1
-0.5315	0.1
-0.532	0.1
-0.5325	0.1
-0.533	0.1
-0.5335	0.1
-0.534	0.1
-0.5345	0.1
-0.535	0.1
-0.5355	0.1
-0.536	0.1
-0.5365	0.1
-0.537	0.1
-0.5375	0.1
-0.538	0.1
-0.5385	0.1
-0.539	0.2
-0.5395	0.2
-0.54	0.2
-0.5405	0.2
-0.541	0.2
-0.5415	0.2
-0.542	0.2
-0.5425	0.2
-0.543	0.2
-0.5435	0.2
-0.544	0.2
-0.5445	0.2
-0.545	0.2
-0.5455	0.2
-0.546	0.2
-0.5465	0.2
-0.547	0.2
-0.5475	0.2
-0.548	0.2
-0.5485	0.2
-0.549	0.2
-0.5495	0.2
-0.55	0.2
-0.5505	0.2
-0.551	0.2
-0.5515	0.2
-0.552	0.2
-0.5525	0.2
-0.553	0.2
-0.5535	0.2
-0.554	0.2
-0.5545	0.2
-0.555	0.2
-0.5555	0.2
-0.556	0.2
-0.5565	0.2
-0.557	0.2
-0.5575	0.2
-0.558	0.2
-0.5585	0.1
-0.559	0.1
-0.5595	0.1
-0.56	0.1
-0.5605	0.1
-0.561	0.1
-0.5615	0.1
-0.562	0.1
-0.5625	0.1
-0.563	0.1
-0.5635	0.1
-0.564	0.1
-0.5645	0.1
-0.565	0.1
-0.5655	0.1
-0.566	0.1
-0.5665	0.2
-0.567	0.2
-0.5675	0.2
-0.568	0.2
-0.5685	0.2
-0.569	0.2
-0.5695	0.2
-0.57	0.2
-0.5705	0.2
-0.571	0.2
-0.5715	0.2
-0.572	0.2
-0.5725	0.2
-0.573	0.2
-0.5735	0.2
-0.574	0.2
-0.5745	0.2
-0.575	0.2
-0.5755	0.2
-0.576	0.2
-0.5765	0.2
-0.577	0.2
-0.5775	0.2
-0.578	0.3
-0.5785	0.3
-0.579	0.3
-0.5795	0.3
-0.58	0.3
-0.5805	0.3
-0.581	0.3
-0.5815	0.3
-0.582	0.3
-0.5825	0.3
-0.583	0.3
-0.5835	0.3
-0.584	0.3
-0.5845	0.3
-0.585	0.3
-0.5855	0.3
-0.586	0.3
-0.5865	0.3
-0.587	0.3
-0.5875	0.3
-0.588	0.3
-0.5885	0.3
-0.589	0.3
-0.5895	0.3
-0.59	0.3
-0.5905	0.3
-0.591	0.3
-0.5915	0.3
-0.592	0.3
-0.5925	0.3
-0.593	0.3
-0.5935	0.3
-0.594	0.3
-0.5945	0.3
-0.595	0.3
-0.5955	0.3
-0.596	0.3
-0.5965	0.3
-0.597	0.3
-0.5975	0.3
-0.598	0.3
-0.5985	0.3
-0.599	0.3
-0.5995	0.3
-0.6	0.3
-0.6005	0.3
-0.601	0.3
-0.6015	0.3
-0.602	0.3
-0.6025	0.3
-0.603	0.3
-0.6035	0.3
-0.604	0.3
-0.6045	0.3
-0.605	0.3
-0.6055	0.3
-0.606	0.3
-0.6065	0.3
-0.607	0.3
-0.6075	0.3
-0.608	0.3
-0.6085	0.3
-0.609	0.3
-0.6095	0.3
-0.61	0.3
-0.6105	0.3
-0.611	0.3
-0.6115	0.3
-0.612	0.3
-0.6125	0.3
-0.613	0.3
-0.6135	0.3
-0.614	0.3
-0.6145	0.3
-0.615	0.3
-0.6155	0.3
-0.616	0.3
-0.6165	0.3
-0.617	0.3
-0.6175	0.3
-0.618	0.3
-0.6185	0.3
-0.619	0.3
-0.6195	0.3
-0.62	0.3
-0.6205	0.3
-0.621	0.3
-0.6215	0.3
-0.622	0.3
-0.6225	0.3
-0.623	0.3
-0.6235	0.3
-0.624	0.3
-0.6245	0.3
-0.625	0.3
-0.6255	0.3
-0.626	0.3
-0.6265	0.3
-0.627	0.3
-0.6275	0.3
-0.628	0.3
-0.6285	0.3
-0.629	0.3
-0.6295	0.3
-0.63	0.3
-0.6305	0.3
-0.631	0.3
-0.6315	0.3
-0.632	0.3
-0.6325	0.3
-0.633	0.3
-0.6335	0.3
-0.634	0.3
-0.6345	0.3
-0.635	0.3
-0.6355	0.3
-0.636	0.3
-0.6365	0.3
-0.637	0.3
-0.6375	0.3
-0.638	0.3
-0.6385	0.3
-0.639	0.3
-0.6395	0.3
-0.64	0.3
-0.6405	0.3
-0.641	0.3
-0.6415	0.3
-0.642	0.3
-0.6425	0.3
-0.643	0.3
-0.6435	0.3
-0.644	0.3
-0.6445	0.3
-0.645	0.3
-0.6455	0.3
-0.646	0.3
-0.6465	0.3
-0.647	0.3
-0.6475	0.3
-0.648	0.3
-0.6485	0.3
-0.649	0.3
-0.6495	0.3
-0.65	0.3
-0.6505	0.3
-0.651	0.3
-0.6515	0.3
-0.652	0.4
-0.6525	0.4
-0.653	0.4
-0.6535	0.4
-0.654	0.4
-0.6545	0.4
-0.655	0.4
-0.6555	0.4
-0.656	0.4
-0.6565	0.4
-0.657	0.4
-0.6575	0.4
-0.658	0.4
-0.6585	0.4
-0.659	0.4
-0.6595	0.4
-0.66	0.4
-0.6605	0.4
-0.661	0.4
-0.6615	0.4
-0.662	0.4
-0.6625	0.4
-0.663	0.4
-0.6635	0.4
-0.664	0.4
-0.6645	0.4
-0.665	0.4
-0.6655	0.4
-0.666	0.4
-0.6665	0.4
-0.667	0.3
-0.6675	0.3
-0.668	0.3
-0.6685	0.3
-0.669	0.3
-0.6695	0.3
-0.67	0.3
-0.6705	0.3
-0.671	0.3
-0.6715	0.3
-0.672	0.3
-0.6725	0.3
-0.673	0.3
-0.6735	0.3
-0.674	0.3
-0.6745	0.3
-0.675	0.3
-0.6755	0.3
-0.676	0.2
-0.6765	0.2
-0.677	0.2
-0.6775	0.2
-0.678	0.2
-0.6785	0.2
-0.679	0.2
-0.6795	0.2
-0.68	0.2
-0.6805	0.2
-0.681	0.2
-0.6815	0.2
-0.682	0.2
-0.6825	0.1
-0.683	0.1
-0.6835	0.1
-0.684	0.1
-0.6845	0.1
-0.685	0.1
-0.6855	0.1
-0.686	0.1
-0.6865	0.1
-0.687	0.1
-0.6875	0.1
-0.688	0.1
-0.6885	0.1
-0.689	0.1
-0.6895	0.1
-0.69	0.1
-0.6905	0.1
-0.691	0.1
-0.6915	0.1
-0.692	0.1
-0.6925	0.2
-0.693	0.2
-0.6935	0.2
-0.694	0.2
-0.6945	0.2
-0.695	0.2
-0.6955	0.2
-0.696	0.2
-0.6965	0.2
-0.697	0.2
-0.6975	0.2
-0.698	0.2
-0.6985	0.2
-0.699	0.2
-0.6995	0.2
-0.7	0.2
-0.7005	0.2
-0.701	0.3
-0.7015	0.3
-0.702	0.3
-0.7025	0.3
-0.703	0.3
-0.7035	0.3
-0.704	0.3
-0.7045	0.3
-0.705	0.3
-0.7055	0.3
-0.706	0.3
-0.7065	0.3
-0.707	0.3
-0.7075	0.3
-0.708	0.3
-0.7085	0.4
-0.709	0.4
-0.7095	0.4
-0.71	0.4
-0.7105	0.4
-0.711	0.4
-0.7115	0.4
-0.712	0.4
-0.7125	0.4
-0.713	0.4
-0.7135	0.4
-0.714	0.4
-0.7145	0.4
-0.715	0.4
-0.7155	0.4
-0.716	0.4
-0.7165	0.4
-0.717	0.4
-0.7175	0.4
-0.718	0.4
-0.7185	0.4
-0.719	0.4
-0.7195	0.4
-0.72	0.4
-0.7205	0.4
-0.721	0.4
-0.7215	0.4
-0.722	0.4
-0.7225	0.4
-0.723	0.4
-0.7235	0.4
-0.724	0.4
-0.7245	0.4
-0.725	0.4
-0.7255	0.4
-0.726	0.4
-0.7265	0.4
-0.727	0.3
-0.7275	0.3
-0.728	0.3
-0.7285	0.3
-0.729	0.3
-0.7295	0.3
-0.73	0.3
-0.7305	0.3
-0.731	0.3
-0.7315	0.3
-0.732	0.3
-0.7325	0.3
-0.733	0.3
-0.7335	0.3
-0.734	0.3
-0.7345	0.3
-0.735	0.3
-0.7355	0.3
-0.736	0.3
-0.7365	0.3
-0.737	0.3
-0.7375	0.3
-0.738	0.3
-0.7385	0.3
-0.739	0.3
-0.7395	0.3
-0.74	0.3
-0.7405	0.3
-0.741	0.3
-0.7415	0.3
-0.742	0.3
-0.7425	0.3
-0.743	0.3
-0.7435	0.3
-0.744	0.3
-0.7445	0.3
-0.745	0.3
-0.7455	0.3
-0.746	0.3
-0.7465	0.3
-0.747	0.3
-0.7475	0.3
-0.748	0.3
-0.7485	0.3
-0.749	0.3
-0.7495	0.3
-0.75	0.3
-0.7505	0.4
-0.751	0.4
-0.7515	0.4
-0.752	0.4
-0.7525	0.4
-0.753	0.4
-0.7535	0.4
-0.754	0.4
-0.7545	0.4
-0.755	0.4
-0.7555	0.4
-0.756	0.4
-0.7565	0.4
-0.757	0.4
-0.7575	0.4
-0.758	0.4
-0.7585	0.4
-0.759	0.4
-0.7595	0.5
-0.76	0.5
-0.7605	0.5
-0.761	0.5
-0.7615	0.5
-0.762	0.5
-0.7625	0.5
-0.763	0.5
-0.7635	0.5
-0.764	0.5
-0.7645	0.6
-0.765	0.6
-0.7655	0.6
-0.766	0.6
-0.7665	0.6
-0.767	0.6
-0.7675	0.6
-0.768	0.6
-0.7685	0.6
-0.769	0.6
-0.7695	0.6
-0.77	0.6
-0.7705	0.6
-0.771	0.6
-0.7715	0.6
-0.772	0.6
-0.7725	0.6
-0.773	0.6
-0.7735	0.6
-0.774	0.6
-0.7745	0.6
-0.775	0.6
-0.7755	0.5
-0.776	0.5
-0.7765	0.5
-0.777	0.5
-0.7775	0.5
-0.778	0.5
-0.7785	0.5
-0.779	0.5
-0.7795	0.5
-0.78	0.6
-0.7805	0.6
-0.781	0.6
-0.7815	0.6
-0.782	0.6
-0.7825	0.6
-0.783	0.6
-0.7835	0.6
-0.784	0.6
-0.7845	0.6
-0.785	0.6
-0.7855	0.6
-0.786	0.6
-0.7865	0.6
-0.787	0.6
-0.7875	0.6
-0.788	0.6
-0.7885	0.6
-0.789	0.6
-0.7895	0.6
-0.79	0.6
-0.7905	0.6
-0.791	0.6
-0.7915	0.6
-0.792	0.6
-0.7925	0.6
-0.793	0.6
-0.7935	0.6
-0.794	0.6
-0.7945	0.6
-0.795	0.6
-0.7955	0.6
-0.796	0.6
-0.7965	0.6
-0.797	0.6
-0.7975	0.6
-0.798	0.6
-0.7985	0.6
-0.799	0.6
-0.7995	0.6
-0.8	0.6
-0.8005	0.6
-0.801	0.6
-0.8015	0.6
-0.802	0.6
-0.8025	0.6
-0.803	0.6
-0.8035	0.6
-0.804	0.6
-0.8045	0.6
-0.805	0.6
-0.8055	0.6
-0.806	0.6
-0.8065	0.6
-0.807	0.6
-0.8075	0.6
-0.808	0.6
-0.8085	0.6
-0.809	0.6
-0.8095	0.6
-0.81	0.6
-0.8105	0.6
-0.811	0.6
-0.8115	0.6
-0.812	0.6
-0.8125	0.6
-0.813	0.6
-0.8135	0.6
-0.814	0.6
-0.8145	0.6
-0.815	0.6
-0.8155	0.6
-0.816	0.6
-0.8165	0.6
-0.817	0.6
-0.8175	0.6
-0.818	0.6
-0.8185	0.6
-0.819	0.6
-0.8195	0.6
-0.82	0.6
-0.8205	0.6
-0.821	0.6
-0.8215	0.6
-0.822	0.6
-0.8225	0.6
-0.823	0.7
-0.8235	0.7
-0.824	0.7
-0.8245	0.7
-0.825	0.7
-0.8255	0.7
-0.826	0.7
-0.8265	0.7
-0.827	0.7
-0.8275	0.7
-0.828	0.7
-0.8285	0.7
-0.829	0.7
-0.8295	0.7
-0.83	0.7
-0.8305	0.7
-0.831	0.7
-0.8315	0.7
-0.832	0.7
-0.8325	0.7
-0.833	0.7
-0.8335	0.7
-0.834	0.7
-0.8345	0.7
-0.835	0.7
-0.8355	0.7
-0.836	0.7
-0.8365	0.7
-0.837	0.7
-0.8375	0.7
-0.838	0.7
-0.8385	0.7
-0.839	0.7
-0.8395	0.7
-0.84	0.7
-0.8405	0.7
-0.841	0.7
-0.8415	0.7
-0.842	0.7
-0.8425	0.7
-0.843	0.7
-0.8435	0.7
-0.844	0.7
-0.8445	0.7
-0.845	0.7
-0.8455	0.7
-0.846	0.7
-0.8465	0.8
-0.847	0.8
-0.8475	0.8
-0.848	0.8
-0.8485	0.8
-0.849	0.8
-0.8495	0.8
-0.85	0.8
-0.8505	0.8
-0.851	0.8
-0.8515	0.8
-0.852	0.8
-0.8525	0.8
-0.853	0.8
-0.8535	0.8
-0.854	0.8
-0.8545	0.8
-0.855	0.8
-0.8555	0.8
-0.856	0.8
-0.8565	0.8
-0.857	0.8
-0.8575	0.8
-0.858	0.8
-0.8585	0.8
-0.859	0.8
-0.8595	0.8
-0.86	0.8
-0.8605	0.8
-0.861	0.8
-0.8615	0.8
-0.862	0.8
-0.8625	0.8
-0.863	0.8
-0.8635	0.8
-0.864	0.8
-0.8645	0.8
-0.865	0.8
-0.8655	0.8
-0.866	0.8
-0.8665	0.8
-0.867	0.8
-0.8675	0.8
-0.868	0.8
-0.8685	0.8
-0.869	0.8
-0.8695	0.8
-0.87	0.8
-0.8705	0.8
-0.871	0.8
-0.8715	0.8
-0.872	0.8
-0.8725	0.8
-0.873	0.8
-0.8735	0.8
-0.874	0.8
-0.8745	0.8
-0.875	0.8
-0.8755	0.8
-0.876	0.8
-0.8765	0.8
-0.877	0.8
-0.8775	0.8
-0.878	0.8
-0.8785	0.9
-0.879	0.9
-0.8795	0.9
-0.88	0.9
-0.8805	0.9
-0.881	0.9
-0.8815	0.9
-0.882	0.9
-0.8825	0.9
-0.883	0.9
-0.8835	0.9
-0.884	0.9
-0.8845	1
-0.885	1
-0.8855	1
-0.886	1
-0.8865	1
-0.887	1
-0.8875	1
-0.888	1
-0.8885	1
-0.889	1
-0.8895	1
-0.89	1.1
-0.8905	1.1
-0.891	1.1
-0.8915	1.1
-0.892	1.1
-0.8925	1.1
-0.893	1.1
-0.8935	1.1
-0.894	1.1
-0.8945	1.1
-0.895	1.1
-0.8955	1.1
-0.896	1.1
-0.8965	1.1
-0.897	1.1
-0.8975	1.1
-0.898	1.1
-0.8985	1.1
-0.899	1.1
-0.8995	1.1
-0.9	1.1
-0.9005	1
-0.901	1
-0.9015	1
-0.902	1
-0.9025	1
-0.903	1
-0.9035	1
-0.904	1
-0.9045	1
-0.905	1
-0.9055	1
-0.906	1
-0.9065	1
-0.907	1
-0.9075	1
-0.908	1
-0.9085	1
-0.909	1
-0.9095	1
-0.91	1
-0.9105	1
-0.911	1
-0.9115	1
-0.912	1
-0.9125	1
-0.913	1
-0.9135	1
-0.914	1
-0.9145	1.1
-0.915	1.1
-0.9155	1.1
-0.916	1.1
-0.9165	1.1
-0.917	1.1
-0.9175	1.1
-0.918	1.1
-0.9185	1.1
-0.919	1.1
-0.9195	1.1
-0.92	1.1
-0.9205	1.1
-0.921	1.1
-0.9215	1.1
-0.922	1.1
-0.9225	1.1
-0.923	1.1
-0.9235	1.1
-0.924	1.1
-0.9245	1.1
-0.925	1.1
-0.9255	1.1
-0.926	1.1
-0.9265	1.1
-0.927	1.1
-0.9275	1.1
-0.928	1.1
-0.9285	1.1
-0.929	1.1
-0.9295	1.1
-0.93	1.1
-0.9305	1.1
-0.931	1.1
-0.9315	1.1
-0.932	1.1
-0.9325	1.1
-0.933	1.1
-0.9335	1.1
-0.934	1.1
-0.9345	1.1
-0.935	1.1
-0.9355	1.1
-0.936	1.1
-0.9365	1.1
-0.937	1.1
-0.9375	1.1
-0.938	1.1
-0.9385	1.1
-0.939	1.1
-0.9395	1.1
-0.94	1.1
-0.9405	1.1
-0.941	1.1
-0.9415	1.1
-0.942	1.1
-0.9425	1.1
-0.943	1.1
-0.9435	1.1
-0.944	1.1
-0.9445	1.1
-0.945	1.1
-0.9455	1.1
-0.946	1.1
-0.9465	1.2
-0.947	1.2
-0.9475	1.2
-0.948	1.2
-0.9485	1.2
-0.949	1.2
-0.9495	1.2
-0.95	1.2
-0.9505	1.2
-0.951	1.2
-0.9515	1.2
-0.952	1.2
-0.9525	1.2
-0.953	1.2
-0.9535	1.3
-0.954	1.3
-0.9545	1.3
-0.955	1.3
-0.9555	1.3
-0.956	1.3
-0.9565	1.3
-0.957	1.3
-0.9575	1.3
-0.958	1.3
-0.9585	1.3
-0.959	1.3
[truncated: 9,402 more rows]

## Sheet: Fig.1c
B	RD	Rxy
T	h/e^2	h/e^2
6.60002	0.49991	0.50032
6.60041	0.49992	0.50031
6.60078	0.49992	0.50031
6.60116	0.49993	0.50032
6.60157	0.49993	0.50031
6.60196	0.49992	0.50032
6.60236	0.49993	0.50031
6.60273	0.49993	0.50032
6.60314	0.49992	0.50031
6.60347	0.49992	0.50032
6.60388	0.4999	0.50031
6.60416	0.49992	0.50032
6.60476	0.49991	0.50031
6.60497	0.49991	0.50033
6.60553	0.49991	0.5004
6.60579	0.49992	0.50039
6.60637	0.49991	0.5004
6.60659	0.49991	0.50039
6.60704	0.49993	0.5004
6.60747	0.49991	0.50039
6.60777	0.4999	0.5004
6.60809	0.49991	0.50038
6.60855	0.49992	0.50038
6.60891	0.49992	0.50038
6.60934	0.50003	0.50038
6.60963	0.50005	0.50041
6.6101	0.50005	0.5003
6.61076	0.50004	0.50031
6.6109	0.49991	0.50032
6.61131	0.49993	0.5003
6.61173	0.49993	0.5003
6.61221	0.49994	0.5003
6.61261	0.49992	0.50032
6.61298	0.50006	0.5003
6.61333	0.50004	0.50002
6.61376	0.50005	0.50005
6.61412	0.50008	0.50003
6.61453	0.50005	0.50004
6.61489	0.50005	0.50004
6.61525	0.50006	0.50002
6.61566	0.50005	0.50002
6.61612	0.50006	0.50004
6.61651	0.50004	0.50031
6.61691	0.50005	0.50031
6.61759	0.50004	0.5003
6.61773	0.50005	0.5003
6.61824	0.50005	0.5003
6.61842	0.50004	0.5003
6.61894	0.50008	0.5003
6.6193	0.50007	0.50031
6.61971	0.49993	0.50032
6.62009	0.49993	0.50032
6.62042	0.49992	0.50031
6.62086	0.49991	0.5003
6.62123	0.49993	0.5003
6.62158	0.49993	0.50031
6.62197	0.49991	0.5003
6.62234	0.49993	0.50031
6.62272	0.49993	0.50003
6.62314	0.49991	0.50004
6.62353	0.49992	0.50002
6.62406	0.49994	0.50001
6.62435	0.49992	0.50003
6.62486	0.49992	0.50004
6.6252	0.49991	0.50004
6.62564	0.49993	0.50003
6.62592	0.49992	0.50004
6.62645	0.49991	0.50002
6.62673	0.49992	0.50004
6.62707	0.49992	0.50002
6.62751	0.49993	0.50002
6.62798	0.49991	0.50003
6.6284	0.49992	0.50004
6.62873	0.49993	0.50004
6.62904	0.49991	0.50031
6.62942	0.49992	0.5003
6.62977	0.49991	0.50031
6.63022	0.49993	0.50032
6.63061	0.49992	0.5003
6.63098	0.49992	0.50031
6.63141	0.49993	0.50032
6.63181	0.49994	0.50033
6.6324	0.49993	0.50031
6.6326	0.49993	0.5003
6.63308	0.49993	0.50031
6.63339	0.49993	0.50031
6.63395	0.49992	0.50032
6.63418	0.49993	0.50032
6.63455	0.49992	0.50033
6.63492	0.49992	0.5003
6.63544	0.49993	0.5003
6.63566	0.49993	0.50032
6.63606	0.49992	0.50031
6.63661	0.49992	0.50031
6.63697	0.49993	0.5003
6.63757	0.49994	0.50031
6.63777	0.49991	0.50031
6.63836	0.49991	0.5003
6.63861	0.49991	0.50031
6.63903	0.49993	0.50031
6.63923	0.4999	0.50032
6.63982	0.49991	0.50032
6.63997	0.49993	0.5003
6.64044	0.49992	0.50031
6.64077	0.4999	0.5003
6.64133	0.4999	0.5003
6.64157	0.49992	0.50032
6.64205	0.49991	0.50031
6.64238	0.49989	0.5003
6.64273	0.49993	0.50029
6.64309	0.49993	0.5003
6.64351	0.49992	0.50033
6.64392	0.49993	0.5003
6.64429	0.49992	0.50032
6.64469	0.49993	0.5003
6.64522	0.49992	0.5003
6.64552	0.49992	0.50032
6.64593	0.49993	0.50031
6.64633	0.49992	0.50032
6.6467	0.49991	0.50033
6.6471	0.49993	0.50031
6.6474	0.49992	0.50032
6.64798	0.49991	0.50032
6.6483	0.49992	0.50031
6.6488	0.49993	0.5003
6.64919	0.4999	0.50031
6.64962	0.49991	0.5003
6.64981	0.49991	0.5003
6.65024	0.49993	0.5003
6.65069	0.49993	0.50032
6.65107	0.50006	0.50032
6.6514	0.50005	0.5003
6.65183	0.50005	0.50031
6.65235	0.50006	0.5003
6.65267	0.50005	0.50032
6.65324	0.50005	0.50032
6.65361	0.50005	0.50004
6.65386	0.50017	0.50004
6.6543	0.50026	0.50005
6.65465	0.50025	0.50002
6.65501	0.50025	0.50002
6.65551	0.50004	0.50002
6.65582	0.50005	0.50003
6.65628	0.50005	0.50002
6.65658	0.50007	0.50003
6.65708	0.50005	0.50002
6.65761	0.50006	0.50003
6.65782	0.50005	0.50003
6.65843	0.50005	0.50002
6.65868	0.50006	0.5003
6.65913	0.50005	0.50031
6.65944	0.50006	0.50031
6.65988	0.50007	0.50032
6.66031	0.50006	0.50033
6.66062	0.50007	0.50032
6.66109	0.50008	0.50031
6.66141	0.50005	0.50032
6.66202	0.50007	0.50032
6.66228	0.50005	0.50032
6.66283	0.50005	0.5003
6.66314	0.50005	0.50031
6.66356	0.50004	0.5003
6.66391	0.50005	0.50032
6.66425	0.50005	0.50031
6.66468	0.50006	0.50031
6.66509	0.50007	0.50034
6.6655	0.50006	0.50031
6.66594	0.50005	0.50031
6.66626	0.50005	0.50032
6.66665	0.50005	0.50031
6.66706	0.50005	0.50032
6.66748	0.50005	0.50032
6.66801	0.50005	0.50004
6.66817	0.50006	0.50003
6.66856	0.50006	0.50004
6.669	0.50006	0.50004
6.66944	0.50006	0.50003
6.6699	0.50005	0.50004
6.6702	0.50006	0.50004
6.67051	0.50006	0.50004
6.67096	0.50006	0.50004
6.67131	0.50005	0.50003
6.67178	0.50007	0.49993
6.67227	0.50008	0.49994
6.67253	0.50005	0.49994
6.67289	0.50004	0.49994
6.67332	0.50005	0.49993
6.67385	0.50005	0.49994
6.67422	0.50005	0.49993
6.67464	0.50007	0.49994
6.67484	0.50005	0.49994
6.67536	0.50005	0.49993
6.67565	0.50005	0.49994
6.67613	0.50004	0.49993
6.6765	0.50004	0.49993
6.67685	0.50004	0.49994
6.67721	0.49991	0.50003
6.67762	0.49992	0.50004
6.67802	0.49992	0.50002
6.67845	0.49992	0.50002
6.67878	0.49993	0.50002
6.67911	0.49992	0.50001
6.67956	0.49992	0.50002
6.67999	0.49992	0.50002
6.68024	0.49991	0.50002
6.6807	0.49991	0.50003
6.68112	0.50004	0.50002
6.68148	0.50004	0.50002
6.68192	0.50004	0.50003
6.68223	0.50005	0.50004
6.68283	0.50005	0.50003
6.6831	0.50005	0.50003
6.68357	0.50005	0.50003
6.68385	0.50003	0.50003
6.68426	0.50004	0.50032
6.68453	0.50006	0.50032
6.6851	0.50007	0.50032
6.68532	0.49993	0.50031
6.68565	0.49991	0.50031
6.6861	0.49993	0.50031
6.68655	0.49993	0.50032
6.68681	0.50005	0.50039
6.68719	0.50004	0.50038
6.68757	0.50005	0.5004
6.68796	0.50005	0.5004
6.68837	0.50004	0.50039
6.68876	0.50008	0.5004
6.6891	0.50005	0.5004
6.68948	0.50005	0.5004
6.68975	0.50005	0.5004
6.69029	0.50005	0.5004
6.69068	0.50005	0.50033
6.69101	0.50005	0.50032
6.69137	0.50004	0.50029
6.69185	0.50007	0.5003
6.69212	0.50007	0.50032
6.69246	0.50006	0.5003
6.69281	0.50005	0.50004
6.6932	0.50005	0.50005
6.6937	0.50006	0.50002
6.69408	0.50006	0.50003
6.69454	0.50005	0.50002
6.69482	0.50005	0.50002
6.69529	0.50006	0.50002
6.69553	0.50005	0.50032
6.69613	0.50007	0.5003
6.69638	0.50005	0.5003
6.69679	0.50005	0.50031
6.69713	0.50005	0.50031
6.69755	0.50005	0.50031
6.69785	0.50005	0.50031
6.69825	0.50004	0.50032
6.69869	0.50005	0.5003
6.69906	0.50004	0.50031
6.69941	0.50005	0.50031
6.69978	0.50005	0.5003
6.70028	0.50004	0.50031
6.70075	0.50004	0.50031
6.70128	0.50004	0.50032
6.7015	0.50006	0.5003
6.70207	0.50006	0.50003
6.70231	0.50005	0.50004
6.70268	0.50006	0.50002
6.70309	0.50005	0.50002
6.70351	0.50007	0.50003
6.70397	0.50005	0.50002
6.70426	0.50007	0.50002
6.70493	0.49993	0.50003
6.70517	0.49991	0.5003
6.70551	0.49993	0.5003
6.7059	0.49993	0.50031
6.7063	0.49993	0.50032
6.70675	0.49993	0.5003
6.70705	0.49993	0.50032
6.70747	0.49994	0.50031
6.7079	0.49993	0.50032
6.70823	0.49992	0.50038
6.70876	0.49991	0.50037
6.70931	0.4999	0.50038
6.70953	0.49991	0.5004
6.71012	0.49993	0.50039
6.71023	0.49992	0.50039
6.71071	0.49992	0.5004
6.71104	0.49993	0.50032
6.7115	0.49993	0.50031
6.71186	0.49991	0.50031
6.71222	0.49992	0.5003
6.71269	0.49991	0.5003
6.71309	0.49991	0.50031
6.71351	0.49991	0.50032
6.71389	0.49993	0.5003
6.71428	0.49991	0.50031
6.71464	0.49993	0.50031
6.71488	0.49993	0.50031
6.71528	0.49992	0.5003
6.71576	0.49993	0.5003
6.71604	0.49993	0.5003
6.71648	0.50007	0.5003
6.71684	0.50008	0.50002
6.71727	0.50006	0.50002
6.71756	0.49993	0.50005
6.71788	0.49993	0.50002
6.71826	0.49992	0.50003
6.71889	0.49993	0.50003
6.71924	0.49993	0.50025
6.71958	0.49994	0.50031
6.71993	0.49991	0.5003
6.72041	0.49992	0.50031
6.72074	0.49992	0.5003
6.72118	0.49992	0.50032
6.72155	0.49992	0.50031
6.72187	0.49991	0.50031
6.72254	0.49992	0.5004
6.72276	0.49991	0.50039
6.72326	0.50007	0.50038
6.72348	0.50005	0.50038
6.72405	0.50008	0.50039
6.72428	0.50006	0.5004
6.72472	0.50007	0.5004
6.72512	0.50005	0.5004
6.72554	0.50004	0.5004
6.72592	0.50008	0.50041
6.72625	0.50005	0.50039
6.72666	0.50001	0.50041
6.72712	0.49993	0.5004
6.7277	0.49991	0.5003
6.72798	0.50005	0.50032
6.72846	0.50007	0.50031
6.72881	0.50005	0.5003
6.72925	0.50006	0.5003
6.72945	0.50007	0.50032
6.73005	0.50005	0.50032
6.73025	0.50007	0.50031
6.73071	0.50006	0.5003
6.73105	0.50007	0.50031
6.73154	0.50006	0.5003
6.73197	0.50005	0.50031
6.7323	0.50003	0.50031
6.73289	0.50006	0.50041
6.73307	0.50005	0.50039
6.73377	0.50005	0.50041
6.73393	0.50005	0.50041
6.73452	0.50007	0.50032
6.73472	0.50006	0.50031
6.73513	0.50005	0.50042
6.73546	0.50006	0.5004
6.73601	0.50005	0.5004
6.73631	0.50006	0.5004
6.73656	0.50003	0.50042
6.73715	0.50006	0.5004
6.73748	0.49991	0.5004
6.73787	0.49993	0.50041
6.73829	0.49993	0.5004
6.73882	0.49993	0.50039
6.73911	0.49992	0.5003
6.73963	0.49991	0.50031
6.73994	0.49993	0.5003
6.74033	0.49992	0.5003
6.74062	0.49991	0.50032
6.74105	0.49993	0.50031
6.74158	0.49993	0.5003
6.74189	0.49993	0.50031
6.74234	0.49992	0.50032
6.74278	0.49993	0.50031
6.74316	0.49991	0.50031
6.74358	0.49993	0.50041
6.74416	0.49991	0.5004
6.74441	0.4999	0.50039
6.74474	0.49991	0.50038
6.74514	0.49993	0.50039
6.74564	0.49991	0.5004
6.74597	0.49988	0.5004
6.74636	0.49982	0.50038
6.74672	0.49984	0.50038
6.7472	0.49984	0.50039
6.74762	0.49983	0.50039
6.74793	0.49983	0.50038
6.74858	0.49982	0.50038
6.74891	0.49983	0.5004
6.74931	0.49984	0.5004
6.74975	0.49982	0.5004
6.75011	0.49982	0.50039
6.75054	0.49983	0.50031
6.7509	0.49983	0.50031
6.75131	0.49985	0.5003
6.75172	0.49985	0.5003
6.75228	0.49983	0.5003
6.7525	0.49983	0.5003
6.75304	0.49983	0.5003
6.75342	0.49982	0.50038
6.75378	0.49982	0.50039
6.75407	0.49984	0.50038
6.75444	0.49983	0.50038
6.75482	0.49993	0.50039
6.75525	0.49991	0.5004
6.75568	0.49993	0.50039
6.7561	0.49991	0.50039
6.75653	0.49993	0.50038
6.75698	0.49992	0.50039
6.75742	0.49992	0.5004
6.75771	0.49992	0.5004
6.75831	0.49993	0.50041
6.75846	0.49995	0.5004
6.75904	0.49991	0.50039
6.75925	0.49991	0.50038
6.75973	0.49991	0.5004
6.76004	0.49993	0.50031
6.76052	0.49993	0.50032
6.76091	0.49992	0.5003
6.76128	0.49992	0.50033
6.76179	0.49992	0.50031
6.76217	0.49991	0.50031
6.76256	0.49991	0.50031
6.7629	0.49994	0.5004
6.76325	0.49994	0.5004
6.76364	0.49993	0.5004
6.76427	0.49993	0.5004
6.76452	0.49993	0.50039
6.76493	0.49994	0.5004
6.76517	0.49994	0.50038
6.76573	0.49994	0.50038
6.76601	0.49992	0.50038
6.76642	0.49994	0.50039
6.76689	0.49992	0.50038
6.76726	0.49993	0.5004
6.76763	0.49991	0.50039
6.76805	0.49994	0.50038
6.76842	0.49993	0.5004
6.76887	0.49991	0.5003
6.76925	0.49995	0.50031
6.76954	0.49993	0.50033
6.77016	0.49992	0.50031
6.77037	0.49993	0.50032
6.77086	0.49993	0.5003
6.77127	0.49991	0.50003
6.77159	0.49992	0.50002
6.77196	0.49991	0.5
6.77249	0.49994	0.50002
6.77281	0.49992	0.50003
6.77315	0.49993	0.50002
6.77366	0.49993	0.50003
6.77395	0.50008	0.50003
6.77428	0.50007	0.50004
6.7748	0.50005	0.50002
6.775	0.50006	0.50003
6.77548	0.50006	0.50004
6.77595	0.50008	0.50004
6.77623	0.50005	0.50003
6.77678	0.50006	0.50003
6.77694	0.50007	0.50002
6.77752	0.50005	0.50002
6.77786	0.50006	0.50003
6.77833	0.50005	0.50002
6.77856	0.50005	0.50004
6.77907	0.50005	0.50004
6.77954	0.50005	0.50003
6.77985	0.50004	0.50002
6.7803	0.50006	0.50004
6.78066	0.50004	0.50002
6.78129	0.50007	0.50003
6.78156	0.50002	0.50003
6.782	0.49991	0.50002
6.7824	0.49993	0.5003
6.78279	0.49993	0.50032
6.78309	0.49992	0.50031
6.78355	0.50004	0.50031
6.78378	0.50006	0.5003
6.78435	0.50005	0.5003
6.7847	0.50005	0.5003
6.7851	0.50007	0.5003
6.78554	0.50004	0.5003
6.7859	0.50005	0.50031
6.78646	0.50006	0.50031
6.78676	0.50004	0.5003
6.78729	0.50004	0.50031
6.78751	0.50005	0.50039
6.78795	0.50006	0.5004
6.78835	0.50004	0.50038
6.78877	0.50005	0.5004
6.78936	0.50005	0.5004
6.78957	0.50005	0.50037
6.78995	0.50005	0.50039
6.79034	0.50007	0.50039
6.79079	0.50006	0.5004
6.79129	0.50005	0.5003
6.79158	0.50005	0.5003
6.7919	0.50005	0.50031
6.79238	0.50006	0.5003
6.7928	0.50005	0.50032
6.79317	0.50007	0.5003
6.7935	0.50005	0.50031
6.79394	0.50006	0.50032
6.79439	0.50006	0.5003
6.79474	0.50006	0.50031
6.79533	0.50006	0.5003
6.79559	0.50005	0.5003
6.79608	0.50005	0.5003
6.79631	0.50005	0.50031
6.79692	0.50004	0.5003
6.79712	0.50005	0.5003
6.79754	0.50006	0.50029
6.79795	0.50007	0.5003
6.79831	0.50008	0.5003
6.79876	0.50004	0.50032
6.79907	0.50005	0.5003
6.79951	0.50006	0.50031
6.79997	0.50005	0.50031
6.80037	0.50005	0.5003
6.80073	0.50007	0.50031
6.80121	0.50005	0.50032
6.80142	0.50008	0.5003
6.8021	0.50006	0.50031
6.80237	0.50005	0.50032
6.8028	0.50005	0.50031
6.80317	0.50005	0.5003
6.80351	0.50005	0.5003
6.80398	0.50005	0.50037
6.80442	0.50003	0.50039
6.80493	0.50006	0.5004
6.8052	0.50004	0.50039
6.80567	0.50006	0.5004
6.80603	0.50005	0.50039
6.80645	0.50005	0.50038
6.80678	0.50006	0.50039
6.80715	0.50005	0.50038
6.80748	0.50004	0.50039
6.80787	0.50005	0.50039
6.80825	0.50005	0.5004
6.80877	0.50005	0.50039
6.80929	0.50005	0.50039
6.80947	0.50005	0.50039
6.80993	0.50003	0.50031
6.81027	0.50005	0.5003
6.81086	0.50005	0.5003
6.81109	0.50005	0.50029
6.81158	0.50006	0.50032
6.81192	0.50004	0.50031
6.81228	0.50005	0.50031
6.81279	0.50006	0.50031
6.81311	0.50007	0.50031
6.81351	0.50005	0.5003
6.81384	0.50007	0.50002
6.81432	0.50004	0.50003
6.81467	0.50006	0.50004
6.81514	0.50005	0.50002
6.81549	0.50005	0.50003
6.81604	0.49991	0.50001
6.81634	0.49992	0.50002
6.8168	0.49991	0.50001
6.8171	0.49991	0.50003
6.81739	0.49991	0.5003
6.81786	0.49991	0.50032
6.81823	0.49991	0.5003
6.81863	0.49991	0.50032
6.8191	0.49991	0.50031
6.81948	0.49993	0.5003
6.81981	0.49991	0.5003
6.82017	0.49993	0.50039
6.82064	0.49993	0.50039
6.82117	0.49989	0.50039
6.82139	0.4999	0.50031
6.82195	0.49992	0.50032
6.82231	0.49993	0.50031
6.82266	0.49991	0.50032
6.82297	0.49992	0.5003
6.82338	0.49991	0.5003
6.82375	0.49991	0.50031
6.82418	0.49991	0.50031
6.82455	0.49993	0.5003
6.82494	0.49992	0.5003
6.82534	0.49992	0.5003
6.82574	0.49992	0.50032
6.82618	0.49991	0.5003
6.82653	0.49991	0.50004
6.82701	0.49991	0.50002
6.8273	0.49993	0.50004
6.82789	0.49993	0.50002
6.828	0.49991	0.50003
6.82849	0.49992	0.50004
6.82873	0.49991	0.50004
6.82925	0.49993	0.50003
6.82954	0.49991	0.50025
6.82999	0.49992	0.50031
6.83043	0.49994	0.50031
6.8307	0.50004	0.5003
6.83115	0.50006	0.50031
6.83149	0.50005	0.5003
6.83187	0.50005	0.50031
6.83237	0.50006	0.50032
6.83274	0.50007	0.50032
6.83308	0.50008	0.5003
6.83367	0.50006	0.5003
6.83395	0.49992	0.50029
6.83434	0.49992	0.50033
6.83467	0.49993	0.50031
6.83519	0.49993	0.5003
6.8355	0.49993	0.50031
6.83586	0.49993	0.50032
6.83633	0.49992	0.50031
6.83663	0.50006	0.5003
6.83714	0.50006	0.5003
6.83739	0.50006	0.5003
6.83778	0.50004	0.50029
6.83823	0.50005	0.50031
6.83855	0.50003	0.50031
6.8391	0.50004	0.5003
6.83944	0.50004	0.5003
6.83974	0.50007	0.50031
6.84037	0.50005	0.50032
6.84056	0.49991	0.5003
6.84092	0.49991	0.50029
6.84138	0.49996	0.5003
6.84184	0.50005	0.5003
6.8422	0.50006	0.5003
6.84266	0.50006	0.5003
6.8432	0.50006	0.50029
6.84338	0.50004	0.50029
6.84393	0.50005	0.5003
6.84421	0.50004	0.5003
6.84469	0.50005	0.5003
6.84489	0.50005	0.5003
6.84554	0.50005	0.5003
6.84571	0.50004	0.50031
6.8461	0.50004	0.5003
6.84647	0.50004	0.5003
6.8469	0.50005	0.50032
6.84726	0.50003	0.5003
6.84769	0.50005	0.5003
6.8481	0.50004	0.5003
6.8484	0.50025	0.5003
6.84891	0.50023	0.50031
6.8493	0.50024	0.50031
6.84964	0.50025	0.5003
6.85004	0.50026	0.5003
6.85049	0.50025	0.5003
6.85084	0.50025	0.5003
6.85117	0.50025	0.50002
6.85155	0.50025	0.50004
6.85209	0.50026	0.50003
6.85237	0.50027	0.50003
6.85288	0.50027	0.50003
6.85312	0.50026	0.50013
6.85379	0.50025	0.50031
6.85393	0.50027	0.5003
6.85429	0.50005	0.50031
6.85482	0.50007	0.5003
6.85518	0.50005	0.50031
6.85551	0.50007	0.5003
6.85597	0.50005	0.5003
6.85643	0.50005	0.50002
6.85674	0.50005	0.50002
6.85734	0.50005	0.50001
6.85772	0.50006	0.50002
6.858	0.50005	0.50001
6.85847	0.50005	0.50003
6.85887	0.50007	0.5
6.85929	0.50005	0.50002
6.85975	0.50007	0.50002
6.85998	0.50004	0.50003
6.86043	0.50005	0.50004
6.86071	0.50006	0.50002
6.86111	0.50006	0.50003
6.86157	0.50006	0.50002
6.86201	0.49993	0.50002
6.86242	0.49991	0.50003
6.86284	0.49992	0.50002
6.86322	0.49992	0.50004
6.86353	0.4999	0.50003
6.86411	0.49992	0.50003
6.86439	0.49991	0.50002
6.86484	0.4999	0.50002
6.86515	0.49992	0.50003
6.86554	0.49991	0.50002
6.86602	0.4999	0.50019
6.86657	0.50004	0.50031
6.86689	0.50005	0.50032
6.86741	0.50005	0.50031
6.86795	0.50006	0.5003
6.86815	0.50004	0.50031
6.86863	0.50006	0.50031
6.86887	0.50005	0.50029
6.86938	0.50004	0.5003
6.8697	0.50005	0.5003
6.87013	0.50004	0.5003
6.87041	0.50006	0.50031
6.87091	0.50006	0.5003
6.87122	0.50005	0.5003
6.87167	0.50004	0.5003
6.87192	0.50006	0.50031
6.87245	0.50004	0.5003
6.87274	0.50004	0.50032
6.87309	0.50004	0.50033
6.87355	0.50004	0.50032
6.87382	0.50004	0.50031
6.87425	0.50005	0.50032
6.87462	0.50004	0.50031
6.87497	0.50004	0.50031
6.87552	0.50006	0.50032
6.87574	0.50005	0.50031
6.87616	0.50005	0.50038
6.87655	0.50004	0.5004
6.87698	0.50005	0.50038
6.87738	0.50007	0.5004
6.87775	0.50005	0.50038
6.87832	0.50006	0.5004
6.87854	0.50004	0.50038
6.87911	0.50007	0.50038
6.87934	0.50007	0.50039
6.87978	0.50005	0.50038
6.88005	0.50004	0.50038
6.88046	0.50005	0.50039
6.88089	0.50006	0.50038
6.88129	0.50025	0.50039
6.88162	0.50024	0.50039
6.88203	0.50025	0.50039
6.88235	0.50026	0.50041
6.88281	0.50026	0.5004
6.88322	0.50026	0.50041
6.88367	0.50026	0.5004
6.88399	0.50026	0.50032
6.88446	0.50025	0.50031
6.88483	0.50027	0.5003
6.88528	0.50027	0.5003
6.88586	0.50028	0.5003
6.88603	0.50026	0.50031
6.88647	0.50005	0.5003
6.8868	0.50006	0.50031
6.88736	0.50004	0.50029
6.88763	0.50005	0.50032
6.88797	0.50006	0.5003
6.88818	0.50006	0.5003
6.88882	0.49991	0.50032
6.88911	0.49992	0.50003
6.88951	0.49991	0.50003
6.8898	0.49993	0.50004
6.89035	0.50005	0.50001
6.89055	0.50007	0.50001
6.89113	0.50006	0.50003
6.89141	0.50004	0.50003
6.89178	0.50025	0.50004
6.89248	0.50026	0.50004
6.89263	0.50047	0.50004
6.89312	0.50046	0.50003
6.8934	0.50056	0.50002
6.89384	0.50074	0.50002
6.89411	0.50097	0.50002
6.89474	0.50133	0.50003
6.89492	0.50138	0.50003
6.8953	0.50147	0.50003
6.89572	0.50166	0.50004
6.89614	0.50167	0.50003
6.89657	0.50186	0.5003
6.89692	0.50188	0.5003
6.8973	0.50195	0.50032
6.89788	0.50194	0.5003
6.89843	0.50193	0.5003
6.89858	0.50194	0.50031
6.89915	0.50194	0.50029
6.89944	0.50194	0.5003
6.89985	0.50194	0.50031
6.9003	0.50187	0.50031
6.90061	0.50185	0.5003
6.90096	0.50181	0.50032
6.90139	0.50167	0.50031
6.90185	0.50148	0.5003
6.90217	0.50149	0.50029
6.90281	0.50138	0.50028
6.90317	0.50132	0.5003
6.90353	0.50133	0.5003
6.90391	0.50098	0.50002
6.90427	0.50098	0.50004
6.90468	0.50074	0.50002
6.90518	0.50074	0.50002
6.90549	0.50074	0.50002
6.90602	0.50056	0.50003
6.90637	0.50056	0.50004
6.90668	0.50058	0.50002
6.90718	0.50057	0.50004
6.9074	0.50056	0.50001
6.908	0.50056	0.5
6.90821	0.50056	0.50002
6.90866	0.50057	0.50001
6.90903	0.50056	0.50031
6.90941	0.50057	0.50031
6.90979	0.50056	0.50031
6.9102	0.50055	0.50031
6.91069	0.50057	0.50032
6.91103	0.50057	0.50032
6.9114	0.50057	0.50031
6.91176	0.50058	0.50032
6.91214	0.50058	0.50002
6.91247	0.50057	0.50003
6.91278	0.50075	0.50003
6.91321	0.50074	0.50003
6.91363	0.50074	0.50003
6.91399	0.50074	0.50003
6.9144	0.50075	0.50003
6.91492	0.50083	0.50003
6.91533	0.501	0.5003
6.9156	0.50099	0.50031
6.91613	0.50099	0.50031
6.91633	0.50098	0.50031
6.91686	0.50133	0.50031
6.91715	0.50133	0.50031
6.91747	0.50134	0.50031
6.91799	0.50132	0.50031
6.91825	0.50133	0.5003
6.91877	0.50133	0.50032
6.91912	0.5013	0.50032
6.91949	0.50131	0.50031
6.91992	0.50099	0.50003
6.92046	0.50097	0.50002
6.92084	0.50099	0.50004
6.92124	0.50098	0.50003
6.92141	0.50099	0.50002
6.92184	0.50098	0.50004
6.92239	0.50099	0.50001
6.9227	0.50133	0.50004
6.92316	0.50133	0.50001
6.92351	0.50137	0.50003
6.92391	0.50148	0.50002
6.92428	0.50165	0.50004
6.92483	0.50186	0.50004
6.92511	0.50193	0.50003
6.92552	0.50207	0.50003
6.92593	0.50208	0.50002
6.92626	0.50227	0.50003
6.92672	0.50227	0.50005
6.92706	0.5026	0.50002
6.92742	0.5026	0.50002
6.92783	0.50259	0.50004
6.92821	0.50257	0.50004
6.92873	0.50227	0.50004
6.92901	0.50227	0.50005
6.9294	0.50228	0.50004
6.92974	0.50229	0.50004
6.93009	0.50227	0.50004
6.93068	0.50229	0.50003
6.93095	0.50207	0.50003
6.93122	0.50208	0.50004
6.93156	0.50207	0.50004
6.93202	0.50209	0.50002
6.9324	0.50194	0.50003
6.93281	0.50184	0.50002
6.93316	0.50185	0.50002
6.93371	0.50166	0.5003
6.93382	0.50165	0.50031
6.93426	0.50149	0.50032
6.93469	0.50138	0.50032
6.93518	0.50139	0.50032
6.93548	0.50132	0.50031
6.93599	0.50132	0.5003
6.93613	0.50103	0.5003
6.93658	0.50099	0.50031
6.93702	0.50098	0.50032
6.93736	0.50098	0.5003
6.93776	0.50098	0.50031
6.9381	0.50098	0.50032
6.93856	0.50099	0.50031
6.93884	0.50132	0.50031
6.9394	0.50132	0.5003
6.93974	0.50133	0.5003
6.94022	0.50138	0.50031
6.94059	0.50137	0.5003
6.94093	0.50138	0.5003
6.94126	0.50138	0.50031
6.9416	0.50148	0.5003
6.94205	0.50148	0.50031
6.94243	0.50148	0.50032
6.94289	0.50148	0.50031
6.94321	0.50166	0.50032
6.94353	0.50163	0.50031
6.94396	0.50166	0.50031
6.94434	0.50165	0.50029
6.94478	0.50167	0.5003
6.94517	0.50166	0.5003
6.9455	0.50165	0.5003
6.94602	0.50165	0.50031
6.94631	0.50165	0.50028
6.94677	0.50165	0.5003
6.94722	0.50164	0.5003
6.9475	0.50148	0.50029
6.94793	0.50148	0.50029
6.94835	0.50146	0.50031
6.9487	0.50148	0.5003
6.94914	0.50149	0.50031
6.94967	0.50149	0.50031
6.94992	0.50147	0.5003
6.95048	0.50148	0.50031
6.95072	0.50137	0.50031
6.95128	0.50137	0.5003
6.9515	0.50137	0.5003
6.95196	0.50138	0.50032
6.95235	0.50136	0.50039
6.95273	0.50137	0.50038
6.9531	0.50137	0.50039
6.9534	0.50137	0.50038
6.95382	0.50148	0.50038
6.95429	0.50148	0.50031
6.95465	0.50165	0.50032
6.95506	0.50186	0.5003
6.95535	0.50186	0.50032
6.95574	0.50193	0.5003
6.95635	0.50208	0.50031
6.95656	0.50206	0.50032
6.95695	0.50227	0.50004
6.95734	0.50228	0.50004
6.9577	0.50245	0.50002
6.95814	0.50259	0.50004
6.95851	0.50266	0.50003
6.95887	0.50279	0.50002
6.95929	0.50298	0.50002
6.95957	0.50317	0.50004
6.96002	0.50343	0.50002
6.96035	0.50367	0.50003
6.9608	0.50409	0.50004
6.96132	0.50438	0.50002
6.96171	0.50467	0.50032
6.96206	0.50503	0.50031
6.96246	0.50538	0.50031
6.96285	0.50557	0.5003
6.96314	0.50595	0.50032
6.96364	0.50608	0.50031
6.96399	0.50625	0.50031
6.96443	0.50624	0.5003
6.96485	0.50647	0.50031
6.96518	0.50649	0.5003
6.96557	0.50649	0.50031
6.96601	0.50647	0.50029
6.96639	0.50647	0.5003
6.96682	0.50684	0.5003
6.96737	0.50689	0.50031
6.96757	0.50699	0.50004
6.96817	0.50719	0.50004
6.96838	0.50738	0.50002
6.96887	0.50761	0.50003
6.96908	0.50813	0.50004
6.96959	0.50832	0.50002
6.97004	0.50873	0.50001
6.97028	0.509	0.50002
6.97069	0.50959	0.50003
6.97108	0.50979	0.50002
6.9715	0.50998	0.50003
6.9718	0.51018	0.50002
6.97215	0.51028	0.50002
6.97251	0.51028	0.50002
6.97288	0.51028	0.50003
6.97337	0.51018	0.50002
6.97362	0.50978	0.50003
6.97402	0.50961	0.50002
6.97445	0.50901	0.50003
6.97477	0.50854	0.50003
6.97512	0.50821	0.50004
6.9756	0.50761	0.50003
6.976	0.50718	0.50004
6.97646	0.50682	0.49994
6.97691	0.50607	0.49994
6.97727	0.50576	0.49994
6.97778	0.50542	0.49994
6.978	0.50504	0.50003
6.97854	0.50467	0.50003
6.97882	0.50458	0.50002
6.97914	0.50438	0.50002
6.97964	0.50409	0.50002
6.98001	0.50405	0.50002
6.98044	0.50403	0.50002
6.98076	0.50368	0.50002
6.98121	0.50345	0.50003
6.98152	0.50345	0.50002
6.98207	0.50345	0.50004
6.98238	0.50345	0.50003
6.98294	0.50368	0.50002
6.98314	0.50402	0.50003
6.98355	0.50408	0.50002
6.98391	0.50421	0.50003
6.98429	0.50458	0.50001
6.98468	0.50482	0.50001
6.9852	0.50535	0.50004
6.98549	0.50556	0.50004
6.98597	0.50577	0.50003
6.98631	0.50607	0.50001
6.98665	0.50648	0.50001
6.98705	0.50682	0.50003
6.9875	0.507	0.50002
6.98786	0.50718	0.50003
6.9882	0.50738	0.50002
6.98857	0.50745	0.50004
6.98892	0.50747	0.50019
6.98927	0.50746	0.50031
6.98967	0.50748	0.5003
6.99007	0.50747	0.5003
6.99048	0.50747	0.50031
6.99094	0.50746	0.50032
6.99122	0.50745	0.50031
6.99166	0.50747	0.5003
6.99199	0.50759	0.50032
6.99245	0.50782	0.5003
6.99277	0.50812	0.50032
6.99331	0.50828	0.50032
6.99357	0.50854	0.5003
6.99409	0.50873	0.5003
6.99443	0.5089	0.5003
6.99496	0.50925	0.5003
6.99516	0.5096	0.50032
6.99579	0.50967	0.50032
6.99599	0.50979	0.50031
6.99633	0.50999	0.50031
6.99673	0.51017	0.50032
6.99713	0.51017	0.5003
6.99763	0.51027	0.50029
6.99794	0.51027	0.5003
6.99829	0.51043	0.5003
6.99871	0.51042	0.5003
6.99899	0.51043	0.50003
6.99943	0.51042	0.50002
7	0.51026	0.5
7.00026	0.51016	0.50002
7.00072	0.50998	0.50001
7.00099	0.50986	0.50002
7.00162	0.50969	0.50002
7.00189	0.5096	0.50002
7.00246	0.50925	0.49993
7.00263	0.50899	0.49993
7.00316	0.50883	0.49994
7.00346	0.50884	0.49992
7.00385	0.50874	0.49994
7.00421	0.50866	0.49994
7.00458	0.50855	0.50004
7.00498	0.50873	0.50003
7.00531	0.50874	0.50004
7.00569	0.50885	0.50002
7.00606	0.50902	0.50002
7.00641	0.50925	0.50002
7.00683	0.50969	0.50002
7.00719	0.50999	0.5003
7.00763	0.51028	0.5003
7.00805	0.51076	0.50028
7.00843	0.51117	0.5003
7.00874	0.51169	0.50032
7.00915	0.51246	0.5003
7.00979	0.51301	0.5003
7.00997	0.51342	0.5003
7.01057	0.51392	0.50031
7.01087	0.51441	0.5003
7.0113	0.51478	0.50031
7.01166	0.51519	0.50031
7.01196	0.51529	0.5003
7.01233	0.51529	0.5003
7.0129	0.51546	0.50029
7.01313	0.51548	0.50029
7.01356	0.51568	0.50029
7.01378	0.51567	0.50032
7.01424	0.51577	0.5003
7.01451	0.51591	0.5003
7.01509	0.51611	0.5003
7.01542	0.51642	0.50031
7.01579	0.51649	0.5003
7.01635	0.51663	0.50029
7.01666	0.51682	0.50032
7.01705	0.51682	0.5003
7.01738	0.51683	0.50031
7.01782	0.51682	0.50031
7.01818	0.51659	0.50012
7.01885	0.51641	0.50002
7.01903	0.5159	0.50002
7.0196	0.51567	0.50002
7.0198	0.51518	0.50003
7.02035	0.51478	0.50003
7.02063	0.51442	0.50002
7.02099	0.51411	0.50001
7.02137	0.51392	0.50003
7.0218	0.51385	0.50002
7.02234	0.5138	0.50011
7.02277	0.5138	0.50031
7.02322	0.5138	0.50031
7.02359	0.51378	0.50032
7.02383	0.5138	0.5003
7.0243	0.51379	0.50032
7.0248	0.51378	0.5003
7.02499	0.5138	0.5003
7.02541	0.51379	0.50038
7.02578	0.51372	0.50039
7.02622	0.5137	0.5004
7.0266	0.51373	0.50038
7.02699	0.51372	0.50038
7.02735	0.51372	0.50038
7.02776	0.51379	0.50038
7.02831	0.51392	0.50038
7.02851	0.51431	0.50038
7.02897	0.5144	0.50038
7.02932	0.51479	0.50038
7.02982	0.51519	0.50032
7.03006	0.51546	0.50031
7.0305	0.51577	0.5003
7.03081	0.51612	0.50031
7.03134	0.51664	0.50031
7.03173	0.51714	0.50031
7.03209	0.51786	0.50029
7.03262	0.51838	0.50002
7.03294	0.51883	0.50003
7.03359	0.51935	0.50002
7.0338	0.51986	0.50002
7.03425	0.52058	0.50002
7.03459	0.52094	0.50002
7.03508	0.52139	0.5
7.03533	0.522	0.50002
7.03572	0.52252	0.50003
7.03612	0.52304	0.5
7.03654	0.52352	0.50002
7.03695	0.52398	0.50003
7.03736	0.52432	0.50002
7.03766	0.52477	0.50001
7.03814	0.52522	0.50002
7.03859	0.52539	0.50002
7.03888	0.52571	0.50002
7.03939	0.52608	0.50002
7.03959	0.52623	0.50001
7.04022	0.5264	0.50002
7.04046	0.5267	0.50002
7.04099	0.52705	0.5003
7.04118	0.52736	0.50029
7.04164	0.52757	0.5003
7.04191	0.52797	0.5003
7.04233	0.52842	0.5003
7.04278	0.52889	0.50031
7.04303	0.52917	0.50031
7.04354	0.52959	0.5003
7.04392	0.5302	0.5003
7.04432	0.53072	0.5003
7.04467	0.531	0.5003
7.04523	0.53165	0.50032
7.04556	0.53215	0.5003
7.0459	0.5324	0.50038
7.04643	0.53291	0.50039
7.04683	0.53313	0.50038
7.04717	0.53353	0.50039
7.04754	0.53366	0.50039
7.04799	0.53406	0.50039
7.0483	0.53441	0.50063
7.04867	0.53446	0.50063
7.04901	0.53456	0.50062
7.04937	0.53457	0.50062
7.04979	0.53457	0.5006
7.05016	0.53454	0.50063
7.05056	0.53456	0.50071
7.05091	0.5344	0.5007
7.05139	0.53384	0.50072
7.05174	0.53353	0.50071
7.05216	0.53314	0.50071
7.05247	0.53259	0.5007
7.05291	0.53194	0.50061
7.05324	0.53114	0.50062
7.05359	0.53032	0.50061
7.05406	0.52941	0.50063
7.05435	0.52852	0.50062
7.05469	0.52757	0.50062
7.05514	0.5266	0.50062
7.05552	0.52553	0.50062
7.05598	0.52469	0.50038
7.05635	0.52382	0.5004
7.05661	0.52303	0.50038
7.057	0.52252	0.50037
7.05736	0.5219	0.50039
7.05779	0.52139	0.5004
7.05821	0.52113	0.5004
7.05857	0.52109	0.5004
7.0589	0.52113	0.5004
7.05922	0.52122	0.5004
7.05964	0.5216	0.50038
7.06005	0.52199	0.5004
7.06041	0.52252	0.5004
7.06089	0.52337	0.50038
7.06117	0.5239	0.50039
7.06158	0.52463	0.50039
7.06193	0.52523	0.5004
7.0622	0.52605	0.50039
7.06265	0.5267	0.50039
7.06296	0.52745	0.5004
7.06331	0.52797	0.50041
7.06374	0.52881	0.50038
7.06407	0.52918	0.50061
7.06446	0.5296	0.50061
7.0649	0.53011	0.50061
7.06524	0.53032	0.50062
7.06583	0.53031	0.50061
7.06609	0.5305	0.50063
7.06662	0.5303	0.50061
7.06685	0.5303	0.50061
7.06736	0.53018	0.50062
7.06762	0.5301	0.50061
7.06818	0.5296	0.50062
7.06851	0.52958	0.50061
7.06889	0.52945	0.50061
7.06925	0.52945	0.50061
7.06962	0.52946	0.50062
7.07022	0.52945	0.50063
7.07042	0.52959	0.5006
7.07096	0.52982	0.50062
7.07125	0.5298	0.50062
7.0718	0.5301	0.50062
7.07202	0.53011	0.50062
7.07232	0.5302	0.5007
7.07274	0.53012	0.50069
7.07309	0.5301	0.50071
7.07346	0.53011	0.50069
7.07395	0.5298	0.50069
7.07429	0.52982	0.50069
7.07471	0.52981	0.50069
7.07527	0.52981	0.50069
7.07548	0.52981	0.50068
7.07599	0.53011	0.5007
7.07623	0.53019	0.5007
7.07667	0.53031	0.50071
7.07696	0.53051	0.5007
7.07733	0.53071	0.50097
7.0777	0.53098	0.50097
7.0784	0.53123	0.50094
7.07853	0.53164	0.50096
7.07886	0.53195	0.50094
7.07941	0.53223	0.50094
7.0797	0.53261	0.50095
7.08013	0.53301	0.50095
7.08051	0.53334	0.50095
7.08089	0.53366	0.50095
7.08125	0.53407	0.50096
7.08189	0.53446	0.50096
7.08218	0.53493	0.50095
7.08261	0.53515	0.5011
7.08296	0.53573	0.50109
7.08338	0.53621	0.50109
7.08368	0.53652	0.50109
7.08417	0.53713	0.50109
7.08459	0.53763	0.5011
7.08494	0.53806	0.50108
7.08553	0.53854	0.50109
7.08573	0.53898	0.50132
7.08628	0.53911	0.50134
7.08656	0.53948	0.50134
7.08698	0.53981	0.50132
7.08741	0.53988	0.50132
7.08779	0.53998	0.50132
7.0881	0.54016	0.50134
7.0885	0.54017	0.50133
7.08887	0.54016	0.50142
7.08933	0.54014	0.50142
7.08992	0.54	0.50142
7.09014	0.53998	0.50142
7.09066	0.53988	0.50141
7.09099	0.53981	0.50143
7.09135	0.53981	0.50143
7.09177	0.53948	0.50141
7.09216	0.5395	0.50142
7.09255	0.53949	0.50168
7.09297	0.5398	0.50168
7.0934	0.53987	0.50169
7.09379	0.53999	0.50169
7.09436	0.54034	0.50169
7.09464	0.54059	0.50168
7.09514	0.5411	0.50174
7.09558	0.54131	0.50176
7.09598	0.54181	0.50174
7.09622	0.5422	0.50175
7.09664	0.54274	0.50174
7.09697	0.54311	0.50175
7.09726	0.54349	0.50176
7.09766	0.54396	0.50174
7.09811	0.5445	0.50175
7.09846	0.54503	0.50176
7.09884	0.54553	0.50197
7.0993	0.54598	0.50196
7.09975	0.54664	0.50198
7.10004	0.54703	0.50198
7.10048	0.54749	0.50195
7.10113	0.54819	0.50206
7.10127	0.54867	0.50206
7.10189	0.54933	0.50203
7.1022	0.54958	0.50204
7.1027	0.55008	0.50229
7.10292	0.5505	0.50229
7.10331	0.5509	0.5023
7.1038	0.5512	0.5023
7.10419	0.55137	0.50242
7.10456	0.55148	0.50242
7.10487	0.55162	0.50242
7.1053	0.55184	0.50267
7.1058	0.55213	0.50269
7.1061	0.55223	0.50268
7.10649	0.55235	0.50277
7.10706	0.55255	0.50275
7.10728	0.55276	0.50304
7.10778	0.55276	0.50305
7.10809	0.55287	0.50304
7.10845	0.55304	0.50308
7.10897	0.55328	0.50314
7.10932	0.55361	0.50314
7.10969	0.55365	0.50313
7.11007	0.55369	0.50315
7.11046	0.5538	0.50314
7.11088	0.55399	0.50337
7.11149	0.55419	0.50337
7.11179	0.55417	0.50338
7.11221	0.55417	0.50338
7.1125	0.55419	0.50338
7.1129	0.5542	0.50339
7.11335	0.554	0.50338
7.11372	0.5538	0.50337
7.11413	0.55378	0.50336
7.11454	0.55369	0.50338
7.11508	0.5536	0.50336
7.11529	0.55325	0.50343
7.11588	0.55303	0.50345
7.11615	0.55301	0.50343
7.11658	0.55286	0.50344
7.11694	0.55285	0.50342
7.11736	0.55275	0.50346
7.1178	0.55276	0.50372
7.11818	0.55276	0.50371
7.11878	0.55254	0.50371
7.1191	0.55255	0.50371
7.11962	0.55254	0.50384
7.11982	0.55256	0.50385
7.12031	0.55255	0.50385
7.12065	0.55235	0.50409
7.12117	0.55235	0.50409
7.12142	0.55235	0.50408
7.12182	0.55235	0.50417
7.12224	0.55234	0.50419
7.12266	0.55235	0.50419
7.12295	0.55235	0.50417
7.12325	0.55234	0.50443
7.12357	0.55256	0.50445
7.12412	0.55256	0.50445
7.12442	0.55276	0.50452
7.12487	0.55287	0.50451
7.12536	0.55325	0.50462
7.12569	0.55361	0.50474
7.12626	0.55381	0.50472
7.1265	0.55423	0.5048
7.12708	0.55467	0.50481
7.12743	0.55504	0.50505
7.12786	0.55558	0.50507
7.12804	0.55612	0.5052
7.12843	0.55662	0.50545
7.129	0.55699	0.50554
7.12931	0.55732	0.50556
7.1297	0.55778	0.50584
7.13001	0.5581	0.50591
7.13033	0.5584	0.50591
7.13069	0.55879	0.50613
7.13113	0.55918	0.50624
7.13147	0.55947	0.50622
7.1319	0.55976	0.5065
7.13236	0.56012	0.50663
7.13291	0.56044	0.50663
7.13321	0.56064	0.50686
7.13364	0.56084	0.50686
7.13398	0.56104	0.50694
7.13439	0.56114	0.50695
7.13484	0.56114	0.50723
7.1352	0.56131	0.50722
7.1357	0.56154	0.50728
7.13607	0.56155	0.50728
7.13655	0.56185	0.50749
7.13687	0.56193	0.50749
7.13733	0.56203	0.50757
7.13767	0.56221	0.50757
7.1382	0.56241	0.50783
7.13848	0.56264	0.50792
7.1388	0.56314	0.50794
7.13927	0.56336	0.50818
7.13971	0.56386	0.50826
7.14002	0.56424	0.50828
7.14044	0.56477	0.50855
7.14074	0.56515	0.50864
7.14127	0.56562	0.50886
7.14159	0.566	0.50887
7.14199	0.56633	0.50894
7.14259	0.56673	0.5092
7.1428	0.56713	0.50935
7.1433	0.56744	0.50959
7.14367	0.56771	0.50968
7.14419	0.568	0.50967
7.14449	0.56814	0.50996
7.14477	0.56865	0.51002
7.14519	0.56876	0.51024
7.14563	0.56904	0.51031
7.14589	0.56925	0.51056
7.14623	0.56951	0.51073
7.14664	0.57007	0.51098
7.1471	0.57015	0.51107
7.14732	0.57044	0.51134
7.14783	0.57085	0.51143
7.14821	0.5714	0.51166
7.1486	0.5716	0.51173
7.14895	0.57202	0.51201
7.14933	0.5723	0.51214
7.14968	0.57292	0.51237
7.15008	0.5732	0.51248
7.15048	0.57365	0.51273
7.15091	0.57414	0.5128
7.1513	0.57436	0.51302
7.15166	0.57486	0.51336
7.152	0.57527	0.51347
7.15238	0.57568	0.51373
7.15302	0.57618	0.51409
7.15323	0.57643	0.5144
7.1538	0.57697	0.51447
7.15402	0.57738	0.5149
7.15456	0.57771	0.51514
7.15486	0.57812	0.51521
7.15533	0.57862	0.51554
7.15565	0.57899	0.51576
7.15608	0.57941	0.51583
7.15658	0.57979	0.5161
7.15683	0.5801	0.51626
7.15722	0.58056	0.51653
7.15759	0.58112	0.51689
7.15815	0.58148	0.51694
7.15835	0.58177	0.51718
7.15884	0.58213	0.51727
7.15915	0.58265	0.51767
7.15965	0.58305	0.51791
7.15996	0.58332	0.51826
7.16034	0.58389	0.51832
7.16081	0.58406	0.51864
7.16118	0.58442	0.51891
7.16163	0.58466	0.51923
7.16196	0.58496	0.5196
7.1626	0.58524	0.51969
7.16292	0.58557	0.52002
7.16334	0.58588	0.52027
7.16367	0.58618	0.52064
7.16411	0.58663	0.52073
7.1645	0.58681	0.52107
7.1649	0.58701	0.52128
7.16525	0.58729	0.52137
7.16572	0.58744	0.52162
7.16605	0.58797	0.5218
7.16646	0.58804	0.52211
7.16689	0.58818	0.52238
7.16725	0.58858	0.52247
7.16792	0.5887	0.52277
7.16799	0.58909	0.52303
7.16869	0.58945	0.52341
7.16894	0.58959	0.5235
7.16934	0.58997	0.52382
7.16975	0.59007	0.52413
7.17008	0.59041	0.52438
7.17052	0.59076	0.52476
7.17089	0.59091	0.52486
7.1715	0.5913	0.52523
7.17166	0.59141	0.52544
7.17216	0.59157	0.5258
7.17249	0.59179	0.52593
7.17287	0.59214	0.52625
7.17332	0.5922	0.52652
7.17364	0.59234	0.5268
7.17407	0.59251	0.52713
7.17449	0.59252	0.5273
7.17503	0.59269	0.52765
7.17523	0.5928	0.52792
7.17576	0.5928	0.52822
7.17603	0.59294	0.52857
7.17644	0.59316	0.52893
7.17686	0.59315	0.5293
7.17719	0.59337	0.52956
7.17791	0.59348	0.5299
7.17809	0.59347	0.52998
7.17861	0.59355	0.53031
7.17892	0.59366	0.53068
7.17927	0.59369	0.53119
7.17956	0.59389	0.5314
7.18013	0.59388	0.53174
7.18051	0.59409	0.5321
7.18092	0.59419	0.53238
7.1812	0.59437	0.53277
7.18156	0.59435	0.53313
7.18208	0.59462	0.5335
7.18243	0.59495	0.53373
7.18288	0.59502	0.53406
7.18315	0.59503	0.53444
7.18372	0.59512	0.5348
7.18393	0.59531	0.53488
7.18441	0.59531	0.53517
7.1848	0.59549	0.53554
7.18512	0.59559	0.53577
7.18563	0.59558	0.53616
7.18596	0.59573	0.53648
7.18641	0.59576	0.53682
7.18672	0.59595	0.53721
7.18722	0.59624	0.53756
7.18761	0.59625	0.53785
7.18807	0.59632	0.53818
7.18847	0.59645	0.53857
7.18877	0.59665	0.53896
7.18926	0.59685	0.53928
7.18955	0.59713	0.53963
7.18998	0.59736	0.53999
7.19039	0.59771	0.54008
7.19078	0.59781	0.5404
7.1912	0.59811	0.54071
7.19166	0.59829	0.54105
7.19217	0.59854	0.54129
7.19258	0.59877	0.54168
7.19285	0.59908	0.54176
7.19316	0.59929	0.54199
7.19366	0.59951	0.54233
7.19404	0.59971	0.54248
7.19449	0.59983	0.54281
7.19483	0.59999	0.54307
7.19549	0.60061	0.54338
7.19562	0.60067	0.54344
7.19633	0.60077	0.54384
7.19652	0.60092	0.54417
7.19681	0.60112	0.54447
7.1973	0.60119	0.5448
7.1976	0.60135	0.54513
7.19805	0.60185	0.54549
7.19845	0.60193	0.54587
7.19891	0.60207	0.54616
7.19926	0.60245	0.5465
7.19966	0.60253	0.54694
7.19999	0.60293	0.54732
7.20058	0.60325	0.54763
7.2008	0.60341	0.54803
7.20128	0.60362	0.54834
7.20158	0.60381	0.5487
7.20209	0.60403	0.54924
7.20254	0.60424	0.54964
7.20291	0.60462	0.55001
7.20323	0.60475	0.55032
7.20367	0.60497	0.55068
7.20409	0.60516	0.55106
7.20458	0.60526	0.55142
7.20497	0.60544	0.55168
7.20527	0.60566	0.55201
7.20585	0.60599	0.5521
7.20607	0.60606	0.55245
7.2065	0.60615	0.55271
7.20689	0.60635	0.55304
7.20727	0.60653	0.55313
7.20762	0.60663	0.55354
7.20801	0.60663	0.55377
7.20836	0.60676	0.55413
7.20878	0.60696	0.55422
7.20913	0.60727	0.55451
7.20953	0.60729	0.55491
7.20987	0.60734	0.55516
7.21034	0.60748	0.55552
7.21087	0.60767	0.55584
7.21118	0.60766	0.55618
7.21169	0.60787	0.55633
7.21194	0.60787	0.55666
7.21246	0.60799	0.55695
7.2128	0.60813	0.55721
7.21316	0.60814	0.55754
7.21361	0.60814	0.55791
7.2139	0.60836	0.55823
7.21434	0.60837	0.55836
7.21466	0.60836	0.55867
7.21515	0.60871	0.55907
7.21552	0.6087	0.55941
7.21589	0.6087	0.55967
7.21624	0.60871	0.55996
7.21671	0.60871	0.56016
7.2171	0.60871	0.56046
7.21738	0.60871	0.5607
7.21789	0.60877	0.56081
7.21822	0.60879	0.56116
7.2186	0.60878	0.56139
7.21912	0.60879	0.5616
7.21929	0.6088	0.56185
7.21978	0.60891	0.56212
7.22015	0.60889	0.56219
7.22066	0.60908	0.56252
7.22098	0.60909	0.56274
7.22146	0.60927	0.56308
7.22172	0.60928	0.56317
7.22205	0.60937	0.5635
7.22252	0.60951	0.56379
7.22287	0.60958	0.56394
7.2232	0.60973	0.5642
7.22364	0.61002	0.56446
7.22409	0.61004	0.56485
7.22447	0.61012	0.56493
7.22493	0.61012	0.56528
7.22531	0.61013	0.56549
7.22575	0.61026	0.56574
7.22608	0.61025	0.56597
7.22665	0.61025	0.56622
7.22698	0.61046	0.5666
7.22739	0.61047	0.56667
7.22777	0.61065	0.5669
7.22811	0.61067	0.56725
7.22852	0.61079	0.56738
7.22902	0.61078	0.56761
7.22941	0.61077	0.56771
7.2298	0.61096	0.56796
7.23024	0.61094	0.56804
7.23057	0.61118	0.56825
7.23106	0.61118	0.56834
7.23138	0.61119	0.56858
7.23193	0.6115	0.56871
7.23212	0.6115	0.56896
7.23263	0.6115	0.56906
7.2329	0.61151	0.56937
7.23325	0.61151	0.56964
7.23373	0.61151	0.56972
7.23399	0.6115	0.57
7.23446	0.6115	0.57014
7.23481	0.61118	0.57036
7.23523	0.61118	0.57044
7.23564	0.61118	0.57072
7.2361	0.61095	0.57078
7.23653	0.61095	0.57102
7.23706	0.61078	0.57134
7.23729	0.61077	0.5715
7.23779	0.61076	0.57174
7.23803	0.61076	0.57183
7.23854	0.61066	0.57212
7.23874	0.61063	0.57218
7.23935	0.61066	0.57242
7.23953	0.61067	0.57277
7.24002	0.61065	0.57291
7.24027	0.61048	0.57316
7.24086	0.61047	0.57324
7.24106	0.61046	0.5735
7.24147	0.61026	0.57356
7.2419	0.61027	0.57377
7.24227	0.61013	0.57385
7.24266	0.61012	0.57415
7.24308	0.61004	0.57424
7.24348	0.60974	0.57443
7.24389	0.60975	0.57454
7.24424	0.60951	0.57487
7.24465	0.60952	0.57514
7.24525	0.60938	0.57522
7.24554	0.60936	0.57548
7.24596	0.60926	0.57562
7.24635	0.60925	0.57585
7.2467	0.60927	0.57596
7.24712	0.60927	0.57622
7.24756	0.60909	0.57622
7.24792	0.60907	0.57631
7.24827	0.60907	0.57652
7.24868	0.60908	0.57652
7.24912	0.60887	0.5766
7.24954	0.60891	0.57659
7.25002	0.60889	0.57685
7.25038	0.60889	0.577
7.25068	0.60889	0.577
7.25121	0.60889	0.57725
7.25138	0.60888	0.57724
7.25184	0.60888	0.57725
7.25217	0.60877	0.57734
7.25269	0.60878	0.57761
7.25295	0.60878	0.57763
7.25333	0.60878	0.5777
7.25381	0.60872	0.57772
7.25417	0.60871	0.57793
7.2545	0.60836	0.57802
7.255	0.60837	0.57802
7.2554	0.60814	0.57828
7.25572	0.60813	0.57828
7.25607	0.60797	0.57843
7.25649	0.60791	0.57842
7.25706	0.60787	0.57865
7.25729	0.60767	0.57865
7.25794	0.60768	0.57875
7.25814	0.60748	0.57873
7.25867	0.60747	0.579
7.25888	0.60747	0.579
7.25934	0.60735	0.57908
7.25982	0.60733	0.57907
7.26009	0.60734	0.57929
7.26052	0.60734	0.57929
7.26095	0.60734	0.57938
7.26125	0.60733	0.57938
7.26169	0.60733	0.57964
7.26203	0.60736	0.57974
7.2625	0.60745	0.57975
7.263	0.60745	0.57998
7.26318	0.60747	0.58009
7.26357	0.60746	0.58037
7.2639	0.60746	0.58037
7.2645	0.60746	0.58045
7.26472	0.60746	0.58069
7.26522	0.60746	0.58077
7.26558	0.60747	0.58077
7.266	0.60748	0.58103
7.26623	0.60747	0.58117
7.26675	0.60733	0.58118
7.26704	0.60733	0.5814
7.26748	0.60735	0.5815
7.26778	0.60732	0.58149
7.26816	0.60726	0.58176
7.26865	0.60726	0.58177
7.26909	0.60698	0.58183
7.26964	0.60696	0.58184
7.26992	0.60696	0.58205
7.2704	0.60675	0.58207
7.27073	0.60678	0.58206
7.27111	0.60664	0.58214
7.27141	0.60662	0.58214
7.27187	0.60662	0.58238
7.27216	0.60653	0.58237
7.27268	0.60651	0.58253
7.27308	0.60653	0.58279
7.27343	0.60653	0.58281
7.27382	0.60652	0.5829
7.27428	0.60661	0.58289
7.27454	0.60662	0.58318
7.27495	0.60663	0.58317
7.27544	0.60675	0.58323
7.27572	0.60675	0.58347
7.27647	0.60697	0.58349
7.27665	0.60696	0.58357
7.27705	0.60727	0.58356
7.27739	0.60727	0.58382
7.27782	0.60735	0.58395
7.27804	0.60735	0.58395
7.2787	0.60735	0.58417
7.27885	0.60735	0.5842
7.27927	0.60734	0.58419
7.27964	0.60735	0.58428
7.2801	0.60733	0.58427
7.28038	0.60725	0.58427
7.28074	0.60726	0.58455
7.28119	0.60727	0.58454
7.28154	0.60727	0.58461
7.28188	0.60728	0.58461
7.28226	0.60726	0.58482
7.28268	0.60696	0.58484
7.28306	0.60697	0.58491
7.2834	0.60695	0.5849
7.2838	0.60696	0.58492
7.28433	0.60697	0.58517
7.28473	0.60696	0.58516
7.28521	0.60696	0.58525
7.28546	0.60675	0.58526
7.28598	0.60676	0.58551
7.28624	0.60661	0.58551
7.28666	0.60662	0.58561
7.28701	0.60655	0.58562
7.28738	0.60635	0.58562
7.28786	0.60634	0.58588
7.28819	0.60616	0.58589
7.2886	0.60615	0.58587
7.28898	0.60617	0.58588
7.28931	0.60606	0.58598
7.28974	0.60604	0.58599
7.29016	0.60605	0.58599
7.29068	0.60599	0.58598
7.29116	0.606	0.5862
7.29148	0.60599	0.5862
7.29181	0.60567	0.58619
7.29228	0.60567	0.58621
7.29266	0.60544	0.58621
7.29295	0.60545	0.5862
7.29336	0.60545	0.5862
7.29381	0.60528	0.5863
7.29421	0.60515	0.5863
7.29482	0.60514	0.58629
7.29502	0.60495	0.58629
7.29552	0.60495	0.58629
7.2959	0.60475	0.58654
7.29631	0.60476	0.58652
7.29664	0.60464	0.58654
7.29703	0.60465	0.58669
7.29742	0.60463	0.58669
7.29786	0.60455	0.58692
7.29831	0.60456	0.58692
7.29871	0.60456	0.58702
7.29905	0.60455	0.58703
7.29945	0.60454	0.58701
7.29993	0.60462	0.58727
7.30018	0.60463	0.58729
7.30068	0.60463	0.58736
7.30105	0.60477	0.58736
7.3013	0.60476	0.58736
7.30176	0.60495	0.58756
7.30209	0.60494	0.58757
7.30259	0.60495	0.58757
7.30302	0.60494	0.58757
7.30323	0.60516	0.58766
7.30364	0.60516	0.58765
7.30404	0.60495	0.58765
7.30443	0.60495	0.58765
7.3048	0.60497	0.58765
7.30516	0.60487	0.58792
7.30555	0.60476	0.58791
7.30592	0.60477	0.58791
7.30632	0.60464	0.58807
7.30669	0.60464	0.58807
7.30714	0.60455	0.58806
7.30748	0.60456	0.58806
7.30803	0.60425	0.58831
7.30838	0.60425	0.5883
7.30884	0.60405	0.58832
7.30908	0.60403	0.5883
7.30961	0.6039	0.58829
7.30987	0.6039	0.5884
7.31027	0.60381	0.5884
7.31062	0.6038	0.5884
7.31099	0.60362	0.58868
7.31153	0.60361	0.58868
7.31177	0.60344	0.58866
7.31218	0.60342	0.58874
7.31264	0.60332	0.58877
7.31299	0.60332	0.58899
7.31341	0.60325	0.589
7.31382	0.60326	0.58899
7.31411	0.60291	0.58908
7.31472	0.60292	0.58908
7.315	0.60272	0.58907
7.31536	0.6027	0.58908
7.31561	0.60271	0.58933
7.31591	0.6027	0.58935
7.31629	0.6027	0.58935
7.31684	0.6027	0.58934
7.31715	0.60255	0.58948
7.31758	0.60255	0.58949
7.31788	0.60253	0.58946
7.31823	0.60253	0.58946
7.3186	0.60254	0.5897
7.31913	0.60254	0.5897
7.31935	0.60254	0.58971
7.31977	0.60245	0.58979
7.32025	0.60244	0.5898
7.32054	0.60244	0.58979
7.32097	0.60245	0.58979
7.3214	0.60245	0.59006
7.32166	0.60255	0.59006
7.32202	0.60254	0.59007
7.32245	0.60253	0.59007
7.3228	0.60255	0.59008
7.32324	0.60257	0.59012
7.32368	0.60255	0.59012
7.32425	0.60272	0.59011
7.32444	0.60271	0.59012
7.32503	0.6027	0.59033
7.32513	0.6027	0.59033
7.32569	0.6027	0.59035
7.32596	0.6027	0.59042
7.32653	0.60269	0.59042
7.32679	0.6027	0.59068
7.32712	0.6027	0.59067
7.32752	0.60271	0.59068
7.32793	0.6027	0.59079
7.32819	0.60272	0.59079
7.32857	0.60271	0.59079
7.32907	0.60254	0.59104
7.32937	0.60255	0.59107
7.32974	0.60254	0.59105
7.33013	0.60255	0.59107
7.33057	0.60245	0.59116
7.33085	0.60243	0.59115
7.33136	0.60223	0.59115
7.33167	0.60222	0.59116
7.33204	0.60204	0.59143
7.33245	0.60205	0.59142
7.3327	0.60192	0.59142
7.33318	0.60191	0.59153
7.33363	0.60193	0.59153
7.33399	0.60184	0.59151
7.33454	0.60186	0.59174
7.33472	0.60187	0.59174
7.33531	0.60185	0.59175
7.33559	0.60155	0.59183
7.33615	0.60156	0.59183
7.33632	0.60156	0.59184
7.3368	0.60155	0.59209
7.33701	0.60154	0.59208
7.3376	0.60186	0.5921
7.33781	0.60186	0.59223
7.33829	0.60187	0.59224
7.33849	0.60185	0.59247
7.3391	0.60186	0.59246
7.33936	0.60187	0.59247
7.33971	0.60186	0.59255
7.34022	0.60193	0.59256
7.34046	0.60193	0.59255
7.34081	0.60193	0.59281
7.34122	0.60193	0.59284
7.34163	0.60192	0.59282
7.34204	0.60192	0.59283
7.34246	0.60193	0.59289
7.34274	0.60191	0.5929
7.34309	0.60193	0.5929
7.34351	0.60191	0.59289
7.34391	0.60194	0.59289
7.34428	0.60192	0.5931
7.34461	0.60192	0.59312
7.34509	0.60191	0.5931
7.3455	0.60192	0.59312
7.34582	0.60193	0.5931
7.34628	0.60193	0.59318
7.34663	0.60193	0.59319
7.3472	0.60192	0.59319
7.3475	0.60191	0.59318
7.34799	0.60192	0.59344
7.34821	0.60192	0.59344
7.34867	0.60191	0.59344
7.34902	0.60191	0.5936
7.34942	0.60193	0.5936
7.34981	0.60192	0.5936
7.3501	0.60193	0.59384
7.35057	0.60191	0.59385
7.35095	0.60186	0.59395
7.35136	0.60185	0.59394
7.35174	0.60186	0.59393
7.35213	0.60185	0.59421
7.35245	0.60155	0.59422
7.35302	0.60154	0.5943
7.35331	0.60155	0.59429
7.35387	0.60154	0.5943
7.35415	0.60134	0.59454
7.35448	0.60134	0.59453
7.35481	0.60133	0.59461
7.35529	0.60134	0.59461
7.35557	0.60135	0.59461
7.3559	0.60135	0.59488
7.3563	0.60133	0.59487
7.35682	0.60135	0.59488
7.35705	0.60135	0.595
7.35755	0.60134	0.595
7.35778	0.60135	0.595
7.35821	0.60134	0.59499
7.35857	0.60123	0.59507
7.35892	0.60122	0.59524
7.35922	0.6012	0.59524
7.35976	0.60121	0.59524
7.36007	0.6012	0.59534
7.36047	0.60121	0.59534
7.361	0.60121	0.59531
7.36127	0.60121	0.59534
7.36176	0.60121	0.59541
7.36219	0.6012	0.59561
7.36258	0.60121	0.59561
7.36295	0.60121	0.59559
7.36331	0.60122	0.5956
7.36363	0.60122	0.59564
7.36418	0.60121	0.59563
7.36435	0.60121	0.59563
7.36476	0.60121	0.59575
7.36513	0.60121	0.59585
7.36559	0.60122	0.59588
7.36589	0.60123	0.59595
7.36631	0.60121	0.59595
7.36668	0.60121	0.59594
7.36715	0.60134	0.5962
7.36756	0.60134	0.5962
7.36793	0.60134	0.59627
7.36826	0.60135	0.5963
7.36867	0.60135	0.5963
7.36907	0.60122	0.59653
7.36943	0.60121	0.59654
7.37013	0.60123	0.59655
7.37026	0.60121	0.59662
7.37083	0.60121	0.59663
7.37098	0.60121	0.59691
7.37134	0.60122	0.59692
7.37186	0.60122	0.59692
7.37221	0.60121	0.59702
7.37248	0.60121	0.59701
7.37285	0.60119	0.59723
7.3732	0.6012	0.59723
7.3738	0.6012	0.59725
7.37398	0.6012	0.59725
7.37432	0.60121	0.59733
7.37478	0.60121	0.59733
7.37515	0.60122	0.59734
7.3755	0.60121	0.59733
7.37604	0.60121	0.59759
7.37634	0.60121	0.59758
7.37672	0.60121	0.59758
7.3771	0.6012	0.59773
7.37754	0.60121	0.59773
7.37792	0.60121	0.59773
7.37825	0.60121	0.59795
7.37891	0.60112	0.59798
7.37908	0.60113	0.59796
7.37958	0.60111	0.59797
7.37982	0.60112	0.59807
7.38035	0.60111	0.59806
7.3806	0.6011	0.59807
7.38112	0.60112	0.59822
7.38138	0.60111	0.59833
7.38182	0.60112	0.59833
7.38226	0.60111	0.59835
7.38275	0.60112	0.59834
7.38303	0.60113	0.59835
7.38368	0.60112	0.59842
7.38415	0.60113	0.5984
7.38434	0.60112	0.5984
7.38479	0.60111	0.5984
7.38516	0.60113	0.59839
7.38549	0.60112	0.59862
[truncated: 10,405 more rows]

## Sheet: Fig.2a
B	RD	Rxy
T	h/e^2	h/e^2
7.05019	0.50008	0.49991
7.0506	0.50007	0.4999
7.05097	0.50007	0.4999
7.05137	0.50007	0.49991
7.05174	0.50007	0.49991
7.05223	0.50008	0.49991
7.05262	0.50007	0.49991
7.05299	0.50008	0.49991
7.05336	0.50008	0.49991
7.05376	0.50008	0.49991
7.05418	0.50008	0.49987
7.05449	0.50008	0.49988
7.05483	0.50008	0.49988
7.05523	0.50008	0.49987
7.05558	0.50008	0.49991
7.05607	0.50007	0.49991
7.05635	0.50007	0.4999
7.05688	0.50006	0.4999
7.05718	0.50007	0.4999
7.05777	0.50007	0.49991
7.05812	0.50007	0.49991
7.05836	0.50007	0.4999
7.05874	0.50008	0.49989
7.0592	0.50007	0.49987
7.05958	0.50007	0.49988
7.05995	0.50007	0.49987
7.06037	0.50007	0.49988
7.06078	0.50007	0.49987
7.06125	0.50007	0.49991
7.06164	0.50007	0.49991
7.06217	0.50008	0.4999
7.06245	0.50007	0.49991
7.06283	0.50007	0.49991
7.06321	0.50007	0.4999
7.06361	0.50008	0.49991
7.06406	0.50008	0.50002
7.06436	0.50007	0.50001
7.06483	0.50007	0.50001
7.06517	0.50007	0.50001
7.06581	0.50008	0.50001
7.06605	0.50012	0.4999
7.06649	0.50011	0.49991
7.06682	0.50012	0.4999
7.06725	0.50012	0.4999
7.0677	0.5001	0.4999
7.06805	0.50011	0.49989
7.06847	0.50011	0.49991
7.06879	0.50011	0.4999
7.06928	0.50011	0.49991
7.06971	0.50012	0.49991
7.07009	0.50011	0.49991
7.07048	0.50012	0.49991
7.07106	0.50012	0.4999
7.07118	0.50011	0.4999
7.07162	0.50011	0.49991
7.07198	0.50011	0.49991
7.07235	0.50009	0.49991
7.07282	0.50007	0.49991
7.07322	0.50008	0.4999
7.07364	0.50007	0.4999
7.07406	0.50008	0.49991
7.0746	0.50007	0.4999
7.07486	0.50007	0.4999
7.07533	0.50007	0.4999
7.07555	0.50007	0.49988
7.07603	0.50007	0.49988
7.07642	0.50006	0.49988
7.07694	0.50008	0.49987
7.0772	0.50007	0.49987
7.07766	0.50007	0.49987
7.07826	0.50007	0.49987
7.07843	0.50007	0.49973
7.07886	0.49993	0.49974
7.07935	0.49991	0.49973
7.07964	0.49992	0.49974
7.08007	0.49992	0.49974
7.08051	0.49992	0.49973
7.08087	0.49992	0.49975
7.08121	0.49992	0.49973
7.08162	0.49992	0.49973
7.082	0.49992	0.49973
7.08259	0.49992	0.49975
7.08275	0.49992	0.49974
7.0833	0.49992	0.49974
7.08362	0.50007	0.49973
7.08406	0.50008	0.49973
7.08448	0.50007	0.49987
7.08487	0.50007	0.49987
7.08525	0.50007	0.49987
7.08567	0.50007	0.49987
7.08606	0.50007	0.49987
7.08659	0.50007	0.49988
7.08701	0.50007	0.49987
7.08724	0.50007	0.49988
7.0876	0.50007	0.49988
7.08805	0.50007	0.49988
7.08848	0.50007	0.49987
7.08892	0.50007	0.49988
7.08932	0.50007	0.49988
7.08963	0.50008	0.49986
7.09009	0.50007	0.49987
7.09051	0.49991	0.49991
7.0909	0.49992	0.4999
7.0915	0.49992	0.4999
7.09182	0.49992	0.49991
7.09223	0.49993	0.49991
7.09254	0.50007	0.49991
7.09295	0.50007	0.49991
7.09327	0.50007	0.4999
7.09372	0.50007	0.49991
7.09402	0.50008	0.4999
7.09455	0.50007	0.4999
7.09489	0.50006	0.4999
7.09527	0.50007	0.49991
7.09566	0.50006	0.49991
7.09602	0.50007	0.49992
7.0966	0.50005	0.4999
7.09692	0.50007	0.49991
7.09745	0.50006	0.49991
7.09773	0.50007	0.49991
7.09818	0.50007	0.49991
7.09861	0.50007	0.49991
7.09893	0.50007	0.49991
7.09938	0.50004	0.49991
7.09969	0.49991	0.49987
7.10013	0.49992	0.49988
7.10056	0.49992	0.49988
7.10098	0.49991	0.49988
7.10135	0.49992	0.49988
7.10172	0.49991	0.49988
7.10217	0.49992	0.49988
7.10271	0.49992	0.49991
7.10309	0.49992	0.49991
7.10342	0.50007	0.4999
7.10383	0.50007	0.4999
7.10432	0.50007	0.4999
7.10471	0.50007	0.49991
7.10506	0.50006	0.49991
7.10548	0.50008	0.50002
7.1059	0.50007	0.50002
7.1064	0.50008	0.50002
7.10678	0.50007	0.50002
7.1073	0.50008	0.50002
7.10748	0.50008	0.50002
7.108	0.50008	0.50003
7.10831	0.50007	0.50002
7.10891	0.50005	0.50001
7.10947	0.49993	0.50002
7.10982	0.49992	0.50001
7.11022	0.49992	0.50002
7.11049	0.49993	0.50005
7.11092	0.49992	0.50005
7.11134	0.49992	0.50017
7.11176	0.50008	0.50019
7.11211	0.50007	0.50019
7.11257	0.50007	0.50026
7.11309	0.50007	0.50027
7.11337	0.50007	0.50026
7.11383	0.50008	0.50027
7.11421	0.50008	0.50028
7.11461	0.50008	0.50028
7.11502	0.50007	0.50026
7.11536	0.50008	0.50026
7.11585	0.50008	0.50027
7.11617	0.50007	0.50027
7.11676	0.50007	0.50026
7.11711	0.50008	0.50027
7.11764	0.50007	0.50027
7.11793	0.50007	0.50027
7.11837	0.50007	0.50027
7.11874	0.50007	0.50027
7.11908	0.50007	0.50027
7.11963	0.50008	0.50026
7.11999	0.50008	0.50027
7.12035	0.50007	0.50027
7.12077	0.50007	0.50027
7.12121	0.49992	0.50039
7.1216	0.49991	0.50039
7.12201	0.49991	0.50038
7.12238	0.49992	0.50039
7.12295	0.49991	0.50037
7.12315	0.49981	0.50043
7.12372	0.49981	0.50043
7.12403	0.49981	0.50044
7.12452	0.49992	0.50057
7.12485	0.49992	0.50057
7.12537	0.49992	0.50058
7.12575	0.49992	0.50061
7.12622	0.49993	0.50061
7.12648	0.49992	0.50072
7.12701	0.49992	0.50073
7.12742	0.49992	0.50072
7.12783	0.49991	0.50073
7.12821	0.49992	0.50076
7.12882	0.49992	0.50077
7.12923	0.49992	0.50078
7.12953	0.49993	0.50077
7.1299	0.49993	0.50077
7.13033	0.49992	0.50091
7.13076	0.49992	0.5009
7.13112	0.49992	0.5009
7.13157	0.49993	0.50097
7.13199	0.49992	0.50097
7.13259	0.49992	0.50097
7.13291	0.49993	0.50108
7.13329	0.49992	0.50108
7.1336	0.49993	0.50108
7.13409	0.50007	0.50113
7.1344	0.50007	0.50112
7.13484	0.50008	0.50112
7.13543	0.50008	0.50126
7.13572	0.50007	0.50127
7.13627	0.50007	0.5013
7.13648	0.50007	0.5013
7.13696	0.50007	0.5014
7.1374	0.50007	0.50141
7.13782	0.50006	0.50144
7.13826	0.50007	0.50156
7.13864	0.50006	0.50157
7.13895	0.50007	0.50162
7.13936	0.50006	0.50162
7.13991	0.50007	0.50174
7.14024	0.50008	0.50175
7.14078	0.50007	0.50179
7.14098	0.50007	0.50181
7.14158	0.50007	0.50193
7.14182	0.50008	0.50198
7.14219	0.50007	0.50209
7.14256	0.50012	0.50209
7.14296	0.50012	0.50212
7.14329	0.50012	0.50226
7.1437	0.50012	0.50233
7.14412	0.50011	0.50233
7.14456	0.50011	0.50245
7.14494	0.50013	0.5025
7.14532	0.50012	0.50263
7.14574	0.50012	0.50265
7.14614	0.50012	0.50266
7.14643	0.50011	0.50277
7.14691	0.50011	0.50281
7.14741	0.50012	0.50293
7.14772	0.50012	0.50302
7.14819	0.50012	0.50314
7.14843	0.50011	0.50319
7.14893	0.50011	0.50332
7.14936	0.50011	0.50337
7.14969	0.50012	0.50348
7.15012	0.50018	0.50351
7.15053	0.50018	0.50365
7.15092	0.50019	0.50372
7.15139	0.50019	0.50384
7.15189	0.50018	0.50388
7.15213	0.50028	0.50405
7.15264	0.50028	0.50416
7.15292	0.50027	0.50419
7.15342	0.50028	0.5044
7.15384	0.50028	0.50451
7.15429	0.50028	0.50469
7.15464	0.50038	0.50474
7.15507	0.50038	0.50489
7.15568	0.50038	0.5051
7.15589	0.50037	0.50525
7.15634	0.50043	0.50542
7.15676	0.50044	0.50555
7.15716	0.50043	0.50579
7.15766	0.50044	0.50595
7.15808	0.50052	0.50612
7.1586	0.50052	0.5063
7.1588	0.50051	0.5066
7.15926	0.50063	0.50678
7.15969	0.50063	0.50692
7.16006	0.50063	0.50708
7.16056	0.50063	0.50726
7.16095	0.5008	0.50744
7.1615	0.5008	0.50761
7.16177	0.5008	0.50777
7.16218	0.5008	0.50797
7.16262	0.5008	0.50814
7.16306	0.5008	0.50829
7.16348	0.50079	0.50846
7.16404	0.50083	0.50865
7.16449	0.50083	0.50885
7.16478	0.50083	0.509
7.16518	0.50082	0.50915
7.16553	0.50087	0.50926
7.16599	0.50088	0.50954
7.16633	0.50097	0.50963
7.16683	0.50097	0.50985
7.16734	0.50106	0.51007
7.16764	0.50107	0.51026
7.16819	0.5011	0.51055
7.16859	0.50118	0.51078
7.16894	0.50118	0.51104
7.16934	0.50128	0.51125
7.16988	0.50128	0.51147
7.17041	0.50143	0.51178
7.17074	0.50144	0.512
7.17123	0.50147	0.51231
7.17144	0.50148	0.51246
7.17192	0.50153	0.51268
7.17225	0.50154	0.51298
7.17262	0.50164	0.51313
7.17314	0.50172	0.51338
7.17351	0.50173	0.51367
7.17411	0.50179	0.51386
7.17434	0.50178	0.51417
7.17482	0.50187	0.51441
7.1752	0.50198	0.5147
7.1755	0.50217	0.51493
7.176	0.50216	0.5152
7.17646	0.50219	0.51556
7.17678	0.50226	0.51578
7.17733	0.50235	0.51614
7.17784	0.50244	0.51644
7.17811	0.5025	0.51662
7.17851	0.50249	0.517
7.1789	0.50256	0.51729
7.17932	0.50268	0.51753
7.17963	0.50283	0.51785
7.18008	0.50283	0.51813
7.18053	0.50286	0.51836
7.18095	0.50294	0.51869
7.18166	0.50304	0.519
7.18179	0.50313	0.51934
7.18231	0.50313	0.51958
7.18265	0.50319	0.51989
7.183	0.50328	0.52022
7.18352	0.5034	0.52058
7.18384	0.50356	0.52081
7.18441	0.5036	0.52112
7.18468	0.50365	0.52146
7.18506	0.50373	0.52182
7.18555	0.50373	0.52214
7.18586	0.50383	0.52252
7.18626	0.50386	0.52283
7.18677	0.50394	0.52321
7.18706	0.50404	0.52352
7.18748	0.50419	0.52388
7.1882	0.50423	0.52425
7.18842	0.50434	0.52469
7.18887	0.50449	0.52503
7.18926	0.50453	0.52545
7.18972	0.50461	0.52581
7.19014	0.50473	0.52618
7.19053	0.50494	0.52658
7.19089	0.50499	0.52693
7.19126	0.50508	0.5273
7.19181	0.50523	0.52765
7.1921	0.50531	0.52809
7.19257	0.50556	0.52856
7.19285	0.50567	0.52889
7.19327	0.50585	0.52933
7.19378	0.50593	0.52973
7.19416	0.50613	0.53022
7.19468	0.50633	0.53054
7.1949	0.50645	0.53092
7.19561	0.50656	0.53126
7.19568	0.50667	0.53162
7.19627	0.50691	0.53193
7.1966	0.50698	0.53227
7.19698	0.50714	0.5326
7.19731	0.5073	0.53296
7.19771	0.50749	0.53319
7.19819	0.50771	0.53361
7.19851	0.50786	0.53402
7.19913	0.50801	0.5344
7.1994	0.5082	0.53468
7.20002	0.50838	0.53506
7.20029	0.50856	0.53538
7.20078	0.50871	0.53576
7.20094	0.50892	0.53607
7.20144	0.50912	0.53648
7.20181	0.50925	0.53682
7.20218	0.50936	0.53718
7.2026	0.50946	0.53757
7.203	0.50973	0.538
7.20359	0.50982	0.5384
7.2039	0.51001	0.53872
7.20429	0.51007	0.53909
7.20462	0.51026	0.53944
7.20509	0.51046	0.53979
7.20547	0.51071	0.54023
7.20595	0.51083	0.54059
7.20655	0.51109	0.54092
7.20679	0.51129	0.54129
7.20725	0.51144	0.54169
7.20762	0.51181	0.54206
7.20819	0.51198	0.5425
7.20857	0.51219	0.54283
7.20884	0.51245	0.54321
7.20955	0.51265	0.54356
7.20975	0.51288	0.54393
7.21019	0.51317	0.54427
7.2106	0.51337	0.54476
7.21107	0.51358	0.54516
7.21144	0.51388	0.54549
7.21189	0.51406	0.54582
7.21225	0.51431	0.54618
7.21266	0.51462	0.54653
7.21316	0.51486	0.54696
7.21349	0.51508	0.54733
7.21392	0.51532	0.54772
7.2144	0.51557	0.54807
7.21478	0.51596	0.54838
7.21532	0.51618	0.54876
7.21561	0.5164	0.54915
7.21612	0.51664	0.5495
7.21638	0.5169	0.54989
7.21706	0.51717	0.55028
7.21728	0.51743	0.55062
7.21766	0.51765	0.55098
7.218	0.51788	0.55131
7.21844	0.5181	0.55169
7.21892	0.51835	0.55204
7.21927	0.51873	0.55238
7.21973	0.51892	0.55272
7.22019	0.51909	0.55307
7.22066	0.5194	0.55343
7.22097	0.51963	0.55377
7.22145	0.51997	0.55409
7.22174	0.52024	0.55441
7.22218	0.52047	0.55474
7.22249	0.5208	0.555
7.22301	0.52105	0.55541
7.2233	0.52132	0.55569
7.22367	0.52158	0.55601
7.22426	0.52181	0.55637
7.22452	0.52214	0.55669
7.22502	0.52244	0.55702
7.22537	0.52269	0.55736
7.22597	0.52293	0.55773
7.22619	0.52322	0.55806
7.22653	0.52353	0.55844
7.22695	0.5238	0.55876
7.22735	0.52402	0.55913
7.22776	0.52428	0.55944
7.22824	0.52449	0.5598
7.22859	0.52471	0.5601
7.22904	0.52491	0.56037
7.22952	0.52518	0.56068
7.22985	0.52544	0.56102
7.2304	0.52563	0.56134
7.23077	0.52587	0.56158
7.23117	0.52609	0.56189
7.23169	0.52641	0.56216
7.23195	0.52658	0.56237
7.23261	0.52694	0.56268
7.2329	0.52712	0.56289
7.23334	0.5274	0.56322
7.2338	0.5277	0.56343
7.23422	0.52796	0.56371
7.23456	0.52835	0.56395
7.23495	0.52859	0.56425
7.23548	0.52897	0.56448
7.23582	0.52917	0.56479
7.23632	0.52952	0.56508
7.23664	0.52984	0.56533
7.23714	0.5301	0.56562
7.23738	0.53045	0.56598
7.2379	0.53074	0.56619
7.2382	0.53114	0.56655
7.23863	0.53142	0.5669
7.23895	0.53177	0.56724
7.23946	0.53208	0.56756
7.23979	0.53247	0.56775
7.24022	0.53276	0.56808
7.24067	0.53313	0.56838
7.2409	0.53345	0.56862
7.24147	0.53385	0.56892
7.24178	0.53413	0.56913
7.24229	0.5345	0.56942
7.24251	0.53481	0.56973
7.24291	0.53521	0.56994
7.2433	0.53551	0.57017
7.24375	0.53596	0.57045
7.24427	0.5363	0.57061
7.24462	0.53675	0.5708
7.24512	0.53721	0.57098
7.24549	0.53757	0.57113
7.24604	0.53801	0.57131
7.24636	0.53858	0.57149
7.24672	0.53895	0.57168
7.24721	0.53948	0.57175
7.24762	0.53996	0.57186
7.24806	0.54027	0.57207
7.24839	0.54074	0.57224
7.24898	0.54099	0.57238
7.24929	0.54137	0.57254
7.24966	0.54159	0.57271
7.25002	0.54183	0.57293
7.25057	0.54213	0.57309
7.25095	0.54229	0.57337
7.2514	0.54243	0.57358
7.25204	0.54275	0.57389
7.25226	0.54285	0.57414
7.25263	0.54305	0.57443
7.25307	0.54329	0.57475
7.25357	0.54349	0.57499
7.25388	0.54364	0.57522
7.25434	0.54385	0.57546
7.25492	0.5441	0.57569
7.25525	0.5443	0.57586
7.25554	0.54446	0.57601
7.25596	0.54482	0.57619
7.2564	0.54499	0.57636
7.25684	0.54518	0.57651
7.25723	0.54548	0.57667
7.25765	0.54576	0.57683
7.25809	0.54618	0.57691
7.25868	0.54646	0.57707
7.25897	0.54684	0.57724
7.25941	0.54715	0.57739
7.25976	0.54758	0.5776
7.26022	0.54788	0.57776
7.26058	0.54825	0.57795
7.26097	0.54856	0.5781
7.26137	0.54901	0.5783
7.26175	0.54935	0.57842
7.26235	0.54978	0.5786
7.26252	0.55018	0.57864
7.26319	0.5506	0.57879
7.26339	0.55106	0.57891
7.26383	0.5515	0.57908
7.26424	0.55197	0.57912
7.2647	0.5524	0.57926
7.26511	0.55281	0.57942
7.26539	0.55322	0.57947
7.2661	0.55373	0.57967
7.26632	0.55407	0.57979
7.26672	0.55452	0.57996
7.26713	0.55493	0.58011
7.26764	0.55535	0.58028
7.26806	0.5558	0.58036
7.26851	0.55611	0.58053
7.26902	0.55649	0.58071
7.26924	0.55681	0.58086
7.2697	0.55717	0.581
7.27011	0.55746	0.58118
7.27047	0.55785	0.58137
7.27091	0.55806	0.5814
7.27128	0.55842	0.58154
7.27169	0.55867	0.58173
7.27219	0.55896	0.5819
7.27275	0.55928	0.58204
7.27298	0.55956	0.5822
7.27348	0.55995	0.58237
7.27371	0.56021	0.5825
7.27421	0.5606	0.58262
7.27467	0.56092	0.58277
7.27503	0.56133	0.58291
7.27561	0.56164	0.58313
7.2759	0.56201	0.58325
7.27641	0.56245	0.58344
7.27676	0.56291	0.58359
7.2772	0.56339	0.58363
7.27756	0.56377	0.58381
7.27796	0.56423	0.58395
7.27841	0.56477	0.58399
7.27867	0.56512	0.58413
7.27924	0.56555	0.58426
7.27962	0.56602	0.58431
7.28004	0.56648	0.58444
7.28049	0.56692	0.58449
7.28082	0.56722	0.58465
7.2813	0.56758	0.58479
7.2817	0.56792	0.58483
7.28211	0.56824	0.58494
7.28239	0.56848	0.58511
7.28308	0.56871	0.5852
7.28332	0.56897	0.58531
7.28384	0.56917	0.58536
7.28425	0.56944	0.58553
7.2846	0.56968	0.58564
7.28517	0.5699	0.58568
7.28544	0.57023	0.5858
7.28601	0.57053	0.58589
7.28631	0.57097	0.586
7.28677	0.57133	0.586
7.28723	0.57188	0.58604
7.28754	0.57235	0.58618
7.28824	0.57297	0.58634
7.2885	0.5734	0.58638
7.28897	0.57388	0.58651
7.28928	0.57437	0.58659
7.28968	0.57467	0.58675
7.29017	0.57511	0.58689
7.29056	0.57527	0.58692
7.29106	0.57549	0.58702
7.29143	0.57574	0.58707
7.29187	0.57583	0.58719
7.29224	0.57604	0.58726
7.2926	0.57617	0.58725
7.29307	0.57644	0.58738
7.29344	0.57661	0.58743
7.294	0.57684	0.58757
7.29445	0.57714	0.58761
7.29491	0.57745	0.58772
7.29517	0.57786	0.58777
7.29566	0.57809	0.5879
7.29631	0.57831	0.5879
7.29647	0.57853	0.58796
7.29706	0.57876	0.58808
7.29732	0.57901	0.58812
7.2978	0.57927	0.58826
7.29813	0.57951	0.5883
7.29848	0.57985	0.5884
7.299	0.58022	0.58844
7.29934	0.58065	0.58857
7.29971	0.581	0.58865
7.30009	0.5815	0.58878
7.30054	0.58194	0.58897
7.30101	0.58234	0.589
7.30159	0.5827	0.58916
7.30176	0.58305	0.58929
7.30234	0.58337	0.58936
7.30269	0.58364	0.58951
7.30304	0.58383	0.58965
7.3035	0.58407	0.58968
7.30386	0.58427	0.58979
7.30445	0.58454	0.58982
7.30467	0.58478	0.58995
7.30524	0.58505	0.59001
7.30555	0.58539	0.59001
7.30592	0.58576	0.59013
7.30638	0.58617	0.59013
7.30675	0.58652	0.59018
7.30711	0.58695	0.59018
7.30751	0.5873	0.59031
7.30792	0.58775	0.59031
7.30843	0.58812	0.59032
7.30896	0.58848	0.59037
7.30914	0.58887	0.59036
7.30952	0.5892	0.59048
7.30999	0.58958	0.59052
7.31035	0.58992	0.59053
7.31081	0.59029	0.59065
7.31126	0.5906	0.59065
7.31184	0.59097	0.59072
7.31209	0.59132	0.59084
7.31249	0.59168	0.59083
7.31281	0.59206	0.59089
7.31327	0.59243	0.59101
7.31367	0.5928	0.59102
7.31412	0.59322	0.59105
7.31466	0.5936	0.59106
7.31505	0.59381	0.59117
7.31556	0.59417	0.5912
7.3158	0.59441	0.5912
7.31624	0.59465	0.59132
7.31657	0.59483	0.5914
7.31707	0.59507	0.59152
7.3174	0.59529	0.59153
7.3178	0.59541	0.59157
7.31817	0.59555	0.59171
7.31857	0.59575	0.59176
7.3191	0.59591	0.59175
7.31935	0.59605	0.59186
7.3199	0.59623	0.5919
7.32025	0.59641	0.59204
7.3206	0.5966	0.59211
7.32111	0.59675	0.59212
7.32146	0.59697	0.59223
7.32207	0.59721	0.59227
7.32251	0.59743	0.5924
7.32282	0.5978	0.59244
7.32328	0.59806	0.59244
7.32377	0.59846	0.59254
7.32411	0.59873	0.59255
7.32464	0.59913	0.59259
7.32506	0.59942	0.59258
7.3255	0.59985	0.59272
7.32578	0.60003	0.59272
7.32616	0.60034	0.59278
7.32664	0.6006	0.59278
7.32702	0.60085	0.59287
7.32764	0.60126	0.5929
7.32804	0.60141	0.5929
7.32829	0.60163	0.59295
7.32872	0.60189	0.59294
7.32923	0.602	0.59295
7.32956	0.6022	0.59308
7.33019	0.60246	0.59309
7.33047	0.60266	0.59313
7.33087	0.60289	0.59325
7.33127	0.60311	0.59324
7.33168	0.60336	0.59328
7.3321	0.6037	0.59328
7.3325	0.60407	0.59341
7.33311	0.60438	0.59342
7.33342	0.60484	0.59348
7.33385	0.60538	0.59349
7.33432	0.60565	0.5936
7.33476	0.60607	0.59361
7.33522	0.60639	0.59365
7.33562	0.60681	0.59365
7.33611	0.60718	0.59378
7.33643	0.60749	0.59379
7.33676	0.60781	0.59382
7.33726	0.6082	0.59392
7.3377	0.60836	0.59392
7.33822	0.60867	0.59396
7.33866	0.60892	0.59409
7.33917	0.60917	0.59409
7.33948	0.60953	0.59417
7.33981	0.6097	0.5943
7.34031	0.60991	0.5943
7.34068	0.61021	0.59434
7.34131	0.61051	0.59448
7.34156	0.61083	0.59452
7.34213	0.61105	0.59451
7.34237	0.61136	0.59463
7.34286	0.61163	0.59467
7.34327	0.61196	0.59481
7.34364	0.61228	0.59481
7.34404	0.61257	0.59487
7.34446	0.61292	0.59499
7.34485	0.61322	0.59504
7.34523	0.61364	0.59517
7.34579	0.61391	0.59521
7.34612	0.61427	0.59531
7.34669	0.61449	0.59535
7.34682	0.61481	0.59548
7.34729	0.61516	0.59553
7.34779	0.61542	0.59565
7.3482	0.61571	0.5957
7.34881	0.61594	0.59584
7.34906	0.61607	0.59589
7.34949	0.61636	0.59599
7.34994	0.61639	0.59604
7.35038	0.61645	0.59617
7.35102	0.61645	0.59617
7.35137	0.61645	0.59624
7.35173	0.61639	0.59636
7.35217	0.61639	0.59635
7.35253	0.61635	0.5964
7.35317	0.61635	0.59654
7.35356	0.61636	0.59653
7.35387	0.61637	0.59657
7.35418	0.6164	0.59657
7.3547	0.61653	0.59669
7.35519	0.61668	0.59668
7.35554	0.617	0.59672
7.35616	0.61722	0.59684
7.35647	0.61757	0.59684
7.35687	0.61788	0.59693
7.35731	0.61815	0.59692
7.35769	0.61852	0.59704
7.35814	0.61885	0.5971
7.3585	0.61918	0.59709
7.35905	0.61941	0.59724
7.35929	0.61968	0.59723
7.35985	0.61998	0.59727
7.36021	0.62026	0.59727
7.36065	0.62062	0.59739
7.36108	0.62089	0.59739
7.36157	0.62134	0.59743
7.36209	0.62169	0.59743
7.36223	0.62213	0.59756
7.36282	0.62253	0.59763
7.36309	0.62305	0.59763
7.36368	0.6235	0.59775
7.36401	0.62394	0.59777
7.36438	0.62446	0.59779
7.36491	0.62493	0.59793
7.36525	0.62539	0.59796
7.36561	0.6258	0.59807
7.36605	0.62625	0.59807
7.3666	0.62667	0.5981
7.36693	0.62708	0.59823
7.36726	0.62745	0.59829
7.36771	0.62768	0.59829
7.36818	0.62806	0.59841
7.3687	0.62837	0.59841
7.36916	0.62875	0.59846
7.3696	0.62893	0.59847
7.36988	0.62916	0.59861
7.37032	0.62951	0.5986
7.37074	0.62979	0.59866
7.37118	0.63018	0.59866
7.37188	0.63033	0.59866
7.37208	0.6305	0.59877
7.37258	0.6308	0.59877
7.37284	0.63089	0.59877
7.37317	0.63109	0.59882
7.37371	0.63114	0.59881
7.37412	0.63132	0.59881
7.37454	0.6315	0.59894
7.37493	0.63158	0.59894
7.37539	0.63167	0.59894
7.37586	0.63182	0.59901
7.37637	0.63191	0.59901
7.37666	0.63215	0.59912
7.3772	0.63227	0.59913
7.37761	0.63251	0.59913
7.37799	0.63274	0.59917
7.37838	0.63295	0.59916
7.37885	0.63325	0.59931
7.3793	0.63353	0.5993
7.37961	0.63374	0.59931
7.37999	0.634	0.59931
7.38059	0.63432	0.59934
7.3809	0.63457	0.59934
7.38141	0.63489	0.59934
7.38171	0.6351	0.59934
7.3821	0.63546	0.59935
7.38257	0.63571	0.59934
7.38298	0.636	0.59945
7.38359	0.63635	0.59945
7.38382	0.63668	0.59945
7.38437	0.63706	0.59945
7.38454	0.63744	0.59945
7.38509	0.63783	0.59949
7.38547	0.63831	0.59949
7.38593	0.63862	0.59949
7.3863	0.639	0.59948
7.38671	0.63936	0.59961
7.38723	0.6398	0.59961
7.38757	0.64015	0.59961
7.38817	0.64052	0.59961
7.38844	0.64099	0.59962
7.38894	0.64131	0.59969
7.38933	0.64164	0.59971
7.38978	0.64206	0.59971
7.39025	0.64249	0.5997
7.39059	0.64277	0.5997
7.39102	0.64311	0.59969
7.39141	0.64335	0.5997
7.39187	0.6437	0.5997
7.39229	0.64395	0.5997
7.39266	0.64426	0.5997
7.39318	0.64455	0.59971
7.39352	0.6448	0.59982
7.39403	0.64506	0.59983
7.39432	0.64537	0.59982
7.39482	0.64565	0.59982
7.39528	0.64597	0.59987
7.39558	0.64627	0.59986
7.39619	0.64668	0.59986
7.39644	0.64693	0.59986
7.39709	0.6473	0.59987
7.39733	0.6476	0.6
7.39773	0.64799	0.6
7.39806	0.64817	0.60001
7.39854	0.6484	0.60001
7.39907	0.64869	0.60002
7.39942	0.64887	0.60001
7.39986	0.64909	0.60001
7.40023	0.64939	0.60001
7.40064	0.64957	0.6
7.40108	0.64979	0.60001
7.40145	0.65009	0.6
7.40194	0.65037	0.6
7.40234	0.65078	0.60001
7.40278	0.65106	0.60001
7.40318	0.65145	0.6
7.40364	0.65168	0.6
7.40397	0.65196	0.60001
7.40451	0.65228	0.6
7.40495	0.65249	0.60001
7.40535	0.65269	0.59999
7.40564	0.65293	0.59988
7.40616	0.65314	0.59987
7.40651	0.65326	0.59986
7.40688	0.65354	0.59986
7.40724	0.65371	0.59986
7.40778	0.65385	0.59986
7.4081	0.65418	0.59986
7.40873	0.65439	0.59987
7.40906	0.65463	0.59986
7.40947	0.65493	0.59987
7.40985	0.65507	0.59987
7.41027	0.65528	0.59986
7.41077	0.65558	0.59987
7.41105	0.65574	0.59987
7.41155	0.65598	0.59987
7.41194	0.65626	0.59987
7.41234	0.65645	0.59987
7.41274	0.65663	0.59987
7.41316	0.65693	0.59987
7.41354	0.65713	0.59987
7.41399	0.6573	0.59987
7.41448	0.65754	0.59987
7.4149	0.65774	0.59987
7.41535	0.65793	0.60001
7.41565	0.65805	0.60001
7.41606	0.65829	0.60001
7.4166	0.65839	0.60001
7.41693	0.65859	0.59987
7.41758	0.65872	0.59987
7.41787	0.65903	0.59987
7.41825	0.65917	0.59987
7.41875	0.65928	0.59987
7.41913	0.65944	0.59987
7.41967	0.65966	0.59987
7.41995	0.65976	0.59987
7.42042	0.65997	0.59987
7.42085	0.66009	0.59986
7.42125	0.66021	0.59987
7.42176	0.66041	0.59988
7.42209	0.66047	0.59986
7.42266	0.66056	0.59986
7.42291	0.66071	0.59987
7.42332	0.66078	0.59988
7.42374	0.66103	0.59987
7.42419	0.66107	0.59987
7.42458	0.66114	0.59987
7.42503	0.66134	0.59987
7.42556	0.66139	0.59986
7.42588	0.66148	0.59987
7.42629	0.66178	0.59986
7.42681	0.6618	0.59986
7.42726	0.66195	0.59986
7.42775	0.66204	0.59987
7.42808	0.66218	0.59987
7.42847	0.66229	0.59987
7.429	0.66249	0.59987
7.42931	0.66256	0.59986
7.42983	0.66266	0.59986
7.43005	0.66275	0.59987
7.43084	0.66289	0.59986
7.43102	0.66302	0.59986
7.43141	0.66319	0.59987
7.43197	0.66321	0.59986
7.43233	0.66326	0.59986
7.43294	0.66335	0.59987
7.43315	0.66345	0.59987
7.4337	0.66349	0.59987
7.43401	0.66366	0.59987
7.43433	0.6638	0.59987
7.43477	0.66385	0.59987
7.43519	0.66391	0.59987
7.43562	0.664	0.59987
7.43593	0.6641	0.59988
7.43659	0.66415	0.59987
7.43677	0.66423	0.59987
7.43739	0.66434	0.59988
7.4376	0.66434	0.59986
7.43807	0.66452	0.59987
7.43852	0.66455	0.59987
7.43885	0.6646	0.59987
7.43936	0.66469	0.59988
7.43978	0.66479	0.59986
7.44021	0.66478	0.59986
7.44056	0.66484	0.59987
7.44092	0.66491	0.59986
7.44131	0.66501	0.59987
7.44166	0.66517	0.59986
7.44212	0.66518	0.59986
7.44249	0.66521	0.59987
7.44299	0.66527	0.59986
7.44331	0.66538	0.59987
7.44369	0.66537	0.59986
7.44413	0.66547	0.59987
7.44467	0.66552	0.59986
7.4449	0.66553	0.59987
7.44533	0.66561	0.59987
7.44572	0.66572	0.59986
7.44616	0.66572	0.59987
7.44659	0.66588	0.59987
7.44698	0.6659	0.59986
7.44763	0.66592	0.59988
7.44776	0.66593	0.59987
7.44825	0.66597	0.59987
7.44862	0.66598	0.59987
7.44902	0.66606	0.59987
7.44946	0.66607	0.59987
7.44991	0.66616	0.59986
7.45043	0.66615	0.59986
7.45066	0.66621	0.59986
7.45127	0.6662	0.59987
7.45149	0.66628	0.59985
7.45193	0.66627	0.59987
7.45239	0.66638	0.59986
7.45276	0.66638	0.59986
7.45326	0.66652	0.59985
7.45358	0.66653	0.6
7.45417	0.66653	0.60001
7.45444	0.66653	0.6
7.45497	0.66653	0.6
7.45531	0.66653	0.6
7.45569	0.66652	0.6
7.45617	0.66652	0.60001
7.45655	0.66652	0.60001
7.45693	0.66653	0.60001
7.45737	0.66652	0.6
7.45788	0.66653	0.6
7.45831	0.66652	0.6
7.45865	0.66656	0.6
7.45902	0.66657	0.6
7.45943	0.66657	0.60001
7.45985	0.66657	0.60001
7.46021	0.66656	0.59999
7.46061	0.66657	0.6
7.46108	0.66656	0.6
7.46161	0.66656	0.60001
7.46195	0.66656	0.60001
7.46237	0.66657	0.6
7.46275	0.66662	0.6
7.46323	0.66662	0.60001
7.46368	0.66663	0.60001
7.46407	0.66663	0.6
7.4645	0.66663	0.60001
7.465	0.66664	0.6
7.46526	0.66673	0.60001
7.46564	0.66672	0.60001
7.46603	0.66672	0.60001
7.4665	0.66673	0.60001
7.46692	0.66672	0.59987
7.46736	0.66682	0.59987
7.46774	0.66682	0.59986
7.46839	0.66681	0.59987
7.46863	0.66682	0.59986
7.46903	0.66672	0.59986
7.46944	0.66673	0.59987
7.46984	0.66673	0.59987
7.47027	0.66673	0.59986
7.47073	0.66671	0.59986
7.47111	0.66672	0.59986
7.47156	0.66672	0.59987
7.4721	0.66672	0.60001
7.47242	0.66672	0.60002
7.47293	0.66672	0.60001
7.47326	0.66671	0.6
7.47365	0.66672	0.60001
7.47411	0.66672	0.6
7.4746	0.66672	0.6
7.47516	0.66673	0.6
7.47538	0.66672	0.6
7.4758	0.66683	0.6
7.47628	0.66683	0.6
7.47664	0.66683	0.60001
7.47709	0.66683	0.6
7.47749	0.66683	0.60001
7.47801	0.66682	0.59986
7.47839	0.66683	0.59986
7.47876	0.66681	0.59987
7.47919	0.66682	0.59986
7.47964	0.66682	0.59986
7.47995	0.66682	0.59987
7.48032	0.66682	0.59986
7.48078	0.66681	0.59987
7.48119	0.66681	0.59982
7.48171	0.66682	0.59982
7.4821	0.66682	0.59981
7.48258	0.66681	0.59982
7.48289	0.66682	0.59982
7.48331	0.66682	0.59982
7.48383	0.66681	0.59982
7.48418	0.66683	0.59982
7.48461	0.66681	0.59981
7.485	0.66682	0.59982
7.48548	0.66682	0.59982
7.4858	0.66687	0.59982
7.48625	0.66688	0.59981
7.48662	0.66687	0.59981
7.48698	0.66688	0.59982
7.48739	0.66682	0.59982
7.48776	0.66682	0.59981
7.48821	0.66682	0.59982
7.48852	0.66687	0.59982
7.48912	0.66687	0.59982
7.48943	0.66688	0.59982
7.49007	0.66686	0.59982
7.49033	0.66686	0.59982
7.49083	0.66688	0.59981
7.49105	0.66687	0.59987
7.49149	0.66688	0.59987
7.49197	0.66687	0.59986
7.49226	0.66687	0.59987
7.49274	0.66687	0.59986
7.49312	0.66688	0.59986
7.49361	0.66687	0.59986
7.49403	0.66687	0.59987
7.49459	0.66687	0.59987
7.49486	0.66688	0.59986
7.49518	0.66682	0.59982
7.49573	0.66683	0.59981
7.49616	0.66682	0.59981
7.49673	0.66682	0.59982
7.49691	0.66684	0.59981
7.49748	0.66682	0.59982
7.49778	0.66683	0.59982
7.49818	0.66683	0.59983
7.49869	0.66683	0.59987
7.49908	0.66683	0.59985
7.49964	0.66682	0.59986
7.4999	0.66683	0.59986
7.50053	0.66682	0.59986
7.50084	0.66682	0.59987
7.50128	0.66682	0.59986
7.50161	0.66683	0.59985
7.502	0.66682	0.59986
7.50244	0.66688	0.59986
7.50288	0.66687	0.59986
7.50336	0.66688	0.59985
7.50372	0.66688	0.59987
7.50427	0.66687	0.59986
7.50459	0.66688	0.59986
7.50505	0.66688	0.59986
7.50544	0.66688	0.59986
7.50584	0.66688	0.59986
7.50633	0.66687	0.59987
7.50676	0.66687	0.59986
7.5073	0.66697	0.59986
7.50754	0.66696	0.59987
7.50798	0.66697	0.59987
7.50842	0.66696	0.59987
7.5089	0.66696	0.59986
7.5094	0.66697	0.59986
7.50955	0.66696	0.59987
7.51014	0.66697	0.59986
7.51048	0.66688	0.59987
7.51084	0.66687	0.59987
7.51142	0.66687	0.59987
7.51175	0.66687	0.59987
7.5121	0.66696	0.59986
7.51253	0.66697	0.59987
7.513	0.66696	0.59988
7.51343	0.66697	0.59987
7.51392	0.66696	0.59987
7.51417	0.66696	0.59987
7.51459	0.66696	0.59987
7.51495	0.66695	0.59987
7.51539	0.66695	0.59982
7.51584	0.66696	0.59982
7.51624	0.66696	0.59981
7.51679	0.66695	0.59983
7.51706	0.66697	0.59982
7.51747	0.66697	0.59982
7.51791	0.66697	0.59986
7.5184	0.66696	0.59986
7.51877	0.66688	0.59986
7.51912	0.66688	0.59987
7.51981	0.66688	0.59986
7.52001	0.66688	0.59987
7.52059	0.66689	0.59987
7.52085	0.66688	0.59986
7.52121	0.66688	0.59987
7.52161	0.66688	0.59986
7.52206	0.66688	0.59986
7.52248	0.66688	0.59986
7.52289	0.66688	0.59987
7.52343	0.66687	0.59987
7.52376	0.66688	0.59986
7.52425	0.66688	0.59986
7.52447	0.66683	0.59986
7.52489	0.66682	0.59987
7.52531	0.66683	0.59987
7.52564	0.66683	0.59986
7.5261	0.66683	0.59986
7.52651	0.66682	0.59986
7.52689	0.66683	0.59986
7.52732	0.66683	0.59986
7.52779	0.66683	0.59987
7.52807	0.66682	0.6
7.52867	0.66683	0.60001
7.52897	0.66673	0.6
7.52935	0.66673	0.6
7.53005	0.66673	0.60001
7.5302	0.66674	0.60001
7.53084	0.66673	0.60001
7.53111	0.66673	0.6
7.53154	0.66673	0.6
7.53197	0.66673	0.59994
7.53228	0.66674	0.59986
7.53285	0.66673	0.59986
7.53318	0.66672	0.59986
7.53371	0.66673	0.59985
7.53404	0.66672	0.59986
7.53446	0.66683	0.59986
7.53509	0.66682	0.59986
7.5354	0.66682	0.59987
7.53579	0.66683	0.59986
7.5361	0.66682	0.59986
7.53669	0.66682	0.59986
7.53695	0.66682	0.59986
7.53734	0.66682	0.59986
7.53776	0.66683	0.59986
7.53823	0.66683	0.59987
7.53858	0.66683	0.59988
7.53893	0.66683	0.59986
7.53965	0.66682	0.59986
7.53984	0.66682	0.59987
7.54021	0.66682	0.59986
7.54052	0.66685	0.59986
7.541	0.66687	0.59987
7.54152	0.66688	0.59987
7.54181	0.66687	0.59987
7.54235	0.66688	0.59987
7.54267	0.66687	0.59987
7.54322	0.66688	0.59986
7.54352	0.66688	0.59986
7.54394	0.66688	0.59987
7.54425	0.66688	0.59986
7.54473	0.66689	0.59986
7.54509	0.66688	0.59987
7.54554	0.66688	0.59987
7.54605	0.66688	0.59986
7.54643	0.66683	0.59987
7.54691	0.66683	0.59987
7.54719	0.66682	0.59987
7.54757	0.66682	0.59987
7.54802	0.66683	0.59987
7.54833	0.66683	0.59987
7.54886	0.66682	0.59987
7.54927	0.66682	0.59986
7.5499	0.66683	0.59987
7.5501	0.66682	0.59986
7.55047	0.66684	0.59987
7.55095	0.66682	0.59987
7.55134	0.66683	0.59987
7.55181	0.66683	0.59987
7.55221	0.66682	0.59986
7.5528	0.66683	0.59986
7.55305	0.66688	0.59987
7.55348	0.66688	0.59987
7.55392	0.66687	0.59987
7.55436	0.66682	0.59987
7.55488	0.66683	0.59986
7.5551	0.66683	0.59987
7.55563	0.66683	0.59986
7.55596	0.66682	0.59986
7.55642	0.66683	0.59985
7.55679	0.66682	0.59986
7.55728	0.66682	0.59986
7.5577	0.66682	0.59986
7.55809	0.66682	0.59986
7.55844	0.66683	0.59987
7.55882	0.66683	0.59986
7.55925	0.66682	0.59987
7.55965	0.66683	0.59987
7.56004	0.66683	0.59987
7.56037	0.66682	0.59987
7.56083	0.66683	0.59986
7.56116	0.66683	0.60001
7.56158	0.66683	0.60001
7.56223	0.66683	0.59989
7.56245	0.66683	0.59986
7.56287	0.66682	0.59987
7.56325	0.66683	0.59987
7.56362	0.66682	0.59987
7.5641	0.66683	0.59986
7.56447	0.66682	0.59987
7.56502	0.66682	0.59987
7.56545	0.66682	0.59986
7.56577	0.66682	0.59986
7.5661	0.66682	0.59987
7.56661	0.66682	0.59986
7.56696	0.66683	0.59986
7.56735	0.66683	0.59986
7.56797	0.66682	0.59986
7.5683	0.66682	0.59987
7.56866	0.66682	0.59986
7.56898	0.66683	0.59987
7.56955	0.66682	0.59986
7.56991	0.66683	0.59986
7.57029	0.66682	0.59985
7.57091	0.66683	0.59986
7.57121	0.66683	0.59986
7.57166	0.66682	0.59986
7.57201	0.66682	0.59986
7.5725	0.66683	0.59986
7.57286	0.66684	0.59986
7.57326	0.66683	0.6
7.57395	0.66681	0.6
7.57421	0.66683	0.6
7.57455	0.66683	0.6
7.57489	0.66683	0.60001
7.57533	0.66682	0.6
7.57567	0.66684	0.60001
7.57619	0.66683	0.59986
7.57656	0.66683	0.59986
7.57712	0.66683	0.59987
7.57757	0.66683	0.59987
7.57781	0.66682	0.59986
7.5783	0.66681	0.59986
7.57867	0.66683	0.59986
7.57911	0.66682	0.59987
7.57954	0.66682	0.59986
7.57994	0.66682	0.59982
7.58051	0.66682	0.59982
7.58078	0.66683	0.59981
7.58124	0.66683	0.59982
7.58157	0.66683	0.59981
7.58203	0.66683	0.59982
7.58244	0.66682	0.59982
7.58284	0.66682	0.59982
7.5833	0.66683	0.59982
7.58369	0.66683	0.59982
7.58423	0.66683	0.59982
7.58466	0.66683	0.59982
7.58503	0.66683	0.59982
7.58545	0.66683	0.59982
7.58584	0.66683	0.59982
7.58637	0.66683	0.59987
7.58685	0.66684	0.59987
7.58715	0.66682	0.59987
7.58758	0.66683	0.59987
7.58805	0.66683	0.59986
7.58846	0.66683	0.59986
7.58888	0.66683	0.59986
7.58953	0.66682	0.59987
7.58975	0.66683	0.59986
7.5902	0.66682	0.59987
7.59058	0.66682	0.59986
7.59096	0.66683	0.59986
7.5914	0.66683	0.59987
7.59183	0.66683	0.59987
7.59225	0.66683	0.59987
7.59267	0.66682	0.59988
7.59335	0.66683	0.59987
7.5935	0.66686	0.59987
7.59402	0.66687	0.59987
7.59438	0.66689	0.59987
7.59488	0.66687	0.59987
7.59525	0.66687	0.59987
7.59566	0.66689	0.59987
7.59625	0.66687	0.59987
7.5965	0.66689	0.59987
7.597	0.66688	0.59988
7.59737	0.66688	0.59987
7.59789	0.66688	0.59987
7.59826	0.66688	0.59987
7.59868	0.66688	0.59987
7.59923	0.66688	0.59987
7.59955	0.66688	0.59986
7.59996	0.66684	0.59987
7.60031	0.66682	0.59987
7.60072	0.66683	0.59987
7.60116	0.66683	0.59987
7.60154	0.66682	0.59987
7.60211	0.66682	0.59987
7.60238	0.66682	0.59987
7.60286	0.66683	0.59986
7.60329	0.66682	0.59986
7.60365	0.66683	0.59987
7.60406	0.66683	0.59985
7.60444	0.66683	0.59986
7.60494	0.66682	0.59986
7.60535	0.66683	0.59987
7.6059	0.66683	0.59986
7.6062	0.66683	0.59986
7.60664	0.66683	0.59986
7.60708	0.66683	0.59986
7.60741	0.66682	0.59986
7.60782	0.66683	0.59986
7.60831	0.66682	0.59987
7.60873	0.66683	0.59986
7.60916	0.66684	0.59987
7.60968	0.66683	0.59986
7.60999	0.66683	0.59987
7.61044	0.66683	0.59988
7.61085	0.66683	0.59986
7.61119	0.66682	0.59986
7.61187	0.66683	0.59987
7.61232	0.66684	0.59986
7.61264	0.66683	0.59986
7.61303	0.66683	0.59987
7.61352	0.66683	0.59986
7.61398	0.66683	0.59987
7.61434	0.66683	0.59987
7.61499	0.66683	0.59986
7.61536	0.66683	0.59981
7.6157	0.66682	0.59982
7.61608	0.66683	0.59982
7.61655	0.66682	0.59982
7.61693	0.66682	0.59982
7.61755	0.66682	0.59982
7.61786	0.66682	0.59982
7.61831	0.66683	0.59982
7.61861	0.66683	0.59982
7.61899	0.66683	0.59981
7.6194	0.66682	0.59982
7.61986	0.66683	0.59982
7.62019	0.66683	0.59982
7.62074	0.66683	0.59982
7.62111	0.66683	0.59982
7.62163	0.66673	0.59986
7.62199	0.66672	0.59987
7.62235	0.66673	0.59985
7.62271	0.66673	0.59985
7.62311	0.66673	0.59987
7.62356	0.66674	0.59987
7.62387	0.66673	0.59986
7.62463	0.66673	0.59982
7.62482	0.66673	0.59982
7.62522	0.66683	0.59982
7.62558	0.66683	0.59982
7.626	0.66682	0.59982
7.62645	0.66682	0.59982
7.62683	0.66682	0.59982
7.6274	0.66683	0.59981
7.62782	0.66683	0.59982
7.62832	0.66683	0.59982
7.62864	0.66682	0.59982
7.62898	0.66682	0.59982
7.62931	0.66682	0.59982
7.62973	0.66682	0.59982
7.63015	0.66683	0.59982
7.63052	0.66683	0.59981
7.63087	0.66683	0.59982
7.63145	0.66684	0.59982
7.63192	0.66683	0.59982
7.63225	0.66682	0.59987
7.63271	0.66683	0.59986
7.63312	0.66683	0.59987
7.63353	0.66683	0.59986
7.63386	0.66681	0.59987
7.63429	0.66682	0.59987
7.6346	0.66683	0.59987
7.63505	0.66683	0.59986
7.6357	0.66673	0.59986
7.63588	0.66673	0.59983
7.63636	0.66672	0.59982
7.63675	0.66673	0.59982
7.63721	0.66673	0.59982
7.63763	0.66673	0.59981
7.63805	0.66673	0.59982
7.63866	0.66672	0.59987
7.639	0.66674	0.59987
7.63936	0.66673	0.59988
7.63985	0.66673	0.59987
7.64017	0.66673	0.59988
7.64068	0.66672	0.59987
7.64107	0.66673	0.59986
7.64167	0.66672	0.59986
7.64199	0.66673	0.59987
7.64239	0.66674	0.59986
7.64277	0.66672	0.59987
7.64316	0.66682	0.59987
7.64374	0.66682	0.59986
7.64407	0.66683	0.59987
7.64449	0.66682	0.59987
7.64493	0.66682	0.59986
7.6453	0.66683	0.59987
7.64573	0.66682	0.59986
7.64616	0.66682	0.59985
7.64671	0.66682	0.59986
7.64689	0.66682	0.59987
7.64766	0.66672	0.59986
7.64778	0.66672	0.59986
7.64827	0.66672	0.59987
7.64863	0.66671	0.59987
7.649	0.66672	0.59986
7.64938	0.66672	0.59986
7.64983	0.66672	0.59987
7.6503	0.66672	0.59987
7.65069	0.66673	0.59988
7.65116	0.66672	0.59987
7.65154	0.66672	0.59987
7.65191	0.66673	0.59987
7.65235	0.66673	0.59986
7.6528	0.66673	0.59987
7.65321	0.66672	0.59986
7.65364	0.66673	0.59987
7.65401	0.66672	0.59987
7.65446	0.66672	0.59987
7.65496	0.66673	0.59987
7.65519	0.66674	0.59986
7.65564	0.66683	0.59987
7.65608	0.66683	0.59988
7.65643	0.66683	0.59986
7.6568	0.66682	0.59987
7.6573	0.66682	0.59983
7.65783	0.66683	0.59982
7.65825	0.66682	0.59982
7.65865	0.66683	0.59983
7.65897	0.66682	0.59987
7.65941	0.66683	0.59987
7.65984	0.66683	0.59987
7.66023	0.66681	0.59987
7.6606	0.66682	0.59988
7.66091	0.66683	0.59987
7.66145	0.66682	0.59986
7.66187	0.66683	0.59986
7.66232	0.66683	0.59986
7.66262	0.66683	0.59986
7.66311	0.66684	0.59986
7.66359	0.66683	0.59986
7.66401	0.66683	0.59987
7.66434	0.66683	0.59986
7.66488	0.66683	0.59987
7.66525	0.66683	0.59987
7.66572	0.66673	0.59987
7.66613	0.66673	0.59987
7.66651	0.66672	0.59987
7.66692	0.66673	0.59987
7.66762	0.66672	0.59993
7.66788	0.66673	0.6
7.66837	0.66672	0.60001
7.66871	0.66672	0.60001
7.66914	0.66673	0.59987
7.66957	0.66673	0.59986
7.66995	0.66673	0.59987
7.67043	0.66673	0.59987
7.67084	0.66673	0.59987
7.67127	0.66673	0.59987
7.67156	0.66672	0.59987
7.67199	0.66673	0.59987
7.6726	0.66674	0.59987
7.67291	0.66672	0.59987
7.67338	0.66673	0.59987
7.67373	0.66673	0.59987
7.67412	0.66673	0.59987
7.67458	0.66673	0.59987
7.67494	0.66673	0.59986
7.67537	0.66672	0.59987
7.67576	0.66673	0.59987
7.67634	0.66674	0.59986
7.67672	0.66673	0.59986
7.67713	0.66673	0.59986
7.67752	0.66682	0.59986
7.67794	0.66682	0.59986
7.67849	0.66682	0.59986
7.67888	0.66673	0.59987
7.67931	0.66672	0.59987
7.67981	0.66673	0.59986
7.68023	0.66674	0.59987
7.68057	0.66672	0.59987
7.68096	0.66673	0.59987
7.68149	0.66673	0.59988
7.68192	0.66674	0.59987
7.68235	0.66673	0.59987
7.68272	0.66673	0.59987
7.6832	0.66673	0.59987
7.68371	0.66673	0.59987
7.68399	0.66673	0.59987
7.68448	0.66673	0.59987
7.68478	0.66673	0.59987
7.68531	0.66673	0.59987
7.68575	0.66673	0.59988
7.68606	0.66672	0.59987
7.68681	0.66673	0.59987
7.687	0.66673	0.59987
7.68746	0.66672	0.59987
7.68782	0.66672	0.59987
7.68821	0.66672	0.6
7.68885	0.66672	0.6
7.68917	0.66672	0.60001
7.68955	0.66672	0.6
7.68994	0.66672	0.60001
7.69038	0.66672	0.6
7.69071	0.66672	0.60001
7.69118	0.66672	0.60001
7.69178	0.66672	0.60001
7.69207	0.66673	0.59986
7.69255	0.66672	0.59986
7.69288	0.66674	0.59986
7.69339	0.66672	0.59986
7.69371	0.66672	0.59986
7.69419	0.66672	0.59987
7.69455	0.66672	0.59986
7.69516	0.66672	0.59986
7.69558	0.66672	0.59982
7.69581	0.66673	0.59982
7.69623	0.66672	0.59982
7.69666	0.66672	0.59983
7.69719	0.66673	0.59982
7.69749	0.66673	0.59982
7.69801	0.66673	0.59981
7.69854	0.66672	0.59981
7.69884	0.66672	0.59982
7.6992	0.66673	0.59982
7.69964	0.66673	0.59981
7.70015	0.66673	0.59982
7.70052	0.66673	0.59982
7.70097	0.66673	0.59982
7.70154	0.66673	0.59982
7.70187	0.66673	0.59982
7.70219	0.66673	0.59981
7.70269	0.66673	0.59981
7.70302	0.66673	0.59982
7.70355	0.66672	0.59981
7.704	0.66673	0.59981
7.70448	0.66673	0.59982
7.70484	0.66673	0.59982
7.70538	0.66673	0.59981
7.70564	0.66673	0.59981
7.70603	0.66673	0.59982
7.70654	0.66673	0.59981
7.70697	0.66672	0.59982
7.70735	0.66672	0.59982
7.70787	0.66663	0.59981
7.70844	0.66662	0.59982
7.70861	0.66662	0.59982
7.70912	0.66673	0.59982
7.70953	0.66673	0.59982
7.70989	0.66673	0.59982
7.71048	0.66673	0.59982
7.71082	0.66673	0.59982
7.71134	0.66672	0.59982
7.7116	0.66673	0.59982
7.71208	0.66683	0.59981
7.71246	0.66683	0.59981
7.71292	0.66683	0.59982
7.71332	0.66682	0.59982
7.71372	0.66684	0.59981
7.71436	0.66683	0.59982
7.7146	0.66684	0.59981
7.71502	0.66682	0.59982
7.7154	0.66682	0.59982
7.7159	0.66682	0.59982
7.71625	0.66683	0.59981
7.71678	0.66683	0.59982
7.7173	0.66674	0.59982
7.71758	0.66673	0.59982
7.71805	0.66673	0.59983
7.71851	0.66673	0.59988
7.71887	0.66672	0.59986
7.71935	0.66672	0.59987
7.71974	0.66673	0.59986
7.7203	0.66672	0.59987
7.72053	0.66672	0.59987
7.72101	0.66672	0.59986
7.72138	0.66672	0.59987
7.72175	0.66672	0.59986
7.72218	0.66672	0.59986
7.72255	0.66673	0.59986
7.72303	0.66673	0.59987
7.72334	0.66672	0.59987
7.72399	0.66673	0.59987
7.72424	0.66672	0.59986
7.72462	0.66673	0.59987
7.72503	0.66673	0.59987
7.7256	0.66673	0.59986
7.7258	0.66673	0.59986
7.72629	0.66673	0.59986
7.7267	0.66673	0.59987
7.72713	0.66673	0.59987
7.72767	0.66672	0.59987
7.72805	0.66673	0.59986
7.7285	0.66673	0.59987
7.72882	0.66673	0.59987
7.72922	0.66673	0.59986
7.72973	0.66673	0.59987
7.73018	0.66673	0.59986
7.7308	0.66673	0.59986
7.73098	0.66672	0.6
7.7315	0.66672	0.60001
7.7319	0.66673	0.60001
7.73219	0.66673	0.60001
7.7326	0.66673	0.60001
7.73302	0.66673	0.59987
7.73341	0.66681	0.59987
7.7338	0.66682	0.59987
7.73434	0.66682	0.59987
7.73461	0.66672	0.59987
7.73504	0.66672	0.59988
7.73558	0.66673	0.60001
7.73594	0.66673	0.6
7.73635	0.66673	0.59987
7.73677	0.66673	0.59986
7.73734	0.66671	0.59988
7.73756	0.66672	0.60001
7.7381	0.66672	0.6
7.73838	0.66673	0.60001
7.73881	0.66672	0.59987
7.73922	0.66673	0.59987
7.73962	0.66673	0.59988
7.74012	0.66672	0.59987
7.74057	0.66672	0.59987
7.74107	0.66672	0.59987
7.74136	0.66672	0.59988
7.74173	0.66672	0.59986
7.74226	0.66672	0.59987
7.74253	0.66672	0.59986
7.74306	0.66673	0.59987
7.74345	0.66673	0.59986
7.74399	0.66672	0.59987
7.74436	0.66672	0.59987
7.74477	0.66673	0.59986
7.74515	0.66672	0.60001
7.7455	0.66674	0.60001
7.74594	0.66663	0.60001
7.74635	0.66663	0.60001
7.74699	0.66662	0.6
7.74717	0.66662	0.60001
7.74778	0.66663	0.6
7.74804	0.66663	0.6
7.74853	0.66662	0.60001
7.74889	0.66663	0.60001
7.74928	0.66663	0.60001
7.74978	0.66673	0.60001
7.75013	0.66673	0.60001
7.75052	0.66673	0.60002
7.75096	0.66672	0.60002
7.7514	0.66672	0.60002
7.75175	0.66673	0.60001
7.75219	0.66673	0.6
7.75263	0.66672	0.60001
7.7529	0.66676	0.60001
7.75342	0.66683	0.60001
7.75377	0.66682	0.60001
7.7543	0.66673	0.59987
7.75463	0.66672	0.59986
7.75515	0.66673	0.59987
7.7556	0.66673	0.59986
7.75601	0.66672	0.59987
7.75642	0.66672	0.59986
7.75677	0.66673	0.59987
7.75732	0.66673	0.59987
7.75766	0.66673	0.60001
7.75815	0.66673	0.60001
7.75842	0.66673	0.60001
7.75883	0.66672	0.60002
7.75925	0.66673	0.60001
7.75973	0.66673	0.60001
7.76	0.66673	0.60001
7.76035	0.66673	0.60001
7.76097	0.66673	0.6
7.76117	0.66673	0.60001
7.76173	0.66663	0.60001
7.76221	0.66664	0.60005
7.76248	0.66663	0.60005
7.7629	0.66664	0.60004
7.76345	0.66673	0.60006
7.76372	0.66673	0.60004
7.76427	0.66672	0.60005
7.76448	0.66673	0.60005
7.76503	0.66673	0.60005
7.76558	0.66674	0.60005
7.76586	0.66683	0.60005
7.7662	0.66683	0.60005
7.76668	0.66682	0.60005
7.76723	0.66681	0.60006
7.76765	0.66682	0.60005
7.76792	0.66682	0.60005
7.76833	0.66672	0.60005
7.76882	0.66673	0.60004
7.76923	0.66674	0.60005
7.76964	0.66672	0.60005
7.77006	0.66673	0.60005
7.77067	0.66672	0.60004
7.77095	0.66673	0.60005
7.77129	0.66674	0.60004
7.77185	0.66664	0.60006
7.77226	0.66663	0.60005
7.77274	0.66663	0.60002
7.77308	0.66663	0.60001
7.77377	0.66662	0.60002
7.77391	0.66664	0.60002
7.77425	0.66663	0.60001
7.77487	0.66663	0.60005
7.77515	0.66663	0.60005
7.77584	0.66663	0.60005
7.77611	0.66664	0.60005
7.7766	0.66663	0.60005
7.77715	0.66663	0.60005
7.77735	0.66663	0.60005
7.7777	0.66663	0.60005
7.77818	0.66663	0.60005
7.77873	0.66664	0.60004
7.77914	0.66663	0.60005
7.77962	0.66663	0.60005
7.77983	0.66663	0.60005
7.78031	0.66663	0.60004
7.78059	0.66663	0.60005
7.78121	0.66663	0.60004
7.78162	0.66663	0.60005
7.78197	0.66663	0.60005
7.78245	0.66664	0.60004
7.78293	0.66663	0.60005
7.7832	0.66673	0.60016
7.78362	0.66673	0.60016
7.78417	0.66673	0.60016
7.78486	0.66673	0.60016
7.78506	0.66673	0.60015
7.78548	0.66673	0.60016
7.78589	0.66673	0.60016
7.78637	0.66673	0.60017
7.78678	0.66673	0.6002
7.78733	0.66673	0.60021
7.78761	0.66674	0.6002
7.78795	0.66672	0.6002
7.78857	0.66673	0.6002
7.78912	0.66672	0.60034
7.78947	0.66672	0.60033
7.78995	0.66671	0.60032
7.79029	0.66673	0.60033
7.79078	0.66672	0.60033
7.7914	0.66672	0.60032
7.79174	0.66673	0.60039
7.79208	0.66672	0.60039
7.79243	0.66672	0.6004
7.79284	0.66673	0.60039
7.7936	0.66673	0.60051
7.79381	0.66673	0.60052
7.79422	0.66672	0.60056
7.79463	0.66673	0.60069
7.79505	0.66673	0.6007
7.79546	0.66663	0.60073
7.79587	0.66664	0.60083
7.79649	0.66663	0.60087
7.7967	0.66663	0.60101
7.79718	0.66663	0.60106
7.79766	0.66662	0.60118
7.79801	0.66663	0.60122
7.79842	0.66663	0.60136
7.79876	0.66663	0.60152
7.79931	0.66664	0.6017
7.79973	0.66663	0.60188
7.80021	0.66664	0.60206
7.80055	0.66663	0.60223
7.80103	0.66663	0.60245
7.80138	0.66663	0.60275
7.80186	0.66662	0.60306
7.80248	0.66663	0.60332
7.80269	0.66662	0.60362
7.8031	0.66663	0.60403
7.80351	0.66662	0.60446
7.80393	0.66663	0.60483
7.80434	0.66662	0.60522
7.80468	0.66663	0.60568
7.8051	0.66663	0.60622
7.80558	0.66663	0.60662
7.80613	0.66667	0.60722
7.80647	0.66672	0.60773
7.80689	0.66673	0.60823
7.80723	0.66674	0.60876
7.80764	0.66673	0.60923
7.80799	0.66673	0.60984
7.80854	0.66682	0.61039
7.80888	0.66683	0.611
7.80923	0.66683	0.61156
7.80985	0.66687	0.61205
7.81012	0.66688	0.6126
7.81074	0.66697	0.61313
7.81081	0.66708	0.6138
7.81129	0.66709	0.61435
7.8117	0.66725	0.61498
7.81219	0.66729	0.61554
7.8126	0.66741	0.61604
7.81294	0.66753	0.61659
7.81329	0.66758	0.61711
7.81384	0.66777	0.61758
7.81432	0.66796	0.61823
7.8146	0.66813	0.6187
7.81508	0.66828	0.61916
7.81556	0.66857	0.61965
7.81597	0.66874	0.62006
7.81639	0.66896	0.62049
7.81666	0.6693	0.62083
7.81707	0.66948	0.62121
7.81756	0.66984	0.62154
7.81804	0.67013	0.62189
7.81845	0.67041	0.62212
7.81873	0.67085	0.62242
7.81948	0.67124	0.62264
7.81976	0.67168	0.62291
7.82017	0.6721	0.62307
7.82052	0.6725	0.62325
7.82107	0.67305	0.62343
7.82141	0.67353	0.62359
7.82182	0.67405	0.62377
7.82231	0.67453	0.62385
7.82286	0.67503	0.62401
7.8232	0.67562	0.62414
7.82355	0.67605	0.62418
7.82396	0.6766	0.62429
7.82416	0.67718	0.62432
7.82465	0.67776	0.62445
7.82513	0.67837	0.62453
7.82554	0.67899	0.62452
7.82609	0.67968	0.62465
7.82637	0.68016	0.62465
7.82699	0.68074	0.6247
7.82726	0.68141	0.6247
7.82761	0.68204	0.62471
7.82809	0.68272	0.62484
7.82836	0.68336	0.62484
7.82885	0.68407	0.62484
7.82919	0.68478	0.62484
7.82995	0.68548	0.62484
7.83015	0.68607	0.62489
7.83064	0.68677	0.62488
7.83105	0.68739	0.62488
7.83153	0.68802	0.62488
7.83201	0.68857	0.62488
7.83236	0.68913	0.62488
7.83291	0.68958	0.62488
7.83332	0.69005	0.62489
7.83373	0.69055	0.62488
7.83401	0.69098	0.62488
7.83442	0.69139	0.62489
7.83504	0.69182	0.62488
7.83532	0.69226	0.62489
7.83573	0.69273	0.62489
7.83628	0.69304	0.62488
7.83669	0.69347	0.62489
7.83711	0.69376	0.62489
7.83752	0.69413	0.62488
7.838	0.69442	0.62484
7.83828	0.69486	0.62483
7.83876	0.69505	0.62484
7.8391	0.69527	0.62483
7.83959	0.69558	0.62484
7.84007	0.69585	0.62484
7.84048	0.69612	0.62484
7.8411	0.6963	0.62483
7.84124	0.6965	0.62483
7.84165	0.69665	0.62484
7.84206	0.69691	0.62486
7.84227	0.69699	0.62487
7.84296	0.69719	0.62489
7.84344	0.69732	0.62488
7.84385	0.6976	0.62488
7.84427	0.69764	0.62487
7.84454	0.69777	0.62486
7.84509	0.69791	0.62488
7.84551	0.69799	0.62487
7.84599	0.69824	0.62488
7.84626	0.69828	0.62488
7.84695	0.69835	0.62488
7.84716	0.69855	0.62488
7.84757	0.6986	0.62488
7.84792	0.69868	0.62487
7.8484	0.69879	0.62488
7.84881	0.69895	0.62488
7.84909	0.69899	0.62487
7.84977	0.69904	0.62488
7.85005	0.69912	0.62488
7.85074	0.69923	0.62488
7.85094	0.69922	0.62488
7.85143	0.69928	0.62488
7.8517	0.69935	0.62488
7.85212	0.69935	0.62489
7.8526	0.69944	0.62483
7.85301	0.69945	0.62483
7.85349	0.69959	0.62484
7.8537	0.6996	0.62485
7.85432	0.69963	0.62483
7.85473	0.69964	0.62488
7.85508	0.6997	0.62488
7.85563	0.69971	0.62488
7.85597	0.6997	0.62488
7.85638	0.6998	0.62487
7.85687	0.69979	0.62488
7.85707	0.6998	0.62488
7.85762	0.6999	0.62489
7.8581	0.6999	0.62488
7.85845	0.69989	0.62488
7.85879	0.69989	0.62487
7.85948	0.6999	0.62488
7.85962	0.69994	0.62488

## Sheet: Fig.2b
B	RD	Rxy		B	RD	Rxy
T	h/e^2	h/e^2		T	h/e^2	h/e^2
7.35038	0.61645	0.59617		7.35012	0.60914	0.58562
7.35102	0.61645	0.59617		7.35053	0.60918	0.58562
7.35137	0.61645	0.59624		7.35081	0.60919	0.58567
7.35173	0.61639	0.59636		7.35108	0.60926	0.58566
7.35217	0.61639	0.59635		7.35129	0.60937	0.58566
7.35253	0.61635	0.5964		7.35156	0.60953	0.58579
7.35317	0.61635	0.59654		7.35198	0.60955	0.58579
7.35356	0.61636	0.59653		7.35253	0.60957	0.58587
7.35387	0.61637	0.59657		7.35287	0.60962	0.58587
7.35418	0.6164	0.59657		7.35294	0.60971	0.58587
7.3547	0.61653	0.59669		7.35335	0.60981	0.58599
7.35519	0.61668	0.59668		7.35391	0.60986	0.58599
7.35554	0.617	0.59672		7.35418	0.60994	0.58598
7.35616	0.61722	0.59684		7.35459	0.61003	0.58603
7.35647	0.61757	0.59684		7.35473	0.61003	0.58604
7.35687	0.61788	0.59693		7.35535	0.61018	0.58604
7.35731	0.61815	0.59692		7.35556	0.61023	0.58604
7.35769	0.61852	0.59704		7.3559	0.61029	0.58618
7.35814	0.61885	0.5971		7.35638	0.6104	0.58617
7.3585	0.61918	0.59709		7.35673	0.61048	0.58618
7.35905	0.61941	0.59724		7.35687	0.6105	0.58618
7.35929	0.61968	0.59723		7.35721	0.61055	0.58622
7.35985	0.61998	0.59727		7.35755	0.61063	0.58622
7.36021	0.62026	0.59727		7.35776	0.61074	0.58622
7.36065	0.62062	0.59739		7.35845	0.6109	0.58632
7.36108	0.62089	0.59739		7.35845	0.61091	0.58633
7.36157	0.62134	0.59743		7.35907	0.61094	0.58632
7.36209	0.62169	0.59743		7.35914	0.61099	0.58639
7.36223	0.62213	0.59756		7.35969	0.61107	0.58638
7.36282	0.62253	0.59763		7.35983	0.61107	0.58638
7.36309	0.62305	0.59763		7.36017	0.61117	0.58651
7.36368	0.6235	0.59775		7.36051	0.61121	0.5865
7.36401	0.62394	0.59777		7.36086	0.61121	0.58658
7.36438	0.62446	0.59779		7.36127	0.61129	0.58658
7.36491	0.62493	0.59793		7.36168	0.6114	0.5867
7.36525	0.62539	0.59796		7.36196	0.61154	0.58668
7.36561	0.6258	0.59807		7.36244	0.61155	0.58674
7.36605	0.62625	0.59807		7.36265	0.61158	0.58674
7.3666	0.62667	0.5981		7.36306	0.61164	0.58674
7.36693	0.62708	0.59823		7.36334	0.61174	0.58687
7.36726	0.62745	0.59829		7.36375	0.61174	0.58687
7.36771	0.62768	0.59829		7.36423	0.61183	0.58692
7.36818	0.62806	0.59841		7.36451	0.61185	0.58691
7.3687	0.62837	0.59841		7.36478	0.61189	0.58699
7.36916	0.62875	0.59846		7.36499	0.61197	0.58701
7.3696	0.62893	0.59847		7.36533	0.61206	0.58702
7.36988	0.62916	0.59861		7.36575	0.61209	0.58706
7.37032	0.62951	0.5986		7.36595	0.61227	0.58706
7.37074	0.62979	0.59866		7.36664	0.6123	0.58705
7.37118	0.63018	0.59866		7.36678	0.6123	0.58718
7.37188	0.63033	0.59866		7.36705	0.61235	0.58717
7.37208	0.6305	0.59877		7.36747	0.61245	0.58718
7.37258	0.6308	0.59877		7.36781	0.61254	0.58725
7.37284	0.63089	0.59877		7.36822	0.61255	0.58724
7.37317	0.63109	0.59882		7.36864	0.6126	0.58724
7.37371	0.63114	0.59881		7.36878	0.61266	0.58737
7.37412	0.63132	0.59881		7.36912	0.61267	0.58736
7.37454	0.6315	0.59894		7.36933	0.61277	0.58736
7.37493	0.63158	0.59894		7.3696	0.61277	0.58741
7.37539	0.63167	0.59894		7.37008	0.61292	0.58741
7.37586	0.63182	0.59901		7.37043	0.61296	0.58742
7.37637	0.63191	0.59901		7.37091	0.61295	0.58755
7.37666	0.63215	0.59912		7.37105	0.61303	0.58755
7.3772	0.63227	0.59913		7.37146	0.61313	0.5876
7.37761	0.63251	0.59913		7.37201	0.61314	0.58759
7.37799	0.63274	0.59917		7.37235	0.61323	0.58771
7.37838	0.63295	0.59916		7.37242	0.61329	0.58771
7.37885	0.63325	0.59931		7.37284	0.61329	0.58775
7.3793	0.63353	0.5993		7.37311	0.61337	0.58775
7.37961	0.63374	0.59931		7.37359	0.61349	0.58788
7.37999	0.634	0.59931		7.37387	0.61349	0.58788
7.38059	0.63432	0.59934		7.37421	0.61366	0.58795
7.3809	0.63457	0.59934		7.37456	0.61369	0.58795
7.38141	0.63489	0.59934		7.37483	0.61373	0.58808
7.38171	0.6351	0.59934		7.37518	0.61374	0.58807
7.3821	0.63546	0.59935		7.37559	0.61382	0.58807
7.38257	0.63571	0.59934		7.37587	0.61393	0.58812
7.38298	0.636	0.59945		7.37621	0.61392	0.58811
7.38359	0.63635	0.59945		7.3769	0.61396	0.58825
7.38382	0.63668	0.59945		7.3769	0.61404	0.58825
7.38437	0.63706	0.59945		7.37752	0.61413	0.58825
7.38454	0.63744	0.59945		7.37779	0.61414	0.58828
7.38509	0.63783	0.59949		7.37828	0.61429	0.58827
7.38547	0.63831	0.59949		7.37841	0.61432	0.58828
7.38593	0.63862	0.59949		7.37862	0.61438	0.58838
7.3863	0.639	0.59948		7.37903	0.61438	0.58839
7.38671	0.63936	0.59961		7.37951	0.61449	0.58839
7.38723	0.6398	0.59961		7.37965	0.61459	0.58843
7.38757	0.64015	0.59961		7.38006	0.61458	0.58843
7.38817	0.64052	0.59961		7.38048	0.61464	0.58855
7.38844	0.64099	0.59962		7.38055	0.61464	0.58855
7.38894	0.64131	0.59969		7.38089	0.61471	0.58856
7.38933	0.64164	0.59971		7.38117	0.61472	0.58865
7.38978	0.64206	0.59971		7.38165	0.61482	0.58865
7.39025	0.64249	0.5997		7.38199	0.61483	0.58876
7.39059	0.64277	0.5997		7.38247	0.61499	0.58881
7.39102	0.64311	0.59969		7.38282	0.61503	0.5888
7.39141	0.64335	0.5997		7.38303	0.61503	0.58894
7.39187	0.6437	0.5997		7.38344	0.61508	0.58895
7.39229	0.64395	0.5997		7.38378	0.61517	0.58899
7.39266	0.64426	0.5997		7.38426	0.6152	0.58899
7.39318	0.64455	0.59971		7.38454	0.61527	0.5891
7.39352	0.6448	0.59982		7.38502	0.61531	0.58913
7.39403	0.64506	0.59983		7.3853	0.61539	0.58915
7.39432	0.64537	0.59982		7.38557	0.6154	0.58927
7.39482	0.64565	0.59982		7.38585	0.61549	0.58928
7.39528	0.64597	0.59987		7.38647	0.61565	0.58934
7.39558	0.64627	0.59986		7.38681	0.61568	0.58945
7.39619	0.64668	0.59986		7.38702	0.61569	0.58946
7.39644	0.64693	0.59986		7.38743	0.61576	0.5895
7.39709	0.6473	0.59987		7.38784	0.61586	0.5895
7.39733	0.6476	0.6		7.38812	0.61596	0.58963
7.39773	0.64799	0.6		7.38853	0.61602	0.58966
7.39806	0.64817	0.60001		7.38895	0.61602	0.58967
7.39854	0.6484	0.60001		7.38936	0.61609	0.58978
7.39907	0.64869	0.60002		7.38963	0.61621	0.58982
7.39942	0.64887	0.60001		7.39005	0.61637	0.58981
7.39986	0.64909	0.60001		7.39032	0.61641	0.58995
7.40023	0.64939	0.60001		7.39074	0.61647	0.58995
7.40064	0.64957	0.6		7.39108	0.61649	0.59
7.40108	0.64979	0.60001		7.39149	0.61655	0.59
7.40145	0.65009	0.6		7.39184	0.61665	0.59012
7.40194	0.65037	0.6		7.39225	0.6167	0.59017
7.40234	0.65078	0.60001		7.39259	0.6167	0.59017
7.40278	0.65106	0.60001		7.39294	0.61678	0.59031
7.40318	0.65145	0.6		7.39321	0.61688	0.5903
7.40364	0.65168	0.6		7.39363	0.61688	0.59036
7.40397	0.65196	0.60001		7.39397	0.61702	0.59036
7.40451	0.65228	0.6		7.39432	0.61707	0.59047
7.40495	0.65249	0.60001		7.39459	0.61713	0.59047
7.40535	0.65269	0.59999		7.39507	0.61723	0.59051
7.40564	0.65293	0.59988		7.39535	0.61723	0.5905
7.40616	0.65314	0.59987		7.39569	0.61732	0.59064
7.40651	0.65326	0.59986		7.39611	0.61738	0.59064
7.40688	0.65354	0.59986		7.39638	0.61746	0.59072
7.40724	0.65371	0.59986		7.39679	0.61757	0.59083
7.40778	0.65385	0.59986		7.39714	0.61776	0.59083
7.4081	0.65418	0.59986		7.39748	0.61779	0.59088
7.40873	0.65439	0.59987		7.3979	0.61781	0.59101
7.40906	0.65463	0.59986		7.39824	0.61785	0.59101
7.40947	0.65493	0.59987		7.39858	0.61794	0.59104
7.40985	0.65507	0.59987		7.399	0.61804	0.59115
7.41027	0.65528	0.59986		7.39927	0.61809	0.59118
7.41077	0.65558	0.59987		7.39968	0.61816	0.59118
7.41105	0.65574	0.59987		7.40003	0.61827	0.59131
7.41155	0.65598	0.59987		7.40031	0.61842	0.59139
7.41194	0.65626	0.59987		7.40072	0.61846	0.59144
7.41234	0.65645	0.59987		7.40099	0.61854	0.59151
7.41274	0.65663	0.59987		7.40141	0.61861	0.59156
7.41316	0.65693	0.59987		7.40189	0.61864	0.59156
7.41354	0.65713	0.59987		7.40209	0.61874	0.5917
7.41399	0.6573	0.59987		7.40258	0.61879	0.59171
7.41448	0.65754	0.59987		7.40278	0.61888	0.59173
7.4149	0.65774	0.59987		7.40333	0.61889	0.59174
7.41535	0.65793	0.60001		7.40361	0.619	0.59185
7.41565	0.65805	0.60001		7.40395	0.61917	0.5919
7.41606	0.65829	0.60001		7.40437	0.61919	0.5919
7.4166	0.65839	0.60001		7.40492	0.61925	0.59202
7.41693	0.65859	0.59987		7.40505	0.61933	0.59202
7.41758	0.65872	0.59987		7.40561	0.61942	0.5921
7.41787	0.65903	0.59987		7.40581	0.61948	0.59222
7.41825	0.65917	0.59987		7.40629	0.61954	0.59226
7.41875	0.65928	0.59987		7.40657	0.61964	0.59226
7.41913	0.65944	0.59987		7.40678	0.61979	0.5924
7.41967	0.65966	0.59987		7.40733	0.61984	0.59243
7.41995	0.65976	0.59987		7.40767	0.61989	0.59244
7.42042	0.65997	0.59987		7.40802	0.62009	0.59253
7.42085	0.66009	0.59986		7.4085	0.62014	0.59257
7.42125	0.66021	0.59987		7.4087	0.62022	0.59267
7.42176	0.66041	0.59988		7.40925	0.62032	0.59269
7.42209	0.66047	0.59986		7.40953	0.62049	0.59276
7.42266	0.66056	0.59986		7.41001	0.62053	0.59289
7.42291	0.66071	0.59987		7.41022	0.62059	0.59288
7.42332	0.66078	0.59988		7.4107	0.62068	0.59293
7.42374	0.66103	0.59987		7.41091	0.62077	0.59294
7.42419	0.66107	0.59987		7.41111	0.62082	0.59308
7.42458	0.66114	0.59987		7.41153	0.62088	0.59311
7.42503	0.66134	0.59987		7.4118	0.621	0.59311
7.42556	0.66139	0.59986		7.41221	0.62119	0.59323
7.42588	0.66148	0.59987		7.41249	0.62125	0.59326
7.42629	0.66178	0.59986		7.41283	0.62131	0.59327
7.42681	0.6618	0.59986		7.41325	0.62146	0.5934
7.42726	0.66195	0.59986		7.41366	0.62151	0.59342
7.42775	0.66204	0.59987		7.41387	0.62159	0.59347
7.42808	0.66218	0.59987		7.41428	0.6217	0.5936
7.42847	0.66229	0.59987		7.41449	0.62186	0.59363
7.429	0.66249	0.59987		7.41497	0.62189	0.59364
7.42931	0.66256	0.59986		7.41511	0.62194	0.59378
7.42983	0.66266	0.59986		7.41573	0.62204	0.5938
7.43005	0.66275	0.59987		7.41593	0.62214	0.5939
7.43084	0.66289	0.59986		7.41628	0.62218	0.59391
7.43102	0.66302	0.59986		7.41662	0.62227	0.59395
7.43141	0.66319	0.59987		7.4169	0.62251	0.59408
7.43197	0.66321	0.59986		7.41738	0.62255	0.59408
7.43233	0.66326	0.59986		7.41758	0.62261	0.59416
7.43294	0.66335	0.59987		7.41807	0.62278	0.59428
7.43315	0.66345	0.59987		7.4182	0.62286	0.59428
7.4337	0.66349	0.59987		7.41869	0.62294	0.59433
7.43401	0.66366	0.59987		7.41896	0.62306	0.59448
7.43433	0.6638	0.59987		7.41944	0.62323	0.59447
7.43477	0.66385	0.59987		7.41965	0.62332	0.5945
7.43519	0.66391	0.59987		7.41999	0.62342	0.5945
7.43562	0.664	0.59987		7.42048	0.62351	0.59462
7.43593	0.6641	0.59988		7.42061	0.62363	0.59466
7.43659	0.66415	0.59987		7.42103	0.62375	0.59466
7.43677	0.66423	0.59987		7.42123	0.6239	0.5948
7.43739	0.66434	0.59988		7.42171	0.62401	0.59481
7.4376	0.66434	0.59986		7.42199	0.62411	0.59486
7.43807	0.66452	0.59987		7.4224	0.62424	0.59486
7.43852	0.66455	0.59987		7.42268	0.62434	0.59498
7.43885	0.6646	0.59987		7.4233	0.62447	0.59501
7.43936	0.66469	0.59988		7.42344	0.62466	0.59503
7.43978	0.66479	0.59986		7.42378	0.62471	0.59517
7.44021	0.66478	0.59986		7.42406	0.62491	0.59516
7.44056	0.66484	0.59987		7.42433	0.62494	0.59518
7.44092	0.66491	0.59986		7.42467	0.6251	0.59527
7.44131	0.66501	0.59987		7.42509	0.62527	0.59529
7.44166	0.66517	0.59986		7.42543	0.62537	0.59533
7.44212	0.66518	0.59986		7.42571	0.62546	0.59533
7.44249	0.66521	0.59987		7.42612	0.62561	0.59547
7.44299	0.66527	0.59986		7.42646	0.62569	0.59547
7.44331	0.66538	0.59987		7.42695	0.62598	0.59552
7.44369	0.66537	0.59986		7.42722	0.62607	0.59563
7.44413	0.66547	0.59987		7.42763	0.62617	0.59563
7.44467	0.66552	0.59986		7.42784	0.6263	0.59568
7.4449	0.66553	0.59987		7.42825	0.62638	0.59568
7.44533	0.66561	0.59987		7.42853	0.62665	0.59582
7.44572	0.66572	0.59986		7.42894	0.62669	0.59584
7.44616	0.66572	0.59987		7.42929	0.62685	0.59587
7.44659	0.66588	0.59987		7.42984	0.62701	0.59598
7.44698	0.6659	0.59986		7.43004	0.62721	0.596
7.44763	0.66592	0.59988		7.4306	0.62741	0.59602
7.44776	0.66593	0.59987		7.43073	0.62755	0.59616
7.44825	0.66597	0.59987		7.43128	0.62769	0.59623
7.44862	0.66598	0.59987		7.43149	0.62779	0.59624
7.44902	0.66606	0.59987		7.4319	0.62802	0.59634
7.44946	0.66607	0.59987		7.43218	0.62813	0.59639
7.44991	0.66616	0.59986		7.43259	0.62833	0.59639
7.45043	0.66615	0.59986		7.43294	0.62846	0.59652
7.45066	0.66621	0.59986		7.43342	0.62876	0.59652
7.45127	0.6662	0.59987		7.43362	0.62885	0.59656
7.45149	0.66628	0.59985		7.4339	0.62899	0.59656
7.45193	0.66627	0.59987		7.43424	0.62909	0.59667
7.45239	0.66638	0.59986		7.43466	0.62929	0.59667
7.45276	0.66638	0.59986		7.435	0.62948	0.59671
7.45326	0.66652	0.59985		7.43528	0.62965	0.59671
7.45358	0.66653	0.6		7.43555	0.6298	0.59683
7.45417	0.66653	0.60001		7.43603	0.63002	0.59683
7.45444	0.66653	0.6		7.43638	0.63019	0.59691
7.45497	0.66653	0.6		7.43672	0.63034	0.59691
7.45531	0.66653	0.6		7.4372	0.63049	0.59703
7.45569	0.66652	0.6		7.43755	0.63065	0.59706
7.45617	0.66652	0.60001		7.43789	0.63084	0.59708
7.45655	0.66652	0.60001		7.4381	0.63091	0.59722
7.45693	0.66653	0.60001		7.43851	0.63111	0.59723
7.45737	0.66652	0.6		7.43865	0.63123	0.59727
7.45788	0.66653	0.6		7.43913	0.63151	0.59726
7.45831	0.66652	0.6		7.43961	0.6316	0.59737
7.45865	0.66656	0.6		7.43996	0.63179	0.59737
7.45902	0.66657	0.6		7.44016	0.63191	0.59743
7.45943	0.66657	0.60001		7.44037	0.63217	0.59742
7.45985	0.66657	0.60001		7.44072	0.63223	0.59755
7.46021	0.66656	0.59999		7.44113	0.63237	0.59755
7.46061	0.66657	0.6		7.44147	0.63252	0.59762
7.46108	0.66656	0.6		7.44161	0.63272	0.59761
7.46161	0.66656	0.60001		7.44189	0.63288	0.59761
7.46195	0.66656	0.60001		7.44216	0.63304	0.59774
7.46237	0.66657	0.6		7.44244	0.63318	0.59774
7.46275	0.66662	0.6		7.44292	0.63334	0.59773
7.46323	0.66662	0.60001		7.44326	0.63355	0.59779
7.46368	0.66663	0.60001		7.44361	0.63362	0.59779
7.46407	0.66663	0.6		7.44395	0.63382	0.59778
7.4645	0.66663	0.60001		7.44443	0.634	0.59792
7.465	0.66664	0.6		7.44457	0.63424	0.59791
7.46526	0.66673	0.60001		7.44478	0.63433	0.59792
7.46564	0.66672	0.60001		7.44512	0.63452	0.59792
7.46603	0.66672	0.60001		7.4456	0.63464	0.59795
7.4665	0.66673	0.60001		7.44581	0.6349	0.59795
7.46692	0.66672	0.59987		7.44615	0.63501	0.59795
7.46736	0.66682	0.59987		7.44657	0.63519	0.59805
7.46774	0.66682	0.59986		7.4467	0.63536	0.59806
7.46839	0.66681	0.59987		7.44712	0.63547	0.59805
7.46863	0.66682	0.59986		7.44725	0.63568	0.59809
7.46903	0.66672	0.59986		7.44767	0.63581	0.5981
7.46944	0.66673	0.59987		7.44794	0.63595	0.59809
7.46984	0.66673	0.59987		7.44843	0.63612	0.59823
7.47027	0.66673	0.59986		7.4487	0.63632	0.59823
7.47073	0.66671	0.59986		7.44911	0.63652	0.59823
7.47111	0.66672	0.59986		7.44939	0.6367	0.59828
7.47156	0.66672	0.59987		7.44973	0.63698	0.59829
7.4721	0.66672	0.60001		7.45015	0.63708	0.59828
7.47242	0.66672	0.60002		7.45056	0.63726	0.59841
7.47293	0.66672	0.60001		7.4507	0.63738	0.59841
7.47326	0.66671	0.6		7.45097	0.63768	0.59841
7.47365	0.66672	0.60001		7.45166	0.63785	0.59845
7.47411	0.66672	0.6		7.45173	0.638	0.59845
7.4746	0.66672	0.6		7.45207	0.6382	0.59845
7.47516	0.66673	0.6		7.45256	0.63846	0.5986
7.47538	0.66672	0.6		7.45311	0.63864	0.5986
7.4758	0.66683	0.6		7.45338	0.63876	0.5986
7.47628	0.66683	0.6		7.4538	0.63905	0.59864
7.47664	0.66683	0.60001		7.454	0.63922	0.59865
7.47709	0.66683	0.6		7.45442	0.63937	0.59864
7.47749	0.66683	0.60001		7.45476	0.63975	0.59876
7.47801	0.66682	0.59986		7.45524	0.63984	0.59875
7.47839	0.66683	0.59986		7.45552	0.64003	0.59875
7.47876	0.66681	0.59987		7.45579	0.64018	0.5988
7.47919	0.66682	0.59986		7.45614	0.64045	0.5988
7.47964	0.66682	0.59986		7.45662	0.64064	0.5988
7.47995	0.66682	0.59987		7.45689	0.64078	0.5988
7.48032	0.66682	0.59986		7.45724	0.64105	0.59893
7.48078	0.66681	0.59987		7.45758	0.64119	0.59893
7.48119	0.66681	0.59982		7.45779	0.64137	0.59892
7.48171	0.66682	0.59982		7.45834	0.64154	0.599
7.4821	0.66682	0.59981		7.45855	0.6418	0.59899
7.48258	0.66681	0.59982		7.45875	0.64189	0.599
7.48289	0.66682	0.59982		7.45917	0.64211	0.599
7.48331	0.66682	0.59982		7.45944	0.64233	0.59899
7.48383	0.66681	0.59982		7.45999	0.64254	0.59911
7.48418	0.66683	0.59982		7.46013	0.64269	0.59911
7.48461	0.66681	0.59981		7.46054	0.64283	0.59912
7.485	0.66682	0.59982		7.46082	0.64316	0.59912
7.48548	0.66682	0.59982		7.4613	0.64327	0.59912
7.4858	0.66687	0.59982		7.46164	0.64352	0.59917
7.48625	0.66688	0.59981		7.46206	0.64372	0.59917
7.48662	0.66687	0.59981		7.46247	0.64397	0.59917
7.48698	0.66688	0.59982		7.46288	0.64416	0.59916
7.48739	0.66682	0.59982		7.46309	0.64437	0.5993
7.48776	0.66682	0.59981		7.4635	0.64456	0.59929
7.48821	0.66682	0.59982		7.46392	0.64473	0.59929
7.48852	0.66687	0.59982		7.4644	0.64496	0.59933
7.48912	0.66687	0.59982		7.46467	0.64529	0.59934
7.48943	0.66688	0.59982		7.46502	0.64545	0.59934
7.49007	0.66686	0.59982		7.46536	0.64565	0.59945
7.49033	0.66686	0.59982		7.46584	0.64596	0.59944
7.49083	0.66688	0.59981		7.46612	0.64613	0.59944
7.49105	0.66687	0.59987		7.46667	0.64637	0.59944
7.49149	0.66688	0.59987		7.46688	0.64666	0.59944
7.49197	0.66687	0.59986		7.46736	0.64682	0.59943
7.49226	0.66687	0.59987		7.46763	0.64696	0.59948
7.49274	0.66687	0.59986		7.46798	0.64714	0.59948
7.49312	0.66688	0.59986		7.46839	0.64739	0.59948
7.49361	0.66687	0.59986		7.4688	0.64758	0.59947
7.49403	0.66687	0.59987		7.46901	0.64772	0.59947
7.49459	0.66687	0.59987		7.46942	0.64802	0.59948
7.49486	0.66688	0.59986		7.46963	0.64819	0.59949
7.49518	0.66682	0.59982		7.46997	0.64833	0.59947
7.49573	0.66683	0.59981		7.47039	0.64852	0.59948
7.49616	0.66682	0.59981		7.4708	0.64871	0.59948
7.49673	0.66682	0.59982		7.47121	0.64897	0.59948
7.49691	0.66684	0.59981		7.47163	0.64903	0.59949
7.49748	0.66682	0.59982		7.47197	0.64924	0.59948
7.49778	0.66683	0.59982		7.47218	0.64947	0.59948
7.49818	0.66683	0.59983		7.47245	0.64967	0.59948
7.49869	0.66683	0.59987		7.47286	0.6498	0.59961
7.49908	0.66683	0.59985		7.47321	0.65006	0.59961
7.49964	0.66682	0.59986		7.47376	0.65016	0.59961
7.4999	0.66683	0.59986		7.47404	0.65036	0.59961
7.50053	0.66682	0.59986		7.47445	0.65061	0.59961
7.50084	0.66682	0.59987		7.47472	0.65083	0.5996
7.50128	0.66682	0.59986		7.47493	0.65098	0.59969
7.50161	0.66683	0.59985		7.47576	0.65118	0.59968
7.502	0.66682	0.59986		7.47589	0.65146	0.59969
7.50244	0.66688	0.59986		7.47603	0.65158	0.59969
7.50288	0.66687	0.59986		7.47658	0.65183	0.59968
7.50336	0.66688	0.59985		7.47706	0.65206	0.59968
7.50372	0.66688	0.59987		7.47734	0.65226	0.59968
7.50427	0.66687	0.59986		7.47775	0.65246	0.59969
7.50459	0.66688	0.59986		7.4781	0.6526	0.59969
7.50505	0.66688	0.59986		7.47865	0.65285	0.59968
7.50544	0.66688	0.59986		7.47872	0.65294	0.59969
7.50584	0.66688	0.59986		7.47913	0.65315	0.59968
7.50633	0.66687	0.59987		7.4794	0.65327	0.59969
7.50676	0.66687	0.59986		7.47982	0.65355	0.59969
7.5073	0.66697	0.59986		7.48016	0.65369	0.59968
7.50754	0.66696	0.59987		7.48057	0.65387	0.5998
7.50798	0.66697	0.59987		7.48113	0.65406	0.5998
7.50842	0.66696	0.59987		7.48154	0.65427	0.5998
7.5089	0.66696	0.59986		7.48181	0.6545	0.5998
7.5094	0.66697	0.59986		7.48236	0.65465	0.59981
7.50955	0.66696	0.59987		7.48264	0.65492	0.59981
7.51014	0.66697	0.59986		7.48305	0.65501	0.59981
7.51048	0.66688	0.59987		7.48347	0.65519	0.5998
7.51084	0.66687	0.59987		7.48388	0.6553	0.59982
7.51142	0.66687	0.59987		7.48409	0.65556	0.59981
7.51175	0.66687	0.59987		7.48457	0.65567	0.59981
7.5121	0.66696	0.59986		7.48471	0.65586	0.59982
7.51253	0.66697	0.59987		7.48512	0.65599	0.59982
7.513	0.66696	0.59988		7.48539	0.65625	0.5998
7.51343	0.66697	0.59987		7.48588	0.65637	0.59981
7.51392	0.66696	0.59987		7.48622	0.6565	0.5998
7.51417	0.66696	0.59987		7.48656	0.65665	0.5998
7.51459	0.66696	0.59987		7.48698	0.65695	0.59986
7.51495	0.66695	0.59987		7.48725	0.65701	0.59986
7.51539	0.66695	0.59982		7.4876	0.65716	0.59985
7.51584	0.66696	0.59982		7.48794	0.65731	0.59986
7.51624	0.66696	0.59981		7.48842	0.65752	0.59985
7.51679	0.66695	0.59983		7.48877	0.6577	0.59981
7.51706	0.66697	0.59982		7.48911	0.65783	0.59981
7.51747	0.66697	0.59982		7.48946	0.65793	0.59981
7.51791	0.66697	0.59986		7.4898	0.65806	0.59981
7.5184	0.66696	0.59986		7.49014	0.65831	0.59981
7.51877	0.66688	0.59986		7.49063	0.65835	0.5998
7.51912	0.66688	0.59987		7.49111	0.6585	0.59981
7.51981	0.66688	0.59986		7.49131	0.65865	0.59981
7.52001	0.66688	0.59987		7.49173	0.65874	0.59981
7.52059	0.66689	0.59987		7.49214	0.65902	0.59981
7.52085	0.66688	0.59986		7.49255	0.65905	0.5998
7.52121	0.66688	0.59987		7.49276	0.6592	0.59979
7.52161	0.66688	0.59986		7.49324	0.6593	0.5998
7.52206	0.66688	0.59986		7.49345	0.65942	0.59981
7.52248	0.66688	0.59986		7.49393	0.65968	0.5998
7.52289	0.66688	0.59987		7.49427	0.65971	0.59981
7.52343	0.66687	0.59987		7.49462	0.65988	0.59981
7.52376	0.66688	0.59986		7.4951	0.66003	0.59981
7.52425	0.66688	0.59986		7.49538	0.66012	0.59982
7.52447	0.66683	0.59986		7.49586	0.66042	0.59981
7.52489	0.66682	0.59987		7.4962	0.66049	0.59981
7.52531	0.66683	0.59987		7.49648	0.66058	0.5998
7.52564	0.66683	0.59986		7.49682	0.66071	0.59981
7.5261	0.66683	0.59986		7.4971	0.6608	0.5998
7.52651	0.66682	0.59986		7.49751	0.66099	0.59981
7.52689	0.66683	0.59986		7.49792	0.66109	0.59982
7.52732	0.66683	0.59986		7.49834	0.66117	0.59982
7.52779	0.66683	0.59987		7.49875	0.66135	0.59981
7.52807	0.66682	0.6		7.49902	0.66141	0.59982
7.52867	0.66683	0.60001		7.49951	0.66149	0.59982
7.52897	0.66673	0.6		7.49971	0.66179	0.59981
7.52935	0.66673	0.6		7.50033	0.66182	0.5998
7.53005	0.66673	0.60001		7.50061	0.66187	0.59982
7.5302	0.66674	0.60001		7.50088	0.66197	0.59981
7.53084	0.66673	0.60001		7.50123	0.66206	0.59981
7.53111	0.66673	0.6		7.50157	0.66219	0.59981
7.53154	0.66673	0.6		7.50192	0.66231	0.59981
7.53197	0.66673	0.59994		7.50233	0.66245	0.59981
7.53228	0.66674	0.59986		7.50267	0.66249	0.59981
7.53285	0.66673	0.59986		7.50309	0.66256	0.59981
7.53318	0.66672	0.59986		7.5035	0.66267	0.59982
7.53371	0.66673	0.59985		7.50377	0.66277	0.59982
7.53404	0.66672	0.59986		7.50398	0.66282	0.59981
7.53446	0.66683	0.59986		7.50439	0.66291	0.59982
7.53509	0.66682	0.59986		7.50481	0.66304	0.59982
7.5354	0.66682	0.59987		7.50515	0.66319	0.59981
7.53579	0.66683	0.59986		7.50543	0.66323	0.59982
7.5361	0.66682	0.59986		7.50584	0.66327	0.59981
7.53669	0.66682	0.59986		7.50618	0.66335	0.59981
7.53695	0.66682	0.59986		7.50653	0.66346	0.59981
7.53734	0.66682	0.59986		7.50694	0.6635	0.5998
7.53776	0.66683	0.59986		7.50729	0.66357	0.59981
7.53823	0.66683	0.59987		7.5077	0.66367	0.59981
7.53858	0.66683	0.59988		7.50818	0.66381	0.5998
7.53893	0.66683	0.59986		7.50839	0.66385	0.59981
7.53965	0.66682	0.59986		7.50873	0.66386	0.59981
7.53984	0.66682	0.59987		7.50928	0.66392	0.59981
7.54021	0.66682	0.59986		7.50942	0.664	0.59981
7.54052	0.66685	0.59986		7.50983	0.66411	0.59981
7.541	0.66687	0.59987		7.51018	0.66416	0.59982
7.54152	0.66688	0.59987		7.51052	0.66416	0.59981
7.54181	0.66687	0.59987		7.5108	0.66424	0.59981
7.54235	0.66688	0.59987		7.51135	0.66435	0.59981
7.54267	0.66687	0.59987		7.51142	0.66454	0.59986
7.54322	0.66688	0.59986		7.51183	0.66453	0.59985
7.54352	0.66688	0.59986		7.51217	0.66456	0.59986
7.54394	0.66688	0.59987		7.51266	0.66461	0.59986
7.54425	0.66688	0.59986		7.51293	0.6647	0.59986
7.54473	0.66689	0.59986		7.51321	0.66479	0.59986
7.54509	0.66688	0.59987		7.51362	0.66481	0.59986
7.54554	0.66688	0.59987		7.5141	0.66485	0.59986
7.54605	0.66688	0.59986		7.51438	0.66492	0.59985
7.54643	0.66683	0.59987		7.51472	0.66495	0.59986
7.54691	0.66683	0.59987		7.51506	0.66504	0.59986
7.54719	0.66682	0.59987		7.51527	0.66518	0.59985
7.54757	0.66682	0.59987		7.51582	0.66521	0.59985
7.54802	0.66683	0.59987		7.5161	0.66522	0.59986
7.54833	0.66683	0.59987		7.51672	0.66529	0.59981
7.54886	0.66682	0.59987		7.51699	0.66528	0.59981
7.54927	0.66682	0.59986		7.51741	0.66538	0.59981
7.5499	0.66683	0.59987		7.51775	0.66538	0.59981
7.5501	0.66682	0.59986		7.51802	0.66548	0.59982
7.55047	0.66684	0.59987		7.51844	0.66548	0.59981
7.55095	0.66682	0.59987		7.51885	0.66553	0.59981
7.55134	0.66683	0.59987		7.51913	0.66553	0.59981
7.55181	0.66683	0.59987		7.51961	0.66563	0.59981
7.55221	0.66682	0.59986		7.52002	0.66562	0.59981
7.5528	0.66683	0.59986		7.5203	0.66574	0.59982
7.55305	0.66688	0.59987		7.52064	0.66574	0.59982
7.55348	0.66688	0.59987		7.52099	0.6659	0.59981
7.55392	0.66687	0.59987		7.52133	0.66591	0.59981
7.55436	0.66682	0.59987		7.52174	0.66594	0.59981
7.55488	0.66683	0.59986		7.52216	0.66594	0.59981
7.5551	0.66683	0.59987		7.52243	0.66599	0.59982
7.55563	0.66683	0.59986		7.52291	0.66599	0.59981
7.55596	0.66682	0.59986		7.52319	0.66607	0.59981
7.55642	0.66683	0.59985		7.5234	0.66607	0.59981
7.55679	0.66682	0.59986		7.52395	0.66617	0.59981
7.55728	0.66682	0.59986		7.52422	0.66617	0.59981
7.5577	0.66682	0.59986		7.52463	0.66621	0.59981
7.55809	0.66682	0.59986		7.52498	0.66622	0.59981
7.55844	0.66683	0.59987		7.52546	0.66629	0.59981
7.55882	0.66683	0.59986		7.52574	0.66628	0.59981
7.55925	0.66682	0.59987		7.52608	0.66629	0.59981
7.55965	0.66683	0.59987		7.52636	0.66639	0.5998
7.56004	0.66683	0.59987		7.5267	0.6664	0.59981
7.56037	0.66682	0.59987		7.52711	0.6664	0.59981
7.56083	0.66683	0.59986		7.52746	0.66655	0.59981
7.56116	0.66683	0.60001		7.52787	0.66654	0.5998
7.56158	0.66683	0.60001		7.52835	0.66655	0.59981
7.56223	0.66683	0.59989		7.52863	0.66654	0.59981
7.56245	0.66683	0.59986		7.5289	0.66653	0.5998
7.56287	0.66682	0.59987		7.52918	0.66657	0.59981
7.56325	0.66683	0.59987		7.5298	0.66658	0.59981
7.56362	0.66682	0.59987		7.53007	0.66659	0.59982
7.5641	0.66683	0.59986		7.53042	0.66659	0.59979
7.56447	0.66682	0.59987		7.53076	0.66658	0.59968
7.56502	0.66682	0.59987		7.53111	0.66665	0.59969
7.56545	0.66682	0.59986		7.53152	0.66665	0.59967
7.56577	0.66682	0.59986		7.53193	0.66664	0.59969
7.5661	0.66682	0.59987		7.53228	0.66665	0.59969
7.56661	0.66682	0.59986		7.53269	0.66675	0.59968
7.56696	0.66683	0.59986		7.53303	0.66675	0.59968
7.56735	0.66683	0.59986		7.53345	0.66673	0.59969
7.56797	0.66682	0.59986		7.53379	0.66675	0.59969
7.5683	0.66682	0.59987		7.534	0.66684	0.59968
7.56866	0.66682	0.59986		7.53441	0.66684	0.59968
7.56898	0.66683	0.59987		7.53489	0.66684	0.59969
7.56955	0.66682	0.59986		7.53517	0.66684	0.59968
7.56991	0.66683	0.59986		7.53558	0.66684	0.59969
7.57029	0.66682	0.59985		7.53592	0.66684	0.59969
7.57091	0.66683	0.59986		7.53627	0.66689	0.59968
7.57121	0.66683	0.59986		7.53668	0.6669	0.59968
7.57166	0.66682	0.59986		7.53703	0.66689	0.59969
7.57201	0.66682	0.59986		7.53744	0.66689	0.59968
7.5725	0.66683	0.59986		7.53785	0.6669	0.59968
7.57286	0.66684	0.59986		7.53813	0.6669	0.59968
7.57326	0.66683	0.6		7.53854	0.66689	0.59968
7.57395	0.66681	0.6		7.53882	0.66691	0.59969
7.57421	0.66683	0.6		7.53937	0.6669	0.59968
7.57455	0.66683	0.6		7.5395	0.6669	0.59968
7.57489	0.66683	0.60001		7.53992	0.6669	0.59981
7.57533	0.66682	0.6		7.54026	0.6669	0.59981
7.57567	0.66684	0.60001		7.54074	0.66689	0.59968
7.57619	0.66683	0.59986		7.54095	0.6669	0.59968
7.57656	0.66683	0.59986		7.5415	0.66698	0.59968
7.57712	0.66683	0.59987		7.54178	0.66697	0.59968
7.57757	0.66683	0.59987		7.54212	0.66697	0.59968
7.57781	0.66682	0.59986		7.54233	0.66689	0.59969
7.5783	0.66681	0.59986		7.54267	0.6669	0.59969
7.57867	0.66683	0.59986		7.54301	0.66689	0.59968
7.57911	0.66682	0.59987		7.54336	0.6669	0.59969
7.57954	0.66682	0.59986		7.54377	0.66689	0.59981
7.57994	0.66682	0.59982		7.54412	0.66697	0.5998
7.58051	0.66682	0.59982		7.54439	0.66697	0.59981
7.58078	0.66683	0.59981		7.5448	0.66697	0.59981
7.58124	0.66683	0.59982		7.54515	0.66697	0.59982
7.58157	0.66683	0.59981		7.54542	0.66697	0.59981
7.58203	0.66683	0.59982		7.54584	0.66698	0.59982
7.58244	0.66682	0.59982		7.54604	0.66697	0.59981
7.58284	0.66682	0.59982		7.54653	0.66697	0.59981
7.5833	0.66683	0.59982		7.54701	0.66697	0.5998
7.58369	0.66683	0.59982		7.54742	0.66697	0.59982
7.58423	0.66683	0.59982		7.54776	0.66697	0.59981
7.58466	0.66683	0.59982		7.54804	0.66698	0.59981
7.58503	0.66683	0.59982		7.54832	0.66698	0.59981
7.58545	0.66683	0.59982		7.54859	0.66698	0.59986
7.58584	0.66683	0.59982		7.549	0.66698	0.59985
7.58637	0.66683	0.59987		7.54949	0.66697	0.59986
7.58685	0.66684	0.59987		7.54983	0.66689	0.59985
7.58715	0.66682	0.59987		7.55024	0.66689	0.59981
7.58758	0.66683	0.59987		7.55066	0.66689	0.59981
7.58805	0.66683	0.59986		7.55072	0.66698	0.59981
7.58846	0.66683	0.59986		7.55134	0.66697	0.59981
7.58888	0.66683	0.59986		7.55148	0.66698	0.59981
7.58953	0.66682	0.59987		7.55183	0.66697	0.59982
7.58975	0.66683	0.59986		7.55238	0.66697	0.59981
7.5902	0.66682	0.59987		7.55265	0.66697	0.59981
7.59058	0.66682	0.59986		7.55313	0.66697	0.59986
7.59096	0.66683	0.59986		7.55334	0.66698	0.59985
7.5914	0.66683	0.59987		7.55382	0.66698	0.59986
7.59183	0.66683	0.59987		7.55403	0.66698	0.59986
7.59225	0.66683	0.59987		7.55424	0.66698	0.59986
7.59267	0.66682	0.59988		7.55472	0.66698	0.59986
7.59335	0.66683	0.59987		7.5552	0.66697	0.59986
7.5935	0.66686	0.59987		7.55554	0.66697	0.59985
7.59402	0.66687	0.59987		7.55582	0.66698	0.59985
7.59438	0.66689	0.59987		7.55609	0.66697	0.59985
7.59488	0.66687	0.59987		7.55637	0.66698	0.59986
7.59525	0.66687	0.59987		7.55678	0.66697	0.59985
7.59566	0.66689	0.59987		7.55726	0.66698	0.59985
7.59625	0.66687	0.59987		7.55754	0.66698	0.59985
7.5965	0.66689	0.59987		7.55788	0.66698	0.59985
7.597	0.66688	0.59988		7.55823	0.66698	0.59982
7.59737	0.66688	0.59987		7.55878	0.66698	0.59981
7.59789	0.66688	0.59987		7.55912	0.66697	0.5998
7.59826	0.66688	0.59987		7.55947	0.66698	0.59981
7.59868	0.66688	0.59987		7.55981	0.66698	0.59981
7.59923	0.66688	0.59987		7.56002	0.66698	0.5998
7.59955	0.66688	0.59986		7.56029	0.66699	0.59981
7.59996	0.66684	0.59987		7.56071	0.66698	0.59981
7.60031	0.66682	0.59987		7.56091	0.66698	0.59981
7.60072	0.66683	0.59987		7.56133	0.66698	0.59969
7.60116	0.66683	0.59987		7.56174	0.66697	0.59969
7.60154	0.66682	0.59987		7.56208	0.66698	0.59968
7.60211	0.66682	0.59987		7.5625	0.66697	0.59968
7.60238	0.66682	0.59987		7.56298	0.66698	0.59967
7.60286	0.66683	0.59986		7.56319	0.66698	0.59968
7.60329	0.66682	0.59986		7.56346	0.66698	0.59969
7.60365	0.66683	0.59987		7.56381	0.66697	0.59969
7.60406	0.66683	0.59985		7.56422	0.66698	0.59969
7.60444	0.66683	0.59986		7.56463	0.66697	0.59968
7.60494	0.66682	0.59986		7.56477	0.66697	0.59969
7.60535	0.66683	0.59987		7.56539	0.66703	0.59969
7.6059	0.66683	0.59986		7.56559	0.66709	0.59969
7.6062	0.66683	0.59986		7.56615	0.66709	0.59969
7.60664	0.66683	0.59986		7.56642	0.66697	0.59969
7.60708	0.66683	0.59986		7.5669	0.66697	0.59969
7.60741	0.66682	0.59986		7.56732	0.66698	0.59969
7.60782	0.66683	0.59986		7.56752	0.66697	0.59968
7.60831	0.66682	0.59987		7.56787	0.66697	0.59969
7.60873	0.66683	0.59986		7.56828	0.66697	0.59968
7.60916	0.66684	0.59987		7.56869	0.66697	0.59969
7.60968	0.66683	0.59986		7.56904	0.66698	0.59969
7.60999	0.66683	0.59987		7.56931	0.66697	0.59968
7.61044	0.66683	0.59988		7.56952	0.66698	0.59968
7.61085	0.66683	0.59986		7.56986	0.66698	0.59969
7.61119	0.66682	0.59986		7.57028	0.6669	0.59969
7.61187	0.66683	0.59987		7.57083	0.6669	0.59969
7.61232	0.66684	0.59986		7.57103	0.66688	0.59969
7.61264	0.66683	0.59986		7.57158	0.66689	0.59969
7.61303	0.66683	0.59987		7.572	0.6669	0.59969
7.61352	0.66683	0.59986		7.57207	0.66689	0.59969
7.61398	0.66683	0.59987		7.57255	0.66689	0.59969
7.61434	0.66683	0.59987		7.57303	0.66688	0.59969
7.61499	0.66683	0.59986		7.57324	0.66688	0.59981
7.61536	0.66683	0.59981		7.57351	0.66689	0.59981
7.6157	0.66682	0.59982		7.57406	0.66689	0.59981
7.61608	0.66683	0.59982		7.57448	0.66689	0.59981
7.61655	0.66682	0.59982		7.57482	0.66689	0.59982
7.61693	0.66682	0.59982		7.57509	0.66689	0.59981
7.61755	0.66682	0.59982		7.57551	0.66689	0.5998
7.61786	0.66682	0.59982		7.57592	0.66689	0.59981
7.61831	0.66683	0.59982		7.57633	0.66689	0.5998
7.61861	0.66683	0.59982		7.57661	0.6669	0.59981
7.61899	0.66683	0.59981		7.57702	0.6669	0.5998
7.6194	0.66682	0.59982		7.57716	0.66689	0.59981
7.61986	0.66683	0.59982		7.57757	0.66688	0.59981
7.62019	0.66683	0.59982		7.57778	0.66697	0.59981
7.62074	0.66683	0.59982		7.57812	0.66689	0.59981
7.62111	0.66683	0.59982		7.5784	0.66689	0.5998
7.62163	0.66673	0.59986		7.57895	0.66689	0.59981
7.62199	0.66672	0.59987		7.57936	0.6669	0.5998
7.62235	0.66673	0.59985		7.5795	0.66689	0.5998
7.62271	0.66673	0.59985		7.57985	0.6669	0.59981
7.62311	0.66673	0.59987		7.58005	0.6669	0.5998
7.62356	0.66674	0.59987		7.58053	0.66689	0.5998
7.62387	0.66673	0.59986		7.58095	0.66689	0.59981
7.62463	0.66673	0.59982		7.58129	0.6669	0.59981
7.62482	0.66673	0.59982		7.5817	0.66688	0.5998
7.62522	0.66683	0.59982		7.58198	0.66689	0.5998
7.62558	0.66683	0.59982		7.58232	0.66689	0.59981
7.626	0.66682	0.59982		7.58281	0.66688	0.59982
7.62645	0.66682	0.59982		7.58308	0.66689	0.5998
7.62683	0.66682	0.59982		7.58356	0.66689	0.59981
7.6274	0.66683	0.59981		7.58377	0.6669	0.59981
7.62782	0.66683	0.59982		7.58404	0.6669	0.5998
7.62832	0.66683	0.59982		7.58446	0.6669	0.59981
7.62864	0.66682	0.59982		7.5848	0.6669	0.59981
7.62898	0.66682	0.59982		7.58528	0.66689	0.59981
7.62931	0.66682	0.59982		7.5857	0.6669	0.59981
7.62973	0.66682	0.59982		7.58618	0.66689	0.59981
7.63015	0.66683	0.59982		7.58639	0.66689	0.5998
7.63052	0.66683	0.59981		7.58687	0.6669	0.59981
7.63087	0.66683	0.59982		7.58714	0.66688	0.59981
7.63145	0.66684	0.59982		7.58769	0.6669	0.59981
7.63192	0.66683	0.59982		7.58783	0.66689	0.59981
7.63225	0.66682	0.59987		7.58824	0.66689	0.59982
7.63271	0.66683	0.59986		7.58866	0.66689	0.59981
7.63312	0.66683	0.59987		7.589	0.66689	0.5998
7.63353	0.66683	0.59986		7.58935	0.66689	0.59981
7.63386	0.66681	0.59987		7.58962	0.66689	0.59979
7.63429	0.66682	0.59987		7.59017	0.66689	0.59981
7.6346	0.66683	0.59987		7.59038	0.66689	0.59981
7.63505	0.66683	0.59986		7.59086	0.6669	0.59981
7.6357	0.66673	0.59986		7.59107	0.66689	0.59981
7.63588	0.66673	0.59983		7.59162	0.6669	0.59981
7.63636	0.66672	0.59982		7.59196	0.6669	0.59981
7.63675	0.66673	0.59982		7.59224	0.66689	0.59981
7.63721	0.66673	0.59982		7.59251	0.6669	0.59981
7.63763	0.66673	0.59981		7.59299	0.6669	0.59981
7.63805	0.66673	0.59982		7.59327	0.66689	0.59981
7.63866	0.66672	0.59987		7.59382	0.66689	0.59981
7.639	0.66674	0.59987		7.59403	0.6669	0.59981
7.63936	0.66673	0.59988		7.59437	0.66684	0.59981
7.63985	0.66673	0.59987		7.59458	0.66684	0.59981
7.64017	0.66673	0.59988		7.59506	0.66684	0.59981
7.64068	0.66672	0.59987		7.59533	0.66684	0.59981
7.64107	0.66673	0.59986		7.59575	0.66684	0.59981
7.64167	0.66672	0.59986		7.5963	0.66684	0.59981
7.64199	0.66673	0.59987		7.59651	0.66684	0.59981
7.64239	0.66674	0.59986		7.59685	0.66683	0.5998
7.64277	0.66672	0.59987		7.59706	0.66683	0.59981
7.64316	0.66682	0.59987		7.59747	0.66684	0.59981
7.64374	0.66682	0.59986		7.59774	0.66684	0.59981
7.64407	0.66683	0.59987		7.59829	0.66684	0.59981
7.64449	0.66682	0.59987		7.59857	0.66685	0.59981
7.64493	0.66682	0.59986		7.59891	0.66683	0.5998
7.6453	0.66683	0.59987		7.59926	0.6669	0.5998
7.64573	0.66682	0.59986		7.59967	0.66689	0.59981
7.64616	0.66682	0.59985		7.60002	0.6669	0.5998
7.64671	0.66682	0.59986		7.60036	0.6669	0.5998
7.64689	0.66682	0.59987		7.6007	0.66689	0.5998
7.64766	0.66672	0.59986		7.60112	0.66689	0.5998
7.64778	0.66672	0.59986		7.60146	0.6669	0.59981
7.64827	0.66672	0.59987		7.60181	0.6669	0.59981
7.64863	0.66671	0.59987		7.60215	0.6669	0.59981
7.649	0.66672	0.59986		7.60256	0.6669	0.59981
7.64938	0.66672	0.59986		7.6027	0.6669	0.59981
7.64983	0.66672	0.59987		7.60304	0.66689	0.5998
7.6503	0.66672	0.59987		7.60353	0.66689	0.59981
7.65069	0.66673	0.59988		7.60394	0.66689	0.5998
7.65116	0.66672	0.59987		7.60442	0.66689	0.5998
7.65154	0.66672	0.59987		7.60477	0.6669	0.5998
7.65191	0.66673	0.59987		7.60504	0.66689	0.5998
7.65235	0.66673	0.59986		7.60559	0.66689	0.5998
7.6528	0.66673	0.59987		7.606	0.66684	0.5998
7.65321	0.66672	0.59986		7.60628	0.66683	0.5998
7.65364	0.66673	0.59987		7.60669	0.66684	0.59981
7.65401	0.66672	0.59987		7.60697	0.66684	0.59981
7.65446	0.66672	0.59987		7.60752	0.66684	0.5998
7.65496	0.66673	0.59987		7.60779	0.66684	0.59981
7.65519	0.66674	0.59986		7.60821	0.66685	0.59981
7.65564	0.66683	0.59987		7.60876	0.66684	0.59981
7.65608	0.66683	0.59988		7.60903	0.66683	0.59985
7.65643	0.66683	0.59986		7.60945	0.66684	0.59985
7.6568	0.66682	0.59987		7.60979	0.66684	0.59986
7.6573	0.66682	0.59983		7.61034	0.66684	0.59985
7.65783	0.66683	0.59982		7.61041	0.66684	0.59986
7.65825	0.66682	0.59982		7.61103	0.66684	0.59986
7.65865	0.66683	0.59983		7.61124	0.66684	0.59986
7.65897	0.66682	0.59987		7.61186	0.66685	0.59985
7.65941	0.66683	0.59987		7.61186	0.6669	0.59986
7.65984	0.66683	0.59987		7.61241	0.6669	0.59985
7.66023	0.66681	0.59987		7.61275	0.66689	0.59986
7.6606	0.66682	0.59988		7.61323	0.66689	0.59986
7.66091	0.66683	0.59987		7.61344	0.66689	0.59985
7.66145	0.66682	0.59986		7.61385	0.66689	0.59986
7.66187	0.66683	0.59986		7.61434	0.66689	0.59985
7.66232	0.66683	0.59986		7.61475	0.66688	0.59986
7.66262	0.66683	0.59986		7.61495	0.66689	0.59986
7.66311	0.66684	0.59986		7.61544	0.66689	0.59986
7.66359	0.66683	0.59986		7.61578	0.66686	0.59985
7.66401	0.66683	0.59987		7.61626	0.66685	0.59986
7.66434	0.66683	0.59986		7.61633	0.66685	0.59987
7.66488	0.66683	0.59987		7.61695	0.66684	0.59985
7.66525	0.66683	0.59987		7.6173	0.66684	0.59986
7.66572	0.66673	0.59987		7.61778	0.66684	0.59985
7.66613	0.66673	0.59987		7.61798	0.66684	0.59986
7.66651	0.66672	0.59987		7.61847	0.66685	0.59986
7.66692	0.66673	0.59987		7.61867	0.66684	0.59987
7.66762	0.66672	0.59993		7.61922	0.66675	0.59986
7.66788	0.66673	0.6		7.61936	0.66674	0.59985
7.66837	0.66672	0.60001		7.61977	0.66675	0.59986
7.66871	0.66672	0.60001		7.62012	0.66675	0.59982
7.66914	0.66673	0.59987		7.62053	0.66674	0.59982
7.66957	0.66673	0.59986		7.62087	0.66674	0.59981
7.66995	0.66673	0.59987		7.62101	0.66675	0.5998
7.67043	0.66673	0.59987		7.62149	0.66675	0.59981
7.67084	0.66673	0.59987		7.6217	0.66675	0.59981
7.67127	0.66673	0.59987		7.62198	0.66674	0.59981
7.67156	0.66672	0.59987		7.62232	0.66674	0.59981
7.67199	0.66673	0.59987		7.6228	0.66675	0.59981
7.6726	0.66674	0.59987		7.62315	0.66675	0.5998
7.67291	0.66672	0.59987		7.62363	0.66674	0.59981
7.67338	0.66673	0.59987		7.6239	0.66674	0.59981
7.67373	0.66673	0.59987		7.62445	0.66675	0.59981
7.67412	0.66673	0.59987		7.6248	0.66674	0.5998
7.67458	0.66673	0.59987		7.62501	0.66675	0.59981
7.67494	0.66673	0.59986		7.62514	0.66673	0.59981
7.67537	0.66672	0.59987		7.62562	0.66684	0.59981
7.67576	0.66673	0.59987		7.62604	0.66684	0.5998
7.67634	0.66674	0.59986		7.62638	0.66683	0.5998
7.67672	0.66673	0.59986		7.6268	0.66683	0.5998
7.67713	0.66673	0.59986		7.627	0.66683	0.59981
7.67752	0.66682	0.59986		7.62741	0.66683	0.59982
7.67794	0.66682	0.59986		7.62783	0.66684	0.59981
7.67849	0.66682	0.59986		7.6281	0.66683	0.59981
7.67888	0.66673	0.59987		7.62845	0.66684	0.59981
7.67931	0.66672	0.59987		7.62886	0.66684	0.59985
7.67981	0.66673	0.59986		7.6292	0.66684	0.59986
7.68023	0.66674	0.59987		7.62955	0.66685	0.59986
7.68057	0.66672	0.59987		7.62989	0.66684	0.59986
7.68096	0.66673	0.59987		7.63031	0.66683	0.59986
7.68149	0.66673	0.59988		7.63051	0.66674	0.59985
7.68192	0.66674	0.59987		7.63072	0.66684	0.59985
7.68235	0.66673	0.59987		7.6312	0.66685	0.59985
7.68272	0.66673	0.59987		7.63182	0.66684	0.59986
7.6832	0.66673	0.59987		7.63189	0.66684	0.59985
7.68371	0.66673	0.59987		7.6323	0.66684	0.59985
7.68399	0.66673	0.59987		7.63251	0.66677	0.59986
7.68448	0.66673	0.59987		7.6332	0.66676	0.59986
7.68478	0.66673	0.59987		7.63347	0.66674	0.59986
7.68531	0.66673	0.59987		7.63382	0.66685	0.59986
7.68575	0.66673	0.59988		7.63423	0.66683	0.59986
7.68606	0.66672	0.59987		7.63471	0.66684	0.59986
7.68681	0.66673	0.59987		7.63499	0.66684	0.59986
7.687	0.66673	0.59987		7.63513	0.66685	0.59986
7.68746	0.66672	0.59987		7.63568	0.66685	0.59986
7.68782	0.66672	0.59987		7.63595	0.66684	0.59986
7.68821	0.66672	0.6		7.63623	0.66684	0.59981
7.68885	0.66672	0.6		7.63685	0.66685	0.59982
7.68917	0.66672	0.60001		7.63705	0.66684	0.59981
7.68955	0.66672	0.6		7.63753	0.66684	0.59981
7.68994	0.66672	0.60001		7.63781	0.66684	0.59981
7.69038	0.66672	0.6		7.63836	0.66684	0.59981
7.69071	0.66672	0.60001		7.63857	0.66683	0.59981
7.69118	0.66672	0.60001		7.63891	0.66684	0.59981
7.69178	0.66672	0.60001		7.63919	0.66684	0.5998
7.69207	0.66673	0.59986		7.63994	0.66684	0.59982
7.69255	0.66672	0.59986		7.64001	0.66684	0.59981
7.69288	0.66674	0.59986		7.64043	0.66684	0.59981
7.69339	0.66672	0.59986		7.64077	0.66684	0.59986
7.69371	0.66672	0.59986		7.64111	0.66684	0.59986
7.69419	0.66672	0.59987		7.6416	0.66684	0.59986
7.69455	0.66672	0.59986		7.64187	0.66684	0.59985
7.69516	0.66672	0.59986		7.64228	0.66684	0.59985
7.69558	0.66672	0.59982		7.6427	0.66684	0.59984
7.69581	0.66673	0.59982		7.64297	0.66683	0.59986
7.69623	0.66672	0.59982		7.64345	0.66683	0.59985
7.69666	0.66672	0.59983		7.64387	0.66683	0.59986
7.69719	0.66673	0.59982		7.64407	0.66684	0.59986
7.69749	0.66673	0.59982		7.64456	0.66683	0.59986
7.69801	0.66673	0.59981		7.64469	0.66684	0.59985
7.69854	0.66672	0.59981		7.64511	0.66684	0.59986
7.69884	0.66672	0.59982		7.64538	0.66684	0.59986
7.6992	0.66673	0.59982		7.646	0.66684	0.59986
7.69964	0.66673	0.59981		7.64628	0.66684	0.59985
7.70015	0.66673	0.59982		7.64662	0.66684	0.59985
7.70052	0.66673	0.59982		7.64697	0.66677	0.59986
7.70097	0.66673	0.59982		7.64752	0.66674	0.59986
7.70154	0.66673	0.59982		7.64759	0.66675	0.59987
7.70187	0.66673	0.59982		7.64814	0.66674	0.59986
7.70219	0.66673	0.59981		7.64855	0.66674	0.59986
7.70269	0.66673	0.59981		7.64903	0.66674	0.59985
7.70302	0.66673	0.59982		7.64931	0.66675	0.59986
7.70355	0.66672	0.59981		7.64951	0.66675	0.59986
7.704	0.66673	0.59981		7.64999	0.66674	0.59985
7.70448	0.66673	0.59982		7.65027	0.66683	0.59985
7.70484	0.66673	0.59982		7.65068	0.66684	0.59986
7.70538	0.66673	0.59981		7.65103	0.66685	0.59986
7.70564	0.66673	0.59981		7.65137	0.66684	0.59986
7.70603	0.66673	0.59982		7.65192	0.66684	0.59985
7.70654	0.66673	0.59981		7.65227	0.66684	0.59986
7.70697	0.66672	0.59982		7.65247	0.66685	0.59985
7.70735	0.66672	0.59982		7.65289	0.66684	0.59985
7.70787	0.66663	0.59981		7.6533	0.66685	0.59999
7.70844	0.66662	0.59982		7.65378	0.66685	0.6
7.70861	0.66662	0.59982		7.65392	0.66683	0.59999
7.70912	0.66673	0.59982		7.65433	0.66684	0.59999
7.70953	0.66673	0.59982		7.65475	0.66684	0.6
7.70989	0.66673	0.59982		7.65516	0.66684	0.6
7.71048	0.66673	0.59982		7.65543	0.66684	0.59999
7.71082	0.66673	0.59982		7.65592	0.66684	0.59999
7.71134	0.66672	0.59982		7.65633	0.66684	0.60004
7.7116	0.66673	0.59982		7.6566	0.66685	0.60003
7.71208	0.66683	0.59981		7.65702	0.66684	0.60004
7.71246	0.66683	0.59981		7.65715	0.66684	0.60003
7.71292	0.66683	0.59982		7.65764	0.66684	0.60004
7.71332	0.66682	0.59982		7.65805	0.66684	0.60004
7.71372	0.66684	0.59981		7.65832	0.66684	0.60004
7.71436	0.66683	0.59982		7.65874	0.66685	0.60004
7.7146	0.66684	0.59981		7.65929	0.66675	0.60004
7.71502	0.66682	0.59982		7.6595	0.66674	0.60005
7.7154	0.66682	0.59982		7.65991	0.66674	0.60004
7.7159	0.66682	0.59982		7.66005	0.66674	0.60004
7.71625	0.66683	0.59981		7.6606	0.66683	0.60003
7.71678	0.66683	0.59982		7.6608	0.66683	0.60004
7.7173	0.66674	0.59982		7.66129	0.66684	0.60004
7.71758	0.66673	0.59982		7.66156	0.66684	0.60004
7.71805	0.66673	0.59983		7.66184	0.66684	0.60004
7.71851	0.66673	0.59988		7.66225	0.66685	0.60004
7.71887	0.66672	0.59986		7.66266	0.66685	0.60004
7.71935	0.66672	0.59987		7.66294	0.66684	0.60003
7.71974	0.66673	0.59986		7.66321	0.66684	0.60004
7.7203	0.66672	0.59987		7.66369	0.66684	0.60003
7.72053	0.66672	0.59987		7.66404	0.66684	0.60004
7.72101	0.66672	0.59986		7.66438	0.66684	0.60004
7.72138	0.66672	0.59987		7.66473	0.66684	0.60004
7.72175	0.66672	0.59986		7.66507	0.66683	0.60004
7.72218	0.66672	0.59986		7.66535	0.66684	0.60016
7.72255	0.66673	0.59986		7.66597	0.66684	0.60015
7.72303	0.66673	0.59987		7.66624	0.66674	0.60015
7.72334	0.66672	0.59987		7.66652	0.66674	0.60015
7.72399	0.66673	0.59987		7.667	0.66675	0.60015
7.72424	0.66672	0.59986		7.66734	0.66673	0.60015
7.72462	0.66673	0.59987		7.66748	0.66674	0.60015
7.72503	0.66673	0.59987		7.66803	0.66675	0.60019
7.7256	0.66673	0.59986		7.66838	0.66674	0.60019
7.7258	0.66673	0.59986		7.66879	0.66674	0.6002
7.72629	0.66673	0.59986		7.669	0.66674	0.60019
7.7267	0.66673	0.59987		7.66927	0.66674	0.60019
7.72713	0.66673	0.59987		7.66968	0.66674	0.60019
7.72767	0.66672	0.59987		7.6701	0.66674	0.60019
7.72805	0.66673	0.59986		7.67044	0.66675	0.6002
7.7285	0.66673	0.59987		7.67085	0.66675	0.6002
7.72882	0.66673	0.59987		7.67141	0.66674	0.60019
7.72922	0.66673	0.59986		7.67182	0.6668	0.60019
7.72973	0.66673	0.59987		7.67196	0.66684	0.6002
7.73018	0.66673	0.59986		7.67244	0.66681	0.6002
7.7308	0.66673	0.59986		7.67271	0.66674	0.6002
7.73098	0.66672	0.6		7.67313	0.66674	0.60032
7.7315	0.66672	0.60001		7.67347	0.66674	0.60032
7.7319	0.66673	0.60001		7.67388	0.66674	0.60033
7.73219	0.66673	0.60001		7.67423	0.66675	0.60033
7.7326	0.66673	0.60001		7.67471	0.66678	0.60039
7.73302	0.66673	0.59987		7.67498	0.66684	0.60039
7.73341	0.66681	0.59987		7.67547	0.66684	0.60039
7.7338	0.66682	0.59987		7.67581	0.66684	0.60039
7.73434	0.66682	0.59987		7.67622	0.66683	0.60051
7.73461	0.66672	0.59987		7.67643	0.66683	0.60051
7.73504	0.66672	0.59988		7.67691	0.66684	0.60051
7.73558	0.66673	0.60001		7.67712	0.66683	0.60051
7.73594	0.66673	0.6		7.67753	0.66684	0.60055
7.73635	0.66673	0.59987		7.67794	0.66683	0.60055
7.73677	0.66673	0.59986		7.67829	0.66683	0.60055
7.73734	0.66671	0.59988		7.67863	0.66684	0.60056
7.73756	0.66672	0.60001		7.67891	0.66685	0.60055
7.7381	0.66672	0.6		7.67932	0.66684	0.60069
7.73838	0.66673	0.60001		7.67967	0.66684	0.60069
7.73881	0.66672	0.59987		7.67994	0.66684	0.60069
7.73922	0.66673	0.59987		7.68029	0.66684	0.6007
7.73962	0.66673	0.59988		7.68077	0.66685	0.60069
7.74012	0.66672	0.59987		7.68104	0.66684	0.6007
7.74057	0.66672	0.59987		7.68139	0.66685	0.60073
7.74107	0.66672	0.59987		7.68173	0.66684	0.60073
7.74136	0.66672	0.59988		7.68201	0.66684	0.60073
7.74173	0.66672	0.59986		7.68249	0.66684	0.60072
7.74226	0.66672	0.59987		7.68283	0.66685	0.60072
7.74253	0.66672	0.59986		7.68318	0.66685	0.60073
7.74306	0.66673	0.59987		7.68352	0.66684	0.60083
7.74345	0.66673	0.59986		7.68387	0.66684	0.60083
7.74399	0.66672	0.59987		7.68428	0.66685	0.60083
7.74436	0.66672	0.59987		7.68462	0.66684	0.60082
7.74477	0.66673	0.59986		7.68504	0.66685	0.60082
7.74515	0.66672	0.60001		7.68531	0.66684	0.60082
7.7455	0.66674	0.60001		7.68586	0.66684	0.60084
7.74594	0.66663	0.60001		7.68607	0.66684	0.60087
7.74635	0.66663	0.60001		7.68662	0.66684	0.60087
7.74699	0.66662	0.6		7.68676	0.66685	0.60087
7.74717	0.66662	0.60001		7.68738	0.66684	0.60086
7.74778	0.66663	0.6		7.68751	0.66684	0.60087
7.74804	0.66663	0.6		7.688	0.66685	0.60087
7.74853	0.66662	0.60001		7.68827	0.66684	0.60087
7.74889	0.66663	0.60001		7.68868	0.66684	0.601
7.74928	0.66663	0.60001		7.68896	0.66685	0.601
7.74978	0.66673	0.60001		7.68937	0.66684	0.601
7.75013	0.66673	0.60001		7.68965	0.66684	0.601
7.75052	0.66673	0.60002		7.69006	0.66683	0.601
7.75096	0.66672	0.60002		7.69034	0.66685	0.60099
7.7514	0.66672	0.60002		7.69068	0.66684	0.60099
7.75175	0.66673	0.60001		7.69102	0.66685	0.60099
7.75219	0.66673	0.6		7.69123	0.66685	0.60105
7.75263	0.66672	0.60001		7.69171	0.66684	0.60105
7.7529	0.66676	0.60001		7.69199	0.66684	0.60105
7.75342	0.66683	0.60001		7.6924	0.66685	0.60103
7.75377	0.66682	0.60001		7.69281	0.66684	0.60104
7.7543	0.66673	0.59987		7.69323	0.66684	0.60104
7.75463	0.66672	0.59986		7.6935	0.66685	0.60116
7.75515	0.66673	0.59987		7.69385	0.66684	0.60116
7.7556	0.66673	0.59986		7.69426	0.66684	0.60116
7.75601	0.66672	0.59987		7.69454	0.66683	0.60116
7.75642	0.66672	0.59986		7.69495	0.66684	0.60121
7.75677	0.66673	0.59987		7.69536	0.66684	0.60121
7.75732	0.66673	0.59987		7.69557	0.66684	0.60121
7.75766	0.66673	0.60001		7.69612	0.66685	0.60135
7.75815	0.66673	0.60001		7.69646	0.66685	0.60134
7.75842	0.66673	0.60001		7.69688	0.66684	0.60135
7.75883	0.66672	0.60002		7.69715	0.66684	0.60135
7.75925	0.66673	0.60001		7.69743	0.66684	0.60135
7.75973	0.66673	0.60001		7.69791	0.66685	0.60135
7.76	0.66673	0.60001		7.69832	0.66684	0.60135
7.76035	0.66673	0.60001		7.69846	0.66685	0.60135
7.76097	0.66673	0.6		7.69908	0.66685	0.60135
7.76117	0.66673	0.60001		7.69935	0.66685	0.60135
7.76173	0.66663	0.60001		7.69977	0.66684	0.60135
7.76221	0.66664	0.60005		7.70011	0.66685	0.60135
7.76248	0.66663	0.60005		7.70052	0.66684	0.60135
7.7629	0.66664	0.60004		7.7008	0.66684	0.6014
7.76345	0.66673	0.60006		7.70128	0.66685	0.60141
7.76372	0.66673	0.60004		7.70142	0.66685	0.60139
7.76427	0.66672	0.60005		7.70183	0.66684	0.60139
7.76448	0.66673	0.60005		7.70204	0.66684	0.6014
7.76503	0.66673	0.60005		7.70245	0.66683	0.6014
7.76558	0.66674	0.60005		7.703	0.66685	0.6014
7.76586	0.66683	0.60005		7.70335	0.66685	0.6014
7.7662	0.66683	0.60005		7.70362	0.66684	0.6014
7.76668	0.66682	0.60005		7.70404	0.66684	0.6014
7.76723	0.66681	0.60006		7.70438	0.66685	0.60151
7.76765	0.66682	0.60005		7.70466	0.66684	0.60151
7.76792	0.66682	0.60005		7.70507	0.66684	0.60151
7.76833	0.66672	0.60005		7.70541	0.66684	0.60152
7.76882	0.66673	0.60004		7.70583	0.66684	0.60151
7.76923	0.66674	0.60005		7.70617	0.66684	0.60151
7.76964	0.66672	0.60005		7.70658	0.66685	0.60151
7.77006	0.66673	0.60005		7.707	0.66684	0.60155
7.77067	0.66672	0.60004		7.7072	0.66684	0.60156
7.77095	0.66673	0.60005		7.70768	0.66684	0.60155
7.77129	0.66674	0.60004		7.70803	0.66685	0.60155
7.77185	0.66664	0.60006		7.70844	0.66684	0.60155
7.77226	0.66663	0.60005		7.70879	0.66684	0.60155
7.77274	0.66663	0.60002		7.70906	0.66684	0.60168
7.77308	0.66663	0.60001		7.70947	0.66686	0.60168
7.77377	0.66662	0.60002		7.70982	0.66685	0.60168
7.77391	0.66664	0.60002		7.7103	0.66684	0.60169
7.77425	0.66663	0.60001		7.71058	0.66685	0.60169
7.77487	0.66663	0.60005		7.71099	0.66684	0.60176
7.77515	0.66663	0.60005		7.7114	0.66684	0.60176
7.77584	0.66663	0.60005		7.71175	0.66684	0.60175
7.77611	0.66664	0.60005		7.71216	0.66685	0.60176
7.7766	0.66663	0.60005		7.71243	0.66684	0.60176
7.77715	0.66663	0.60005		7.71292	0.66684	0.60187
7.77735	0.66663	0.60005		7.71305	0.66684	0.60187
7.7777	0.66663	0.60005		7.71367	0.66683	0.60188
7.77818	0.66663	0.60005		7.71395	0.66684	0.60187
7.77873	0.66664	0.60004		7.71436	0.66685	0.60187
7.77914	0.66663	0.60005		7.71478	0.66684	0.60188
7.77962	0.66663	0.60005		7.71505	0.66683	0.60187
7.77983	0.66663	0.60005		7.71546	0.66684	0.60188
7.78031	0.66663	0.60004		7.71595	0.66684	0.60187
7.78059	0.66663	0.60005		7.71622	0.66684	0.60187
7.78121	0.66663	0.60004		7.71657	0.66684	0.60188
7.78162	0.66663	0.60005		7.71684	0.66684	0.60191
7.78197	0.66663	0.60005		7.71725	0.66684	0.60192
7.78245	0.66664	0.60004		7.7178	0.66685	0.60193
7.78293	0.66663	0.60005		7.71815	0.66684	0.60192
7.7832	0.66673	0.60016		7.71835	0.66683	0.60192
7.78362	0.66673	0.60016		7.71891	0.66684	0.60192
7.78417	0.66673	0.60016		7.71925	0.66684	0.60204
7.78486	0.66673	0.60016		7.71959	0.66684	0.60205
7.78506	0.66673	0.60015		7.72001	0.66684	0.60205
7.78548	0.66673	0.60016		7.72042	0.66684	0.60205
7.78589	0.66673	0.60016		7.72076	0.66684	0.60204
7.78637	0.66673	0.60017		7.72097	0.66684	0.60205
7.78678	0.66673	0.6002		7.72138	0.66683	0.60204
7.78733	0.66673	0.60021		7.72159	0.66683	0.60206
7.78761	0.66674	0.6002		7.72207	0.66684	0.60205
7.78795	0.66672	0.6002		7.72249	0.66684	0.6021
7.78857	0.66673	0.6002		7.72297	0.66684	0.60209
7.78912	0.66672	0.60034		7.72304	0.66684	0.60208
7.78947	0.66672	0.60033		7.72366	0.66684	0.60209
7.78995	0.66671	0.60032		7.72393	0.66685	0.60209
7.79029	0.66673	0.60033		7.72441	0.66684	0.60208
7.79078	0.66672	0.60033		7.72455	0.66684	0.60219
7.7914	0.66672	0.60032		7.72503	0.66684	0.6022
7.79174	0.66673	0.60039		7.72538	0.66684	0.60219
7.79208	0.66672	0.60039		7.72593	0.66685	0.60219
7.79243	0.66672	0.6004		7.72613	0.66684	0.6022
7.79284	0.66673	0.60039		7.72662	0.66685	0.60222
7.7936	0.66673	0.60051		7.72696	0.66684	0.60223
7.79381	0.66673	0.60052		7.72737	0.66684	0.60223
7.79422	0.66672	0.60056		7.72765	0.66684	0.60224
7.79463	0.66673	0.60069		7.72806	0.66684	0.60236
7.79505	0.66673	0.6007		7.72827	0.66689	0.60236
7.79546	0.66663	0.60073		7.72875	0.66689	0.60236
7.79587	0.66664	0.60083		7.72916	0.66684	0.60236
7.79649	0.66663	0.60087		7.72951	0.66684	0.60237
7.7967	0.66663	0.60101		7.72985	0.66688	0.60236
7.79718	0.66663	0.60106		7.73026	0.66688	0.60236
7.79766	0.66662	0.60118		7.73061	0.66685	0.60237
7.79801	0.66663	0.60122		7.73088	0.6669	0.60237
7.79842	0.66663	0.60136		7.73123	0.66689	0.60236
7.79876	0.66663	0.60152		7.73178	0.6669	0.60236
7.79931	0.66664	0.6017		7.73185	0.6669	0.60236
7.79973	0.66663	0.60188		7.7324	0.6669	0.60237
7.80021	0.66664	0.60206		7.73254	0.6669	0.6024
7.80055	0.66663	0.60223		7.73295	0.66685	0.60244
7.80103	0.66663	0.60245		7.73336	0.66684	0.60244
7.80138	0.66663	0.60275		7.73391	0.66685	0.60244
7.80186	0.66662	0.60306		7.73405	0.66684	0.60244
7.80248	0.66663	0.60332		7.7344	0.66684	0.60244
7.80269	0.66662	0.60362		7.73474	0.66684	0.60258
7.8031	0.66663	0.60403		7.73543	0.66683	0.60257
7.80351	0.66662	0.60446		7.7357	0.66684	0.60256
7.80393	0.66663	0.60483		7.73618	0.66684	0.60256
7.80434	0.66662	0.60522		7.73653	0.66683	0.60257
7.80468	0.66663	0.60568		7.73701	0.66684	0.60257
7.8051	0.66663	0.60622		7.73715	0.66685	0.60263
7.80558	0.66663	0.60662		7.73749	0.66685	0.60261
7.80613	0.66667	0.60722		7.73784	0.66684	0.60262
7.80647	0.66672	0.60773		7.73811	0.66684	0.60262
7.80689	0.66673	0.60823		7.73853	0.66684	0.60261
7.80723	0.66674	0.60876		7.73866	0.66683	0.60262
7.80764	0.66673	0.60923		7.73921	0.66684	0.60262
7.80799	0.66673	0.60984		7.7397	0.66684	0.60261
7.80854	0.66682	0.61039		7.73997	0.66685	0.60262
7.80888	0.66683	0.611		7.74018	0.66685	0.60261
7.80923	0.66683	0.61156		7.74059	0.66684	0.60262
7.80985	0.66687	0.61205		7.74093	0.66685	0.60261
7.81012	0.66688	0.6126		7.74149	0.66684	0.6026
7.81074	0.66697	0.61313		7.74169	0.66684	0.60275
7.81081	0.66708	0.6138		7.74204	0.66684	0.60275
7.81129	0.66709	0.61435		7.74238	0.66684	0.60275
7.8117	0.66725	0.61498		7.74293	0.66684	0.60275
7.81219	0.66729	0.61554		7.74314	0.66683	0.60276
7.8126	0.66741	0.61604		7.74362	0.66674	0.60276
7.81294	0.66753	0.61659		7.74396	0.66675	0.60276
7.81329	0.66758	0.61711		7.74438	0.66674	0.6028
7.81384	0.66777	0.61758		7.74452	0.66674	0.6028
7.81432	0.66796	0.61823		7.745	0.66674	0.6028
7.8146	0.66813	0.6187		7.74527	0.66675	0.60281
7.81508	0.66828	0.61916		7.74575	0.66674	0.60279
7.81556	0.66857	0.61965		7.74603	0.66674	0.6028
7.81597	0.66874	0.62006		7.74651	0.66674	0.6028
7.81639	0.66896	0.62049		7.74679	0.66674	0.6028
7.81666	0.6693	0.62083		7.74706	0.66674	0.60281
7.81707	0.66948	0.62121		7.74754	0.66674	0.6028
7.81756	0.66984	0.62154		7.74782	0.66674	0.6028
7.81804	0.67013	0.62189		7.74816	0.66674	0.60279
7.81845	0.67041	0.62212		7.74858	0.66675	0.6028
7.81873	0.67085	0.62242		7.74892	0.66674	0.60279
7.81948	0.67124	0.62264		7.7492	0.66674	0.6028
7.81976	0.67168	0.62291		7.74968	0.66674	0.60279
7.82017	0.6721	0.62307		7.75009	0.66675	0.6029
7.82052	0.6725	0.62325		7.75023	0.66674	0.60291
7.82107	0.67305	0.62343		7.75064	0.66674	0.60291
7.82141	0.67353	0.62359		7.75112	0.66674	0.6029
7.82182	0.67405	0.62377		7.75147	0.66674	0.6029
7.82231	0.67453	0.62385		7.75188	0.66675	0.6029
7.82286	0.67503	0.62401		7.75223	0.66675	0.6029
7.8232	0.67562	0.62414		7.75264	0.66674	0.60291
7.82355	0.67605	0.62418		7.75305	0.66675	0.60295
7.82396	0.6766	0.62429		7.75326	0.66674	0.60294
7.82416	0.67718	0.62432		7.75367	0.66673	0.60295
7.82465	0.67776	0.62445		7.75395	0.66674	0.60294
7.82513	0.67837	0.62453		7.75429	0.66674	0.60295
7.82554	0.67899	0.62452		7.75477	0.66675	0.60306
7.82609	0.67968	0.62465		7.75512	0.66674	0.60308
7.82637	0.68016	0.62465		7.75546	0.66674	0.60307
7.82699	0.68074	0.6247		7.75594	0.66675	0.60307
7.82726	0.68141	0.6247		7.75608	0.66674	0.60308
7.82761	0.68204	0.62471		7.75656	0.66674	0.60308
7.82809	0.68272	0.62484		7.75691	0.66674	0.60307
7.82836	0.68336	0.62484		7.75732	0.66675	0.60315
7.82885	0.68407	0.62484		7.75773	0.66675	0.60314
7.82919	0.68478	0.62484		7.75808	0.66674	0.60314
7.82995	0.68548	0.62484		7.75835	0.66674	0.60315
7.83015	0.68607	0.62489		7.75876	0.66674	0.60315
7.83064	0.68677	0.62488		7.75911	0.66675	0.60326
7.83105	0.68739	0.62488		7.75945	0.66675	0.60326
7.83153	0.68802	0.62488		7.75987	0.66674	0.60327
7.83201	0.68857	0.62488		7.76021	0.66675	0.60328
7.83236	0.68913	0.62488		7.76069	0.66674	0.60327
7.83291	0.68958	0.62488		7.76083	0.66674	0.60331
7.83332	0.69005	0.62489		7.76131	0.66675	0.60331
7.83373	0.69055	0.62488		7.76173	0.66675	0.60331
7.83401	0.69098	0.62488		7.76214	0.66674	0.60331
7.83442	0.69139	0.62489		7.76241	0.66674	0.6033
7.83504	0.69182	0.62488		7.76296	0.66674	0.6033
7.83532	0.69226	0.62489		7.76317	0.66675	0.60331
7.83573	0.69273	0.62489		7.76352	0.66674	0.60341
7.83628	0.69304	0.62488		7.76379	0.66674	0.60344
7.83669	0.69347	0.62489		7.76407	0.66674	0.60344
7.83711	0.69376	0.62489		7.76434	0.66675	0.60344
7.83752	0.69413	0.62488		7.76489	0.66676	0.60346
7.838	0.69442	0.62484		7.76524	0.66678	0.60348
7.83828	0.69486	0.62483		7.76558	0.66685	0.60348
7.83876	0.69505	0.62484		7.76586	0.66683	0.60358
7.8391	0.69527	0.62483		7.76627	0.66685	0.60359
7.83959	0.69558	0.62484		7.76654	0.66685	0.60358
7.84007	0.69585	0.62484		7.76689	0.66684	0.60362
7.84048	0.69612	0.62484		7.76737	0.66684	0.60362
7.8411	0.6963	0.62483		7.76771	0.66685	0.60375
7.84124	0.6965	0.62483		7.76806	0.66684	0.60375
7.84165	0.69665	0.62484		7.76854	0.66684	0.60381
7.84206	0.69691	0.62486		7.76888	0.66684	0.60382
7.84227	0.69699	0.62487		7.76909	0.66683	0.60382
7.84296	0.69719	0.62489		7.76964	0.66683	0.60394
7.84344	0.69732	0.62488		7.76992	0.66684	0.60399
7.84385	0.6976	0.62488		7.77026	0.66684	0.60398
7.84427	0.69764	0.62487		7.77074	0.66684	0.60413
7.84454	0.69777	0.62486		7.77109	0.66683	0.60413
7.84509	0.69791	0.62488		7.7715	0.66683	0.60417
7.84551	0.69799	0.62487		7.77171	0.66684	0.60417
7.84599	0.69824	0.62488		7.77253	0.66685	0.60428
7.84626	0.69828	0.62488		7.77253	0.66685	0.60432
7.84695	0.69835	0.62488		7.77329	0.66683	0.60432
7.84716	0.69855	0.62488		7.7735	0.66683	0.60445
7.84757	0.6986	0.62488		7.77391	0.66684	0.60452
7.84792	0.69868	0.62487		7.77405	0.66684	0.60453
7.8484	0.69879	0.62488		7.7746	0.66689	0.60464
7.84881	0.69895	0.62488		7.77501	0.6669	0.60469
7.84909	0.69899	0.62487		7.77549	0.66689	0.60483
7.84977	0.69904	0.62488		7.77584	0.66689	0.60486
7.85005	0.69912	0.62488		7.77604	0.6669	0.60486
				7.77646	0.66689	0.60496
				7.77687	0.66689	0.605
				7.77722	0.66688	0.60513
				7.77756	0.6669	0.60521
				7.77804	0.66689	0.60533
				7.77852	0.6669	0.60542
				7.77887	0.6669	0.60554
				7.77914	0.6669	0.60567
				7.77956	0.66698	0.60572
				7.7799	0.66697	0.60585
				7.78038	0.66698	0.60592
				7.78059	0.66698	0.60603
				7.78114	0.66698	0.60622
				7.78141	0.66696	0.60623
				7.78197	0.66697	0.60635
				7.78231	0.66697	0.60652
				7.78279	0.66697	0.60656
				7.783	0.66709	0.60668
				7.78341	0.66709	0.60681
				7.78375	0.66709	0.60691
				7.78403	0.66709	0.60703
				7.78431	0.66709	0.60708
				7.78479	0.6671	0.60728
				7.78506	0.66709	0.6074
				7.78554	0.6671	0.60743
				7.78589	0.6671	0.60761
				7.78623	0.66727	0.60775
				7.78651	0.66727	0.60788
				7.78685	0.66727	0.60808
				7.7872	0.66727	0.60823
				7.78754	0.66727	0.60832
				7.78802	0.66727	0.60848
				7.78823	0.66727	0.6086
				7.78878	0.66727	0.60879
				7.78899	0.6673	0.60898
				7.78947	0.66729	0.60912
				7.78995	0.6673	0.60927
				7.79016	0.66731	0.60946
				7.79057	0.6673	0.60966
				7.79091	0.66732	0.60984
				7.7914	0.66736	0.61004
				7.79174	0.66737	0.6102
				7.79215	0.66746	0.61037
				7.79257	0.66746	0.61052
				7.79291	0.66745	0.61085
				7.79319	0.66755	0.61104
				7.79353	0.66756	0.61119
				7.79408	0.66759	0.61143
				7.79429	0.6676	0.6116
				7.7947	0.6676	0.61176
				7.79498	0.66767	0.6119
				7.79539	0.66768	0.61213
				7.79573	0.66768	0.61239
				7.79622	0.66779	0.61253
				7.79642	0.66779	0.61272
				7.79684	0.66793	0.61295
				7.79704	0.66793	0.61313
				7.79752	0.66797	0.61338
				7.7978	0.66797	0.6136
				7.79828	0.66804	0.61382
				7.79869	0.66804	0.61399
				7.79918	0.66815	0.61419
				7.79938	0.66815	0.61448
				7.79986	0.66825	0.61462
				7.79993	0.66824	0.61479
				7.80035	0.66829	0.61499
				7.80076	0.66831	0.6152
				7.80117	0.6684	0.61536
				7.80138	0.66851	0.61556
				7.80179	0.66852	0.61585
				7.80207	0.66868	0.61596
				7.80241	0.6687	0.61616
				7.80282	0.66874	0.61636
				7.80303	0.66876	0.61656
				7.80358	0.66884	0.61671
				7.80379	0.66893	0.61688
				7.80434	0.66898	0.61706
				7.80455	0.66906	0.61724
				7.80496	0.66916	0.61738
				7.80516	0.66925	0.61757
				7.80578	0.66931	0.61775
				7.80599	0.66937	0.61793
				7.80606	0.66941	0.61806
				7.80661	0.66951	0.61822
				7.80695	0.6696	0.61842
				7.8073	0.66966	0.61859
				7.80757	0.66974	0.61874
				7.80792	0.67002	0.61891
				7.8084	0.67006	0.61911
				7.80868	0.67013	0.6192
				7.80909	0.67021	0.61934
				7.80936	0.6703	0.61949
				7.80957	0.67035	0.6197
				7.80991	0.67043	0.61981
				7.81047	0.67054	0.61999
				7.81088	0.67068	0.62013
				7.81122	0.67073	0.62029
				7.8115	0.67079	0.62035
				7.81164	0.67093	0.6205
				7.81205	0.67105	0.62067
				7.81219	0.67113	0.62083
				7.81274	0.67125	0.62087
				7.81308	0.67145	0.62107
				7.81343	0.67151	0.62118
				7.81384	0.67169	0.62137
				7.81404	0.67174	0.62141
				7.81446	0.67192	0.62152
				7.8148	0.67211	0.62168
				7.81535	0.67218	0.62176
				7.81563	0.67238	0.62189
				7.8159	0.67251	0.62194
				7.81632	0.67277	0.62209
				7.8168	0.67284	0.62223
				7.81694	0.673	0.62228
				7.81728	0.67314	0.62241
				7.81769	0.67334	0.62247
				7.81811	0.67352	0.62259
				7.81838	0.67367	0.62263
				7.8188	0.67384	0.62276
				7.81914	0.674	0.62279
				7.81942	0.67423	0.6229
				7.81976	0.6743	0.62295
				7.82017	0.67449	0.62307
				7.82059	0.67461	0.62311
				7.82093	0.67487	0.62324
				7.82127	0.67505	0.62328
				7.82162	0.6752	0.62342
				7.82196	0.67542	0.62348
				7.82238	0.67565	0.62359
				7.82286	0.67583	0.62359
				7.8232	0.67606	0.62362
				7.82348	0.67625	0.62374
				7.82403	0.67652	0.62377
				7.82444	0.67665	0.62383
				7.82472	0.67696	0.62395
				7.82506	0.67716	0.62394
				7.82547	0.67733	0.624
				7.82575	0.67758	0.62399
				7.82616	0.67778	0.62413
				7.82651	0.67795	0.62413
				7.82692	0.6783	0.62414
				7.82719	0.67841	0.62418
				7.82774	0.67862	0.62417
				7.82802	0.67896	0.62417
				7.82871	0.67917	0.62428
				7.82898	0.67933	0.62429
				7.82933	0.6797	0.62427
				7.8296	0.67978	0.62432
				7.82988	0.68	0.62432
				7.83029	0.68026	0.62431
				7.8305	0.68043	0.62444
				7.83112	0.68067	0.62444
				7.83139	0.68091	0.62444
				7.83181	0.68113	0.62444
				7.83236	0.68137	0.62453
				7.8325	0.68155	0.62452
				7.83291	0.68181	0.62452
				7.83325	0.68206	0.62464
				7.83353	0.68226	0.62464
				7.83408	0.68252	0.62464
				7.83429	0.68272	0.62465
				7.83456	0.68294	0.62469
				7.83497	0.68319	0.62469
				7.83539	0.68341	0.62469
				7.83566	0.68365	0.6247
				7.83594	0.68391	0.62483
				7.83642	0.68409	0.62484
				7.8369	0.68422	0.62484
				7.83704	0.68453	0.62482
				7.83752	0.68479	0.62482
				7.83773	0.68498	0.62483
				7.83828	0.68526	0.62483
				7.83869	0.68544	0.62483
				7.83903	0.6856	0.62484
				7.83924	0.68591	0.6247
				7.83979	0.68605	0.62469
				7.84007	0.68628	0.62483
				7.84062	0.68657	0.62484
				7.84076	0.68675	0.62483
				7.84124	0.68689	0.62483
				7.84151	0.68719	0.62483
				7.842	0.68734	0.62483
				7.84227	0.68758	0.62482
				7.84289	0.68796	0.62483
				7.8431	0.68804	0.62481
				7.84344	0.68828	0.62483
				7.84385	0.68846	0.62483
				7.8444	0.68867	0.62483
				7.84461	0.6889	0.62483
				7.84496	0.68902	0.62487
				7.84516	0.68935	0.62487
				7.84578	0.68951	0.62487
				7.84599	0.68971	0.62487
				7.8464	0.68999	0.62488
				7.84681	0.69009	0.62487
				7.84709	0.69036	0.62487
				7.84764	0.69057	0.62487
				7.84792	0.69076	0.62488
				7.84812	0.69091	0.62487
				7.8486	0.69104	0.62487
				7.84881	0.69121	0.62482
				7.84943	0.6914	0.62483
				7.84957	0.69157	0.62482
				7.85019	0.69172	0.62482

## Sheet: Fig.3a
B	RD	B	RD	B	RD	B	RD	B	RD
T	h/e^2	T	h/e^2	T	h/e^2	T	h/e^2	T	h/e^2
7.86011	0.6999	7.8663	0.65714	7.87794	0.64731	7.86018	0.64691	7.86004	0.64691
7.85969	0.6999	7.86582	0.65724	7.87746	0.64732	7.85997	0.64691	7.85956	0.64691
7.85935	0.69981	7.86561	0.65737	7.87704	0.64737	7.85956	0.64691	7.85907	0.64691
7.85901	0.69981	7.86506	0.65751	7.87656	0.64737	7.85894	0.64686	7.85859	0.64691
7.85859	0.6998	7.86472	0.65768	7.87635	0.64738	7.85859	0.64682	7.85818	0.64692
7.85797	0.6998	7.86438	0.6578	7.87594	0.64738	7.85797	0.6468	7.85777	0.64681
7.85756	0.6997	7.8641	0.65792	7.87567	0.64736	7.85763	0.64682	7.85735	0.64681
7.85715	0.69969	7.86362	0.65796	7.87525	0.64738	7.85715	0.64681	7.85694	0.64682
7.85687	0.6997	7.86327	0.65804	7.87491	0.64737	7.8568	0.64674	7.85653	0.64681
7.85646	0.69963	7.86272	0.65813	7.8745	0.64738	7.85625	0.64672	7.85611	0.64682
7.85598	0.69964	7.86245	0.65829	7.87422	0.64737	7.85584	0.64672	7.85563	0.64674
7.8557	0.69963	7.86203	0.65833	7.87388	0.64738	7.85556	0.64667	7.85522	0.64673
7.85529	0.6996	7.86169	0.65838	7.87346	0.64738	7.85494	0.64666	7.85481	0.64673
7.85494	0.6996	7.86128	0.65843	7.87319	0.64737	7.8546	0.64665	7.85432	0.64673
7.8546	0.6996	7.861	0.65848	7.87277	0.64738	7.85426	0.64664	7.85384	0.64674
7.85412	0.69945	7.86066	0.65849	7.87236	0.64738	7.85364	0.64648	7.85329	0.64669
7.8537	0.69945	7.86018	0.65859	7.87188	0.64738	7.85329	0.64647	7.85295	0.64668
7.85336	0.69935	7.85983	0.65858	7.87181	0.64737	7.85281	0.64636	7.8526	0.64664
7.85302	0.69934	7.85956	0.65858	7.87126	0.64738	7.85226	0.64628	7.85212	0.64664
7.85267	0.69927	7.85921	0.65859	7.87091	0.64737	7.85191	0.64627	7.8515	0.64647
7.85233	0.69927	7.85887	0.65859	7.8705	0.64737	7.85157	0.64621	7.85109	0.64636
7.85185	0.69923	7.85832	0.65859	7.87023	0.64738	7.85109	0.64612	7.85074	0.64628
7.85143	0.69923	7.85797	0.65859	7.86974	0.64747	7.85061	0.64602	7.85047	0.64622
7.85123	0.69914	7.85763	0.65848	7.86954	0.64747	7.85019	0.64594	7.84985	0.64613
7.85074	0.69913	7.85728	0.65848	7.86906	0.64747	7.84971	0.64591	7.84923	0.64602
7.8504	0.69905	7.85673	0.65849	7.86871	0.64748	7.84937	0.64575	7.84902	0.64595
7.84992	0.69903	7.85646	0.65849	7.8683	0.64747	7.84902	0.64561	7.84847	0.6459
7.84971	0.699	7.85604	0.65838	7.86809	0.64747	7.84847	0.64551	7.84813	0.64576
7.84916	0.69897	7.85577	0.65838	7.86754	0.64747	7.84813	0.64543	7.84758	0.64565
7.84882	0.6988	7.85529	0.65833	7.8672	0.64746	7.84751	0.64528	7.8473	0.64551
7.8484	0.69869	7.85487	0.65832	7.86685	0.64747	7.8471	0.64524	7.84661	0.64543
7.84813	0.69861	7.85439	0.65829	7.86658	0.64746	7.84661	0.64494	7.84641	0.64527
7.84765	0.69855	7.85419	0.65829	7.8661	0.64747	7.8462	0.64481	7.84586	0.64514
7.84716	0.69844	7.85364	0.65829	7.86568	0.64747	7.84579	0.64471	7.84531	0.64494
7.84675	0.69828	7.85329	0.65814	7.86541	0.64747	7.84544	0.64454	7.8451	0.6448
7.84641	0.69824	7.85302	0.65813	7.86493	0.64757	7.84482	0.64436	7.84455	0.64466
7.84593	0.69809	7.85274	0.65814	7.86458	0.64757	7.84448	0.64418	7.84427	0.64455
7.84551	0.69792	7.85219	0.65803	7.86424	0.64757	7.8442	0.64403	7.84379	0.64436
7.84524	0.69787	7.85185	0.65803	7.86382	0.64757	7.84352	0.64386	7.84324	0.64414
7.84482	0.6977	7.8515	0.65804	7.86341	0.64762	7.84317	0.64358	7.84276	0.64395
7.84448	0.69762	7.85109	0.65804	7.86327	0.64762	7.84283	0.64344	7.84241	0.64387
7.844	0.6976	7.85068	0.65803	7.86286	0.64763	7.84214	0.64318	7.84214	0.64359
7.84372	0.69732	7.85047	0.65803	7.86252	0.64762	7.84207	0.64288	7.84152	0.64338
7.84317	0.69725	7.84978	0.65803	7.86217	0.64771	7.84131	0.64276	7.84118	0.64318
7.8429	0.69709	7.84957	0.65803	7.86176	0.6477	7.84104	0.64252	7.84076	0.64299
7.84262	0.69698	7.84902	0.65804	7.86148	0.64771	7.84042	0.64222	7.84021	0.64277
7.84221	0.6969	7.84882	0.65803	7.86121	0.6477	7.84007	0.64188	7.83987	0.64252
7.84186	0.69665	7.8484	0.65805	7.86093	0.6477	7.83966	0.64153	7.83939	0.64221
7.84131	0.69654	7.84806	0.65804	7.86045	0.64771	7.83897	0.64132	7.83904	0.64194
7.8409	0.69634	7.84751	0.65803	7.86011	0.6477	7.83877	0.64098	7.83856	0.64164
7.84056	0.69627	7.84723	0.65803	7.85976	0.6477	7.83815	0.64062	7.83815	0.64137
7.84014	0.69599	7.84682	0.65797	7.85942	0.6477	7.8378	0.64025	7.83773	0.64116
7.83973	0.69576	7.84668	0.65797	7.85907	0.6477	7.83732	0.63982	7.83718	0.64072
7.83945	0.69558	7.84606	0.65792	7.85866	0.64771	7.83684	0.63936	7.83684	0.64037
7.83911	0.69527	7.84565	0.65782	7.85845	0.64771	7.83656	0.639	7.83636	0.63993
7.83863	0.69511	7.84531	0.65773	7.85811	0.6477	7.83601	0.63844	7.83601	0.63956
7.83828	0.69486	7.84496	0.65769	7.8577	0.64781	7.83546	0.63793	7.83546	0.63908
7.83787	0.69452	7.84434	0.65766	7.85735	0.64781	7.83505	0.63737	7.83505	0.63863
7.83739	0.69424	7.844	0.6575	7.85708	0.64781	7.8347	0.63693	7.8347	0.63807
7.83705	0.69397	7.84372	0.65738	7.85687	0.64781	7.83422	0.63629	7.83415	0.63762
7.83684	0.69369	7.84331	0.65729	7.85618	0.64781	7.83374	0.6357	7.83374	0.63701
7.83649	0.69346	7.84297	0.65723	7.85604	0.64782	7.83326	0.63508	7.83319	0.63646
7.83601	0.69303	7.84262	0.65714	7.85563	0.64782	7.83285	0.63441	7.83271	0.63589
7.8356	0.69273	7.84214	0.65703	7.85522	0.64781	7.83229	0.63365	7.83236	0.63527
7.83512	0.69235	7.84173	0.65693	7.85481	0.64781	7.83202	0.63295	7.83181	0.63461
7.83477	0.69203	7.84131	0.65678	7.85446	0.6477	7.8314	0.63222	7.83147	0.63391
7.8345	0.69155	7.84104	0.65667	7.85426	0.6477	7.83106	0.63151	7.83092	0.63325
7.83408	0.6911	7.84062	0.65659	7.8537	0.6477	7.83064	0.63061	7.83044	0.63259
7.83353	0.69075	7.84014	0.65645	7.85336	0.64763	7.83016	0.62985	7.83002	0.63182
7.83333	0.69033	7.8398	0.65635	7.85302	0.64762	7.82975	0.62903	7.82961	0.631
7.83298	0.68983	7.83945	0.65627	7.85274	0.64757	7.82927	0.62812	7.82927	0.63025
7.83243	0.68934	7.83918	0.65609	7.85233	0.64748	7.82892	0.62733	7.82865	0.62927
7.83202	0.68878	7.83856	0.65589	7.85198	0.64738	7.82837	0.62631	7.82837	0.62837
7.83168	0.68829	7.83828	0.65574	7.85164	0.64731	7.82789	0.6254	7.82789	0.62741
7.8314	0.68784	7.83794	0.65558	7.8513	0.64728	7.82768	0.62462	7.82734	0.62637
7.83099	0.68728	7.83773	0.65539	7.85095	0.64712	7.82706	0.6236	7.82693	0.62542
7.8305	0.68673	7.83739	0.65522	7.85047	0.64694	7.82693	0.62273	7.82658	0.62463
7.83009	0.68613	7.83691	0.65508	7.8504	0.64691	7.82624	0.62186	7.82603	0.62361
7.83002	0.68551	7.83663	0.65493	7.85006	0.64681	7.82582	0.62082	7.82562	0.62272
7.82927	0.68493	7.83601	0.65475	7.84964	0.64667	7.82541	0.61987	7.82541	0.62187
7.8292	0.68432	7.83594	0.65455	7.84944	0.64664	7.82486	0.61902	7.82486	0.62076
7.82851	0.68378	7.83532	0.65429	7.84889	0.64636	7.82452	0.61807	7.82417	0.6198
7.82823	0.68311	7.83505	0.65419	7.84854	0.64621	7.8241	0.61708	7.82376	0.61887
7.82782	0.6825	7.83464	0.65386	7.84833	0.64612	7.82376	0.61637	7.82341	0.61801
7.82754	0.68183	7.83436	0.65362	7.84778	0.64594	7.82321	0.61532	7.82286	0.61701
7.82693	0.68122	7.83388	0.65326	7.8473	0.64575	7.82266	0.61454	7.82245	0.616
7.82672	0.68061	7.83353	0.65293	7.84689	0.64563	7.82224	0.61371	7.8219	0.61508
7.82631	0.67999	7.83312	0.65257	7.84668	0.64556	7.82183	0.61289	7.82156	0.61427
7.82589	0.6794	7.83285	0.65227	7.84627	0.64542	7.82156	0.61195	7.821	0.61333
7.82541	0.67877	7.83236	0.65183	7.84599	0.64533	7.82094	0.61122	7.82059	0.61241
7.82514	0.67828	7.83229	0.65149	7.84551	0.64523	7.82066	0.61052	7.82011	0.61159
7.82458	0.6776	7.83161	0.65106	7.84531	0.64506	7.82025	0.60984	7.81963	0.61083
7.82431	0.67714	7.83154	0.65077	7.84476	0.64487	7.8197	0.60914	7.81908	0.60998
7.8239	0.67653	7.83092	0.65024	7.84448	0.6448	7.81922	0.60849	7.8186	0.60924
7.82348	0.67605	7.83078	0.64988	7.844	0.64465	7.81873	0.60781	7.81818	0.60863
7.823	0.67558	7.83023	0.64953	7.84393	0.64455	7.81832	0.60714	7.81791	0.6079
7.82273	0.67508	7.82975	0.64909	7.84324	0.64435	7.81791	0.60658	7.81722	0.60729
7.82231	0.67453	7.82933	0.64874	7.8431	0.64417	7.81763	0.60607	7.81694	0.60679
7.82204	0.67405	7.82913	0.64833	7.84241	0.64403	7.81694	0.60549	7.81639	0.60613
7.82162	0.67357	7.82865	0.64802	7.84228	0.64389	7.8166	0.60494	7.81605	0.60565
7.82142	0.67313	7.8281	0.64762	7.8418	0.64358	7.81605	0.60448	7.81577	0.60509
7.821	0.67279	7.82789	0.64728	7.84131	0.64337	7.8155	0.60406	7.81529	0.60468
7.82052	0.67226	7.82754	0.64691	7.84097	0.64315	7.81515	0.60369	7.81467	0.6042
7.81997	0.67179	7.82713	0.64647	7.84069	0.64287	7.81467	0.6033	7.81419	0.60372
7.81977	0.67149	7.82693	0.64601	7.84028	0.64266	7.81446	0.60293	7.81385	0.60336
7.81928	0.67111	7.82658	0.64561	7.83987	0.64248	7.81378	0.60268	7.8135	0.603
7.81901	0.67077	7.82617	0.64527	7.83959	0.64217	7.81343	0.60234	7.81295	0.60279
7.8186	0.6704	7.82575	0.64482	7.83925	0.64196	7.81295	0.60218	7.8124	0.60252
7.81804	0.67019	7.82527	0.64426	7.8389	0.64167	7.81254	0.60192	7.81192	0.60219
7.81784	0.66994	7.825	0.64389	7.83842	0.64142	7.81212	0.60172	7.81144	0.60198
7.81742	0.66958	7.82458	0.64344	7.83828	0.64118	7.81171	0.6015	7.8113	0.60174
7.81701	0.66933	7.82431	0.64299	7.83787	0.6408	7.81123	0.6013	7.81075	0.60155
7.81667	0.66914	7.8239	0.64255	7.83725	0.64045	7.81075	0.60121	7.81027	0.6014
7.81632	0.66892	7.82362	0.64208	7.83677	0.64011	7.81027	0.60092	7.80985	0.60126
7.81584	0.66875	7.82328	0.64163	7.83663	0.63977	7.80999	0.60084	7.80951	0.60105
7.8155	0.66866	7.82279	0.64124	7.83629	0.63944	7.80944	0.60069	7.80903	0.60093
7.81508	0.66838	7.82238	0.64077	7.83594	0.63905	7.80896	0.60058	7.80841	0.60079
7.8146	0.66823	7.82204	0.6404	7.83567	0.63867	7.80861	0.60053	7.80799	0.6007
7.81426	0.66803	7.82162	0.64001	7.83539	0.63839	7.80799	0.60049	7.80772	0.60059
7.81398	0.66796	7.82142	0.63973	7.83491	0.63783	7.80765	0.60049	7.80717	0.60054
7.8135	0.66778	7.82094	0.6393	7.83457	0.63733	7.80737	0.60033	7.80696	0.60049
7.81309	0.66766	7.82073	0.639	7.83408	0.63679	7.80703	0.60023	7.80641	0.60034
7.81295	0.66758	7.82025	0.63862	7.83388	0.63634	7.80641	0.60023	7.80593	0.60034
7.8124	0.66753	7.81983	0.63838	7.8334	0.63578	7.80593	0.60016	7.80538	0.60023
7.81226	0.66744	7.81949	0.63806	7.83291	0.63515	7.80552	0.60015	7.80503	0.60023
7.81178	0.66734	7.81928	0.63783	7.83264	0.63452	7.80517	0.60015	7.80462	0.60015
7.81137	0.66728	7.8188	0.6375	7.83223	0.63384	7.80476	0.60015	7.80414	0.60016
7.81095	0.66729	7.81853	0.63727	7.83195	0.63315	7.80441	0.60012	7.80373	0.60016
7.81075	0.66726	7.81811	0.63706	7.83154	0.6325	7.80386	0.60012	7.80331	0.60016
7.8102	0.66708	7.81777	0.63697	7.83119	0.63184	7.80352	0.60011	7.80276	0.60017
7.80978	0.66708	7.81736	0.6366	7.83078	0.63114	7.8029	0.60011	7.80242	0.60012
7.8093	0.66697	7.81701	0.63639	7.83037	0.63043	7.80242	0.60011	7.80194	0.60011
7.80896	0.66697	7.8166	0.63626	7.83009	0.62974	7.80214	0.6001	7.80166	0.60012
7.80868	0.66689	7.81632	0.636	7.82968	0.62903	7.80187	0.60011	7.80083	0.60012
7.8082	0.66688	7.81577	0.63588	7.82954	0.62831	7.80132	0.60011	7.80063	0.60012
7.80792	0.66688	7.81529	0.63571	7.82892	0.62748	7.8007	0.60012	7.80008	0.60012
7.80751	0.66683	7.81495	0.63562	7.82865	0.62667	7.80028	0.60011	7.79959	0.60012
7.80717	0.66682	7.81474	0.63545	7.8281	0.62597	7.79987	0.60012	7.79925	0.60012
7.80682	0.66683	7.81419	0.63526	7.82775	0.62513	7.79953	0.60013	7.79884	0.60012
7.80648	0.66683	7.81364	0.63519	7.82748	0.62434	7.79925	0.60011	7.79836	0.60012
7.80614	0.66682	7.8135	0.6352	7.82713	0.62353	7.79849	0.60012	7.79787	0.60002
7.80565	0.66674	7.81316	0.63511	7.82679	0.62285	7.79815	0.60012	7.79732	0.60002
7.80524	0.66674	7.81274	0.63511	7.82644	0.62214	7.7978	0.60012	7.79712	0.60002
7.8049	0.66673	7.81226	0.63519	7.82603	0.62145	7.79732	0.60002	7.7965	0.60002
7.80448	0.66674	7.81206	0.63526	7.82575	0.6208	7.79698	0.60002	7.79608	0.60002
7.80407	0.66673	7.81157	0.63535	7.82569	0.62019	7.79643	0.60002	7.79567	0.60002
7.80366	0.66673	7.8113	0.63553	7.825	0.61961	7.79602	0.60002	7.79512	0.60003
7.80352	0.66673	7.81075	0.63565	7.82472	0.61913	7.7956	0.60003	7.79471	0.60002
7.80297	0.66674	7.81033	0.63588	7.82438	0.6185	7.79512	0.60002	7.79423	0.60002
7.80276	0.66672	7.80999	0.63599	7.82397	0.61792	7.79471	0.60002	7.79388	0.60002
7.80214	0.66672	7.80971	0.63626	7.82362	0.61736	7.79436	0.60001	7.79326	0.60002
7.8018	0.66673	7.8093	0.63645	7.82328	0.61683	7.79388	0.60001	7.79305	0.60002
7.80125	0.66663	7.80868	0.6366	7.82293	0.61639	7.79333	0.60002	7.79257	0.60002
7.80104	0.66663	7.80854	0.63679	7.82259	0.61584	7.79285	0.60001	7.79209	0.60002
7.80035	0.66663	7.8082	0.63702	7.82224	0.6153	7.7925	0.60001	7.79182	0.60002
7.80035	0.66662	7.80772	0.63719	7.8219	0.61497	7.79209	0.60001	7.7912	0.60002
7.7998	0.66663	7.80751	0.63737	7.82176	0.61446	7.79154	0.60001	7.79065	0.60002
7.79946	0.66663	7.80717	0.63763	7.82114	0.61395	7.79127	0.60002	7.79037	0.60002
7.79904	0.66663	7.80675	0.63773	7.8208	0.61364	7.79071	0.60002	7.78996	0.60012
7.7987	0.66662	7.80627	0.63793	7.82052	0.61321	7.7903	0.60001	7.78961	0.60012
7.79822	0.66662	7.80593	0.63815	7.82011	0.61286	7.78982	0.60001	7.78906	0.60012
7.79794	0.66662	7.80558	0.63839	7.8197	0.61251	7.78934	0.60012	7.78865	0.60012
7.7976	0.66663	7.8051	0.63863	7.81928	0.61225	7.78906	0.60012	7.7881	0.60012
7.79725	0.66663	7.8049	0.63875	7.81887	0.61188	7.78858	0.60012	7.78762	0.60012
7.7967	0.66663	7.80448	0.63899	7.8188	0.61162	7.78817	0.60012	7.7872	0.60002
7.79622	0.66663	7.80414	0.63921	7.81818	0.61137	7.78755	0.60012	7.78665	0.60002
7.79602	0.66663	7.80373	0.63944	7.81784	0.61119	7.78727	0.60012	7.78624	0.60002
7.79567	0.66663	7.80338	0.63974	7.81742	0.61097	7.78672	0.60011	7.78583	0.60003
7.79526	0.66662	7.80297	0.63993	7.81722	0.61089	7.7861	0.60011	7.78548	0.60002
7.79478	0.66662	7.80276	0.64014	7.81694	0.61053	7.7861	0.60011	7.785	0.60002
7.79457	0.66662	7.80242	0.64041	7.81632	0.61027	7.78534	0.60012	7.78445	0.60003
7.79423	0.66662	7.80194	0.64066	7.81605	0.61001	7.78528	0.60012	7.78404	0.60002
7.79367	0.66663	7.80145	0.64094	7.8157	0.6098	7.78466	0.60011	7.78369	0.60002
7.79354	0.66662	7.80111	0.64118	7.81522	0.60954	7.78404	0.60011	7.78321	0.60003
7.79312	0.66662	7.80076	0.64142	7.81488	0.60924	7.78383	0.60012	7.78266	0.60002
7.79271	0.66662	7.80042	0.64163	7.81446	0.60902	7.78321	0.60011	7.78225	0.60002
7.79244	0.66663	7.7998	0.64182	7.81405	0.60882	7.78293	0.60011	7.78183	0.60002
7.79195	0.66662	7.7998	0.64208	7.81378	0.60857	7.78245	0.60011	7.78128	0.60012
7.79168	0.66663	7.79946	0.64221	7.81336	0.60835	7.78218	0.60012	7.78115	0.60012
7.79113	0.66663	7.79898	0.64252	7.81302	0.60822	7.78142	0.60011	7.78053	0.60012
7.79078	0.66662	7.79856	0.64267	7.81281	0.60802	7.78115	0.60011	7.77997	0.60012
7.79044	0.66662	7.79822	0.64287	7.8124	0.60781	7.78059	0.60012	7.77942	0.6001
7.79023	0.66662	7.79774	0.64315	7.81206	0.60769	7.78032	0.60011	7.77894	0.60012
7.78968	0.66662	7.79746	0.64324	7.81192	0.60755	7.77984	0.60011	7.7788	0.60012
7.78941	0.66662	7.79705	0.64344	7.8115	0.60747	7.77929	0.60012	7.77825	0.60012
7.78899	0.66662	7.79657	0.64358	7.81109	0.60744	7.77908	0.60012	7.7777	0.60011
7.78858	0.66662	7.79622	0.64386	7.81054	0.60728	7.77846	0.60013	7.77736	0.60011
7.7881	0.66663	7.79588	0.64395	7.8104	0.60728	7.77805	0.60012	7.77701	0.60012
7.78796	0.66662	7.79546	0.64409	7.80985	0.60716	7.77757	0.60011	7.7766	0.60012
7.78741	0.66657	7.79498	0.64418	7.80958	0.60716	7.77715	0.60012	7.77598	0.60012
7.78707	0.66656	7.79464	0.64425	7.80916	0.60717	7.7766	0.60011	7.77557	0.60012
7.78665	0.66656	7.79423	0.6445	7.80875	0.60709	7.77612	0.60016	7.77509	0.60012
7.7861	0.66656	7.79381	0.64455	7.80841	0.6071	7.77571	0.60016	7.77467	0.60002
7.78583	0.66657	7.79374	0.64455	7.80813	0.60709	7.77543	0.60015	7.77426	0.60002
7.78528	0.66656	7.79319	0.64461	7.80772	0.60705	7.77488	0.60016	7.77364	0.60003
7.78493	0.66655	7.79285	0.64471	7.80731	0.60695	7.77461	0.60016	7.77337	0.60002
7.78466	0.66656	7.79237	0.6448	7.80703	0.60686	7.77405	0.60016	7.77288	0.60002
7.78424	0.66656	7.79216	0.64481	7.80662	0.6068	7.77364	0.60016	7.77233	0.60002
7.7839	0.66656	7.79182	0.64486	7.80634	0.60676	7.77323	0.60015	7.77199	0.60003
7.78342	0.66662	7.79147	0.64487	7.80586	0.60647	7.77275	0.60016	7.77151	0.60002
7.78321	0.66663	7.79099	0.64495	7.80552	0.60633	7.77233	0.60016	7.77116	0.60002
7.7828	0.66662	7.79078	0.64494	7.80517	0.60613	7.77178	0.60016	7.77068	0.60002
7.78245	0.66662	7.7903	0.64495	7.80476	0.60603	7.77137	0.60011	7.7702	0.60002
7.78211	0.66662	7.79009	0.64494	7.80441	0.60569	7.77103	0.60012	7.76979	0.60003
7.7817	0.66662	7.78954	0.64495	7.80407	0.60555	7.77054	0.60012	7.7693	0.60002
7.78128	0.66663	7.7892	0.64494	7.80373	0.60541	7.76999	0.60012	7.76903	0.60003
7.78094	0.66673	7.78879	0.64487	7.80338	0.6052	7.76965	0.60011	7.76855	0.60002
7.78046	0.66672	7.78858	0.64485	7.80297	0.60507	7.7691	0.60012	7.7682	0.60002
7.78011	0.66672	7.7881	0.6448	7.80269	0.60494	7.76875	0.60011	7.76765	0.60002
7.77963	0.66672	7.78762	0.6448	7.80221	0.60485	7.76827	0.60012	7.7671	0.60002
7.77942	0.66673	7.78727	0.6447	7.80207	0.60474	7.76793	0.60011	7.76662	0.60002
7.77894	0.66673	7.78693	0.6446	7.80166	0.60467	7.76738	0.60011	7.76607	0.60003
7.77853	0.66663	7.78658	0.64458	7.80132	0.60464	7.76717	0.60011	7.76566	0.60002
7.77812	0.66662	7.78624	0.64454	7.8009	0.60464	7.76655	0.60012	7.76524	0.60002
7.7777	0.66662	7.78583	0.64454	7.80063	0.60448	7.76607	0.60012	7.76476	0.60003
7.7775	0.66662	7.78555	0.64451	7.80015	0.60448	7.76572	0.60011	7.76421	0.60003
7.77695	0.66662	7.785	0.64451	7.7998	0.60448	7.76524	0.60011	7.76393	0.60003
7.77681	0.66663	7.78466	0.64451	7.79946	0.60449	7.76497	0.60014	7.76331	0.60003
7.77633	0.66663	7.78445	0.64435	7.79911	0.60448	7.76442	0.60015	7.76311	0.60003
7.77584	0.66662	7.78411	0.64436	7.79863	0.60449	7.76393	0.60016	7.7627	0.60003
7.7755	0.66662	7.78369	0.64436	7.79836	0.60438	7.76359	0.60016	7.76208	0.60002
7.77516	0.66662	7.78328	0.64435	7.7978	0.60437	7.76311	0.60016	7.7618	0.60003
7.77467	0.66663	7.78287	0.64435	7.79774	0.60438	7.7627	0.60022	7.76159	0.60002
7.77447	0.66663	7.78259	0.64435	7.79739	0.60438	7.76221	0.60023	7.76084	0.60001
7.77385	0.66663	7.78218	0.64435	7.79684	0.60439	7.76173	0.60023	7.76035	0.60003
7.77357	0.66663	7.78176	0.64435	7.7965	0.60438	7.76132	0.60022	7.76001	0.60003
7.77302	0.66663	7.78156	0.64436	7.79615	0.60448	7.76091	0.60023	7.75946	0.60002
7.77282	0.66663	7.78115	0.64436	7.79567	0.60448	7.76035	0.60024	7.75925	0.60002
7.77233	0.66662	7.78087	0.64436	7.79526	0.60448	7.76008	0.60023	7.7587	0.60002
7.77192	0.66663	7.78046	0.64436	7.79478	0.60464	7.75953	0.60023	7.75815	0.60002
7.77158	0.66662	7.78011	0.64451	7.79457	0.60467	7.75912	0.60023	7.75753	0.60002
7.77103	0.66663	7.77956	0.6445	7.79423	0.60474	7.75857	0.60023	7.75712	0.60002
7.77075	0.66663	7.77929	0.64453	7.79395	0.60495	7.75829	0.60024	7.75678	0.60002
7.77027	0.66662	7.77887	0.64454	7.79347	0.605	7.75774	0.60016	7.75636	0.60001
7.76999	0.66662	7.77839	0.64455	7.79299	0.6052	7.75746	0.60016	7.75574	0.60002
7.76958	0.66663	7.77812	0.64461	7.79264	0.60541	7.75691	0.60016	7.75533	0.60003
7.76924	0.66663	7.77777	0.6446	7.79244	0.60546	7.75657	0.60016	7.75505	0.60002
7.76882	0.66663	7.77729	0.64471	7.79195	0.60564	7.75595	0.60011	7.75457	0.60003
7.76841	0.66663	7.77708	0.6447	7.79168	0.6057	7.75554	0.60011	7.75402	0.60001
7.768	0.66663	7.7766	0.6448	7.79127	0.60576	7.75499	0.60012	7.75354	0.60002
7.76758	0.66663	7.77633	0.64481	7.79092	0.60577	7.75471	0.6001	7.75306	0.60003
7.76731	0.66662	7.77598	0.64485	7.79044	0.60577	7.75423	0.60011	7.75264	0.60002
7.7671	0.66661	7.77543	0.64486	7.79003	0.60577	7.75388	0.60011	7.7523	0.60002
7.76655	0.66662	7.77516	0.64494	7.78982	0.6057	7.75326	0.60011	7.75175	0.60002
7.76621	0.66662	7.77481	0.64506	7.78913	0.60565	7.75292	0.60011	7.75141	0.60002
7.76586	0.66663	7.77447	0.64524	7.78886	0.60555	7.75251	0.60012	7.75092	0.60002
7.76552	0.66662	7.77412	0.64527	7.78865	0.60546	7.75209	0.60012	7.75065	0.60001
7.76497	0.66663	7.77385	0.64533	7.78824	0.60541	7.75147	0.60011	7.75003	0.60002
7.76462	0.66662	7.7733	0.64542	7.78789	0.60537	7.75099	0.60011	7.74962	0.60002
7.76421	0.66663	7.77288	0.64556	7.78775	0.60521	7.75072	0.60011	7.7492	0.60001
7.764	0.66663	7.77247	0.64563	7.78713	0.60509	7.7501	0.60012	7.74879	0.60002
7.76352	0.66663	7.77213	0.6459	7.78679	0.60501	7.74982	0.60012	7.74838	0.60003
7.76325	0.66663	7.77171	0.64594	7.78652	0.60494	7.74927	0.60011	7.74783	0.60002
7.7627	0.66662	7.7713	0.646	7.78624	0.60485	7.749	0.60012	7.74734	0.60003
7.76228	0.66663	7.77096	0.64621	7.78576	0.60485	7.74851	0.60011	7.747	0.60002
7.76194	0.66662	7.77054	0.64627	7.78541	0.60484	7.74796	0.60016	7.74645	0.60003
7.76146	0.66662	7.7702	0.64635	7.785	0.60474	7.74776	0.60016	7.74597	0.60003
7.76111	0.66663	7.76986	0.64648	7.78466	0.60475	7.74714	0.60016	7.74562	0.60003
7.7607	0.66663	7.76944	0.64664	7.78424	0.60474	7.74686	0.60016	7.74514	0.60006
7.76029	0.66663	7.76903	0.64668	7.7839	0.60474	7.74638	0.60017	7.74466	0.60002
7.75994	0.66662	7.76875	0.64672	7.78362	0.60467	7.74583	0.60016	7.74425	0.60003
7.7596	0.66664	7.76827	0.64682	7.78328	0.60468	7.74535	0.60016	7.7437	0.60003
7.75918	0.66663	7.768	0.6469	7.78273	0.60468	7.745	0.60016	7.74349	0.60002
7.75884	0.66662	7.76772	0.6469	7.78252	0.60464	7.74473	0.60016	7.74294	0.60001
7.75843	0.66663	7.76717	0.64695	7.78232	0.60448	7.74418	0.60016	7.74266	0.60001
7.75808	0.66662	7.76696	0.64702	7.7819	0.60448	7.7437	0.60016	7.74204	0.60002
7.7576	0.66663	7.76648	0.64701	7.78156	0.60438	7.74335	0.60016	7.74156	0.60003
7.75726	0.66663	7.76614	0.64713	7.78121	0.6043	7.74273	0.60016	7.74108	0.60003
7.75698	0.66663	7.76579	0.64727	7.78094	0.60426	7.74232	0.60016	7.7406	0.59994
7.75657	0.66663	7.76552	0.64732	7.78053	0.60417	7.74184	0.60012	7.74032	0.59992
7.75616	0.66663	7.7649	0.64732	7.78011	0.60406	7.74163	0.60011	7.73984	0.60002
7.75567	0.66663	7.76455	0.64737	7.7797	0.60403	7.74087	0.60011	7.73943	0.60002
7.75526	0.66663	7.76428	0.64748	7.77949	0.60402	7.7406	0.60011	7.73874	0.60002
7.75499	0.66663	7.7638	0.64763	7.77901	0.60397	7.74012	0.60016	7.73853	0.60002
7.7545	0.66662	7.76345	0.64771	7.7786	0.6038	7.7397	0.60016	7.73805	0.60002
7.75416	0.66664	7.7629	0.64781	7.77825	0.60368	7.73936	0.60015	7.73777	0.60002
7.75382	0.66663	7.76256	0.64799	7.77791	0.60368	7.73881	0.60016	7.73736	0.60002
7.7534	0.66662	7.76214	0.64808	7.7775	0.60361	7.73839	0.60016	7.73674	0.60002
7.75306	0.66663	7.76187	0.64817	7.77715	0.60356	7.73791	0.60016	7.7364	0.60002
7.75264	0.66663	7.76139	0.64827	7.77688	0.60356	7.7375	0.60016	7.73592	0.60002
7.7523	0.66663	7.76104	0.64832	7.77653	0.60356	7.73716	0.60016	7.73564	0.60001
7.75196	0.66663	7.76084	0.64839	7.77612	0.60356	7.73654	0.60016	7.73516	0.60002
7.75154	0.66663	7.76035	0.6485	7.77591	0.60355	7.73619	0.60016	7.73461	0.60002
7.75113	0.66662	7.76001	0.64864	7.77543	0.60359	7.73564	0.60016	7.73433	0.60002
7.75072	0.66663	7.75953	0.64869	7.77509	0.60361	7.7353	0.60016	7.73385	0.60003
7.75051	0.66663	7.75918	0.64876	7.77474	0.60369	7.73488	0.60015	7.73337	0.60003
7.74989	0.66662	7.75884	0.64886	7.7744	0.6038	7.73447	0.60016	7.73289	0.60002
7.74975	0.6667	7.75836	0.64895	7.77399	0.60398	7.73392	0.60017	7.73254	0.60002
7.74927	0.66672	7.75808	0.64901	7.77364	0.60401	7.73351	0.60016	7.73213	0.60002
7.749	0.66673	7.7576	0.64909	7.77323	0.60407	7.73309	0.60017	7.73165	0.60002
7.74845	0.66672	7.75726	0.64922	7.77295	0.60416	7.73261	0.60016	7.73103	0.60003
7.74789	0.66672	7.75684	0.64939	7.77247	0.60428	7.73227	0.60016	7.73075	0.60002
7.74755	0.66673	7.75657	0.64942	7.77206	0.60438	7.73179	0.60016	7.7302	0.60003
7.74707	0.66672	7.75609	0.64947	7.77178	0.60449	7.73144	0.60016	7.73	0.60002
7.74672	0.66672	7.75574	0.64956	7.77144	0.60464	7.73117	0.60017	7.72938	0.60002
7.74638	0.66672	7.75519	0.64965	7.77109	0.60463	7.73075	0.60023	7.72896	0.60002
7.74604	0.66673	7.75485	0.64971	7.77075	0.60468	7.7302	0.60023	7.72862	0.60003
7.74555	0.66673	7.7545	0.64978	7.77054	0.60474	7.72986	0.60023	7.728	0.60002
7.74528	0.66673	7.75423	0.64989	7.77006	0.60475	7.72938	0.60023	7.72765	0.60002
7.74493	0.66672	7.75368	0.65003	7.76979	0.60474	7.72903	0.60023	7.7271	0.60002
7.74445	0.66673	7.7534	0.65007	7.76944	0.60484	7.72862	0.60023	7.72662	0.60001
7.74411	0.66672	7.75306	0.65014	7.76903	0.60484	7.72821	0.60023	7.72628	0.60003
7.74376	0.66673	7.75258	0.65034	7.76889	0.60484	7.72786	0.60023	7.7258	0.60002
7.74342	0.66672	7.75223	0.65039	7.76827	0.60484	7.72717	0.60024	7.72538	0.60002
7.74287	0.66672	7.75189	0.65047	7.76807	0.60488	7.72683	0.60033	7.72497	0.60012
7.74246	0.66672	7.75147	0.65059	7.76772	0.60496	7.72635	0.60034	7.72449	0.60011
7.74211	0.66672	7.75113	0.65078	7.76731	0.60495	7.72587	0.60034	7.72401	0.60012
7.74163	0.66673	7.75044	0.65087	7.7671	0.60499	7.72545	0.60035	7.72359	0.60013
7.74142	0.66662	7.75017	0.65097	7.76655	0.60509	7.72518	0.60034	7.72311	0.60012
7.74108	0.66663	7.74989	0.65106	7.76621	0.6052	7.72469	0.60033	7.72256	0.60012
7.7406	0.66663	7.74941	0.6511	7.76607	0.60538	7.72428	0.60033	7.72242	0.60012
7.74032	0.66663	7.749	0.65119	7.76559	0.60539	7.7238	0.60034	7.7218	0.60012
7.73998	0.66662	7.74865	0.65145	7.76524	0.60541	7.72339	0.60034	7.72146	0.60012
7.73936	0.66662	7.7481	0.65149	7.76497	0.60546	7.7229	0.60034	7.72098	0.60012
7.73929	0.66662	7.74776	0.65155	7.76455	0.60546	7.72242	0.60033	7.72056	0.60012
7.73881	0.66662	7.74741	0.65176	7.76428	0.60556	7.72201	0.60034	7.72001	0.60012
7.73846	0.66663	7.74693	0.65181	7.76387	0.60556	7.72167	0.60034	7.71974	0.60012
7.73805	0.66662	7.74659	0.65202	7.76359	0.60564	7.72118	0.60034	7.71919	0.60013
7.7375	0.66662	7.74624	0.65221	7.76311	0.60565	7.72098	0.60034	7.71871	0.60013
7.73722	0.66673	7.74576	0.6523	7.76283	0.60565	7.72029	0.60035	7.71829	0.60013
7.73681	0.66672	7.74548	0.65238	7.7627	0.60569	7.72008	0.60034	7.71795	0.60013
7.7364	0.66672	7.74514	0.65252	7.76235	0.6057	7.71946	0.60034	7.7174	0.60012
7.73599	0.66671	7.74473	0.65269	7.76194	0.60568	7.71905	0.60034	7.71698	0.60013
7.73564	0.66671	7.74438	0.65287	7.76153	0.60568	7.7185	0.60034	7.71664	0.60012
7.7353	0.66673	7.74397	0.65302	7.76104	0.60565	7.71815	0.60034	7.71602	0.60012
7.73488	0.66672	7.74363	0.65319	7.76077	0.60565	7.71788	0.60033	7.71581	0.60012
7.73461	0.66673	7.74314	0.65354	7.76035	0.60566	7.71719	0.60033	7.71526	0.60012
7.7342	0.66673	7.74273	0.65362	7.76001	0.60555	7.71692	0.60023	7.71478	0.60012
7.73399	0.66673	7.74246	0.65381	7.7598	0.60555	7.7163	0.60023	7.7143	0.60013
7.73358	0.66672	7.74218	0.65397	7.75932	0.60552	7.71609	0.60023	7.71402	0.60012
7.73323	0.66673	7.7417	0.65423	7.75891	0.60546	7.71561	0.60023	7.71361	0.60012
7.73296	0.66672	7.74115	0.6544	7.7587	0.60546	7.71519	0.60025	7.71306	0.60012
7.73247	0.66673	7.7408	0.6546	7.75836	0.60545	7.71478	0.60024	7.71265	0.60012
7.73192	0.66673	7.74025	0.65491	7.75801	0.60541	7.71409	0.60023	7.71203	0.6001
7.73158	0.66672	7.73984	0.65499	7.75767	0.60541	7.71389	0.60022	7.71175	0.60011
7.73117	0.66673	7.73956	0.65517	7.75753	0.60541	7.71334	0.60024	7.71134	0.60012
7.73082	0.66673	7.73922	0.65522	7.75705	0.60541	7.71292	0.60017	7.71093	0.60012
7.73055	0.66672	7.73901	0.65539	7.75671	0.6054	7.71272	0.60017	7.71044	0.60011
7.73013	0.66672	7.73853	0.65557	7.75622	0.60541	7.71203	0.60016	7.7101	0.60013
7.72965	0.66673	7.73819	0.65565	7.75602	0.60537	7.71168	0.60016	7.70955	0.60012
7.72938	0.66662	7.73771	0.65584	7.75547	0.60538	7.7112	0.60017	7.70914	0.60012
7.72903	0.66662	7.7375	0.65589	7.75519	0.60538	7.71079	0.60017	7.70879	0.60012
7.72876	0.66662	7.73695	0.65609	7.75478	0.60538	7.71038	0.60016	7.70845	0.60002
7.72827	0.66663	7.7366	0.65626	7.75443	0.6052	7.70989	0.60017	7.7079	0.60003
7.72786	0.66663	7.73612	0.65635	7.75409	0.6052	7.70941	0.60023	7.70742	0.60002
7.72745	0.66663	7.73578	0.65644	7.75375	0.60519	7.70914	0.60023	7.70693	0.60003
7.72717	0.66662	7.7355	0.65657	7.75333	0.60519	7.70859	0.60023	7.70645	0.60003
7.72676	0.66663	7.73495	0.65667	7.75285	0.60507	7.7081	0.60023	7.70604	0.60002
7.72648	0.66663	7.73502	0.65685	7.75251	0.60509	7.70769	0.60024	7.70569	0.60003
7.726	0.66663	7.7344	0.65697	7.75216	0.60508	7.70728	0.60023	7.70521	0.60003
7.72573	0.66662	7.73406	0.65714	7.75175	0.60508	7.7068	0.60023	7.7048	0.60003
7.72538	0.66662	7.73378	0.65729	7.75141	0.60508	7.70666	0.60033	7.70439	0.60002
7.72504	0.66663	7.73323	0.65746	7.7512	0.60508	7.70597	0.60033	7.7039	0.60002
7.72456	0.66662	7.73296	0.65767	7.75072	0.60508	7.70556	0.60034	7.70335	0.60002
7.72414	0.66662	7.73254	0.65774	7.75037	0.6052	7.70507	0.60049	7.70294	0.60002
7.72387	0.66662	7.73227	0.65792	7.7501	0.6052	7.70446	0.60049	7.70267	0.60001
7.72352	0.66664	7.73165	0.65804	7.74968	0.60538	7.70452	0.60049	7.70198	0.60002
7.72311	0.66662	7.73144	0.65832	7.7492	0.60538	7.70363	0.60049	7.7017	0.59999
7.7227	0.66663	7.73096	0.65849	7.749	0.60541	7.70329	0.60049	7.70129	0.59993
7.72229	0.66663	7.73048	0.65864	7.74851	0.60542	7.70287	0.60048	7.70088	0.59993
7.72194	0.66662	7.7302	0.65882	7.74796	0.60546	7.70253	0.60049	7.70032	0.59994
7.72153	0.66663	7.72993	0.65904	7.74783	0.60555	7.70211	0.60049	7.69998	0.59993
7.72125	0.66663	7.72958	0.65911	7.74741	0.60555	7.7017	0.60049	7.6995	0.60001
7.72084	0.66663	7.7291	0.65928	7.747	0.60565	7.70122	0.60049	7.69888	0.60002
7.72063	0.66663	7.72876	0.6594	7.74659	0.60565	7.70074	0.60048	7.69847	0.60002
7.72008	0.66663	7.72848	0.65966	7.74631	0.6057	7.70032	0.60033	7.69812	0.60002
7.71974	0.66662	7.72814	0.65977	7.7459	0.60576	7.69991	0.60033	7.69764	0.60003
7.71926	0.66662	7.72765	0.65986	7.74548	0.60588	7.69943	0.60033	7.69716	0.60001
7.71891	0.66662	7.72717	0.66002	7.74507	0.60603	7.69929	0.60033	7.69688	0.60002
7.7185	0.66662	7.72676	0.66011	7.745	0.60606	7.6986	0.60034	7.69654	0.60002
7.71822	0.66663	7.72642	0.66023	7.74445	0.60613	7.69833	0.60023	7.69585	0.60002
7.71781	0.66663	7.726	0.66039	7.74418	0.60625	7.69792	0.60022	7.69544	0.60002
7.71747	0.66663	7.72552	0.66042	7.74376	0.60638	7.69743	0.60023	7.69516	0.60001
7.71705	0.66662	7.72525	0.66047	7.74342	0.60647	7.69695	0.60022	7.69461	0.60001
7.71664	0.66663	7.72469	0.66057	7.74314	0.60677	7.69675	0.60024	7.69399	0.60002
7.71623	0.66662	7.72442	0.66066	7.74273	0.60682	7.69613	0.60034	7.69379	0.60002
7.71602	0.66663	7.72414	0.6607	7.74225	0.60695	7.69571	0.60042	7.69317	0.60001
7.71561	0.66662	7.72373	0.66078	7.74184	0.60705	7.69544	0.60049	7.69289	0.60001
7.71526	0.66663	7.72339	0.66077	7.74177	0.60717	7.69489	0.60053	7.69255	0.60002
7.71478	0.66663	7.72318	0.66088	7.74129	0.60729	7.69475	0.60059	7.6922	0.60002
7.71451	0.66662	7.72256	0.66103	7.74094	0.60728	7.69413	0.60069	7.69165	0.60001
7.71409	0.66662	7.72208	0.66108	7.7406	0.60744	7.69372	0.60079	7.6911	0.60002
7.71375	0.66662	7.72208	0.66107	7.74025	0.60744	7.69323	0.60084	7.69076	0.60001
7.71334	0.66663	7.72153	0.66113	7.7397	0.60744	7.69268	0.60092	7.69027	0.60002
7.71306	0.66663	7.72118	0.66123	7.73956	0.60744	7.69234	0.60092	7.68986	0.60002
7.71272	0.66663	7.72091	0.66123	7.73908	0.60739	7.69186	0.60092	7.68931	0.60003
7.71217	0.66663	7.7205	0.66134	7.73881	0.60729	7.69158	0.60104	7.68924	0.60001
7.71189	0.66663	7.72008	0.66134	7.73833	0.60717	7.69096	0.60103	7.68862	0.60002
7.71155	0.66663	7.71974	0.66139	7.73805	0.60717	7.69062	0.60104	7.68807	0.60001
7.71127	0.66658	7.71933	0.66139	7.7375	0.6071	7.69014	0.60105	7.68773	0.60003
7.71093	0.66656	7.71905	0.66147	7.73716	0.60707	7.68965	0.60105	7.68718	0.60002
7.71051	0.66657	7.71871	0.66147	7.73688	0.60704	7.68945	0.60104	7.68676	0.60002
7.7101	0.66656	7.71829	0.66147	7.73647	0.60694	7.6889	0.60092	7.68628	0.60001
7.70976	0.66656	7.71802	0.66159	7.73619	0.60695	7.68848	0.60092	7.68594	0.60002
7.70934	0.66657	7.7176	0.66159	7.73578	0.60686	7.68807	0.60087	7.68559	0.60001
7.70893	0.66656	7.71719	0.66159	7.73557	0.6068	7.68773	0.60084	7.68511	0.60001
7.70872	0.66656	7.71692	0.66158	7.73495	0.6068	7.68711	0.60079	7.68477	0.60002
7.70824	0.66656	7.7165	0.66176	7.73461	0.60676	7.68676	0.60079	7.68408	0.60011
7.7079	0.66656	7.71623	0.66176	7.73433	0.60659	7.68642	0.60079	7.68346	0.60011
7.70748	0.66656	7.71575	0.66176	7.73399	0.60659	7.68573	0.60079	7.68311	0.60011
7.707	0.66656	7.71547	0.6618	7.73378	0.60658	7.68525	0.60079	7.68277	0.60012
7.70666	0.66656	7.71506	0.6618	7.73337	0.60647	7.6849	0.60079	7.68236	0.60012
7.70638	0.66656	7.71471	0.6618	7.73296	0.60646	7.68449	0.60078	7.68208	0.60012
7.7059	0.66657	7.7143	0.66185	7.73254	0.60646	7.68401	0.60085	7.68146	0.60011
7.70556	0.66656	7.71389	0.66186	7.7322	0.60647	7.68367	0.60093	7.68105	0.60012
7.70514	0.66656	7.71341	0.66185	7.73199	0.60647	7.68298	0.60092	7.68064	0.60012
7.70487	0.66657	7.71306	0.66196	7.73158	0.60658	7.68277	0.60103	7.68022	0.60012
7.70446	0.66657	7.71279	0.66195	7.73124	0.60658	7.68229	0.60122	7.67974	0.60012
7.70397	0.66656	7.71244	0.662	7.73068	0.60658	7.68201	0.60125	7.6794	0.60011
7.70356	0.66662	7.71196	0.66204	7.73055	0.60658	7.68146	0.60125	7.67898	0.60013
7.70342	0.66663	7.71168	0.66209	7.72993	0.60676	7.68105	0.60132	7.67843	0.60012
7.70287	0.66663	7.7112	0.66218	7.72965	0.60677	7.68057	0.60131	7.67816	0.60012
7.70253	0.66663	7.71072	0.66228	7.72917	0.60676	7.68015	0.60131	7.67768	0.60012
7.70218	0.66663	7.71031	0.66228	7.72883	0.60677	7.67974	0.60131	7.67733	0.60012
7.70184	0.66662	7.71003	0.66243	7.72834	0.60679	7.67926	0.6014	7.67671	0.60012
7.70143	0.66663	7.70976	0.66247	7.728	0.6068	7.67898	0.60141	7.67623	0.60013
7.70101	0.66663	7.70948	0.66254	7.72779	0.6068	7.67843	0.6014	7.67568	0.60013
7.7006	0.66663	7.70907	0.66265	7.72745	0.60686	7.67788	0.60131	7.6754	0.60012
7.70019	0.66661	7.70845	0.66264	7.7269	0.60685	7.67761	0.60131	7.67485	0.60012
7.69991	0.66662	7.7081	0.66275	7.72642	0.60695	7.67706	0.60126	7.67451	0.60011
7.69936	0.66662	7.70783	0.66281	7.72614	0.60704	7.67671	0.60125	7.67382	0.60002
7.69909	0.66663	7.70762	0.6628	7.72573	0.60715	7.67609	0.60122	7.67348	0.60002
7.69867	0.66662	7.70707	0.6629	7.72538	0.60728	7.67582	0.60104	7.67293	0.60002
7.69826	0.66663	7.70666	0.66288	7.72504	0.60744	7.67547	0.60104	7.67279	0.60003
7.69785	0.66663	7.70618	0.66301	7.72469	0.60754	7.67499	0.60093	7.6721	0.60002
7.69743	0.66663	7.70597	0.66301	7.72435	0.60775	7.67451	0.60093	7.67162	0.60002
7.69716	0.66663	7.70556	0.66317	7.72394	0.60789	7.67403	0.60084	7.67127	0.60002
7.69675	0.66663	7.70528	0.66317	7.72373	0.6082	7.67361	0.60085	7.67079	0.60002
7.69633	0.66663	7.70487	0.6632	7.72311	0.60826	7.6732	0.60085	7.67031	0.60002
7.69599	0.66662	7.70459	0.66321	7.7229	0.6085	7.67286	0.60084	7.66969	0.60002
7.69557	0.66663	7.70411	0.66325	7.72263	0.60867	7.67217	0.60084	7.66941	0.60002
7.69509	0.66663	7.70384	0.66325	7.72222	0.60886	7.67182	0.60084	7.6688	0.60002
7.69482	0.66663	7.70329	0.66325	7.7218	0.60912	7.67141	0.60084	7.66845	0.60002
7.69427	0.66663	7.70294	0.66333	7.72139	0.60935	7.67086	0.60084	7.66818	0.60001
7.69379	0.66663	7.70267	0.66334	7.72098	0.60955	7.67072	0.60085	7.66762	0.60002
7.69351	0.66662	7.70239	0.66334	7.72084	0.6098	7.67003	0.60086	7.66728	0.60002
7.6931	0.66662	7.70191	0.66343	7.72043	0.60995	7.66962	0.60094	7.66666	0.60001
7.69282	0.66664	7.70156	0.66343	7.72001	0.61022	7.66914	0.60093	7.66618	0.60002
7.69227	0.66663	7.70108	0.66343	7.71953	0.61047	7.66873	0.60104	7.6659	0.60002
7.69193	0.66663	7.70074	0.66348	7.71946	0.61072	7.66845	0.60122	7.66528	0.60001
7.69151	0.66664	7.70019	0.66348	7.71884	0.61097	7.66769	0.60132	7.6648	0.60001
7.69131	0.66663	7.70012	0.66356	7.71864	0.61115	7.66735	0.6015	7.66439	0.60002
7.69062	0.66663	7.69957	0.66355	7.71829	0.61137	7.66687	0.60161	7.66391	0.60003
7.69041	0.66663	7.69922	0.66355	7.71795	0.61156	7.66645	0.60173	7.66336	0.60002
7.69	0.66663	7.69895	0.66364	7.71747	0.61183	7.6659	0.60192	7.66294	0.60002
7.68972	0.66662	7.6986	0.66365	7.71712	0.61195	7.66542	0.60199	7.66253	0.60001
7.68924	0.66662	7.69798	0.66381	7.71671	0.61224	7.66522	0.60217	7.66219	0.60002
7.68903	0.66663	7.69771	0.66383	7.71643	0.61233	7.66453	0.60225	7.66157	0.60002
7.68842	0.66663	7.69736	0.6639	7.71609	0.61253	7.66411	0.60233	7.66136	0.60002
7.68814	0.66663	7.69695	0.6639	7.71575	0.61275	7.66377	0.60245	7.66081	0.60003
7.68773	0.66662	7.69647	0.66399	7.71533	0.61291	7.66329	0.60245	7.66033	0.60002
7.68745	0.66663	7.69619	0.6641	7.71499	0.61305	7.66281	0.60263	7.66005	0.60002
7.68683	0.66663	7.69578	0.66415	7.71478	0.61322	7.66226	0.60263	7.65936	0.60003
7.68663	0.66663	7.69557	0.66422	7.71437	0.61347	7.66191	0.60265	7.65902	0.60002
7.68601	0.66664	7.69502	0.66422	7.71402	0.61367	7.66143	0.60266	7.65868	0.60002
7.68573	0.66663	7.69482	0.66434	7.71361	0.61381	7.66095	0.60265	7.65826	0.60002
7.68532	0.66663	7.69427	0.66451	7.71327	0.61401	7.66053	0.60262	7.65771	0.59994
7.6849	0.66662	7.69399	0.66452	7.71279	0.61426	7.66012	0.60263	7.6573	0.59994
7.68463	0.66662	7.69351	0.66455	7.71265	0.61437	7.65971	0.60246	7.65689	0.59993
7.68435	0.66662	7.69317	0.66458	7.71217	0.61461	7.6595	0.60234	7.65627	0.59993
7.68394	0.66663	7.69268	0.6646	7.71203	0.6148	7.65881	0.60224	7.65578	0.59993
7.68353	0.66663	7.69227	0.6646	7.71162	0.61507	7.65833	0.60219	7.65558	0.59995
7.68298	0.66662	7.69179	0.66469	7.7112	0.61526	7.65799	0.60209	7.65489	0.59994
7.68263	0.66663	7.69151	0.66468	7.71079	0.61545	7.65751	0.602	7.65468	0.59994
7.68222	0.66662	7.6911	0.66478	7.71051	0.61567	7.65723	0.60188	7.65399	0.59993
7.68201	0.66663	7.69076	0.66478	7.7101	0.61583	7.65668	0.60173	7.65372	0.60002
7.68167	0.66662	7.69041	0.66479	7.70982	0.61602	7.65613	0.60162	7.65317	0.60002
7.68119	0.66663	7.68979	0.66482	7.70948	0.61636	7.65572	0.60162	7.65269	0.60002
7.68071	0.66662	7.68952	0.66484	7.70914	0.61644	7.6553	0.60162	7.65255	0.60002
7.68057	0.66663	7.68924	0.66483	7.70859	0.61663	7.65489	0.60162	7.65193	0.60003
7.68009	0.66663	7.68876	0.66484	7.70831	0.61686	7.65441	0.60162	7.65145	0.60002
7.67953	0.66663	7.68835	0.66491	7.70803	0.61704	7.65406	0.60173	7.6509	0.60002
7.67933	0.66663	7.68814	0.6649	7.70762	0.61721	7.65344	0.60173	7.65055	0.60002
7.67871	0.66663	7.68766	0.6649	7.70748	0.61736	7.65324	0.60188	7.65035	0.60002
7.67836	0.66664	7.68731	0.66491	7.7068	0.61771	7.65269	0.60188	7.64966	0.60002
7.67795	0.66663	7.68697	0.66501	7.70652	0.61781	7.6522	0.60188	7.64918	0.60003
7.67768	0.66663	7.68676	0.665	7.70625	0.61802	7.65193	0.60192	7.64876	0.60002
7.67733	0.66662	7.68621	0.66501	7.70611	0.61808	7.65138	0.60192	7.64835	0.60002
7.67692	0.66663	7.68587	0.66501	7.70569	0.61825	7.65097	0.60193	7.64807	0.60003
7.67657	0.66663	7.68552	0.66501	7.70528	0.61845	7.65041	0.60199	7.64745	0.60003
7.67623	0.66663	7.68504	0.66516	7.70487	0.61853	7.65	0.60198	7.64704	0.60002
7.67582	0.66663	7.68463	0.66516	7.70459	0.61872	7.64959	0.60198	7.64649	0.60003
7.6754	0.66663	7.68442	0.66516	7.70404	0.61878	7.64904	0.602	7.64608	0.60002
7.67492	0.66662	7.68394	0.66516	7.70377	0.61887	7.64883	0.602	7.64573	0.60002
7.67465	0.66663	7.6836	0.6652	7.70342	0.61898	7.64828	0.60192	7.64525	0.60002
7.6743	0.66663	7.68332	0.6652	7.70308	0.61915	7.64766	0.60189	7.64463	0.60001
7.67389	0.66662	7.68284	0.6652	7.70273	0.61917	7.64766	0.60173	7.64415	0.60002
7.67348	0.66663	7.68256	0.66527	7.70246	0.61923	7.64697	0.60173	7.64394	0.60002
7.67327	0.66663	7.68215	0.66527	7.70218	0.61931	7.64656	0.60162	7.64346	0.60001
7.67279	0.66662	7.68201	0.66526	7.7017	0.61941	7.64608	0.60155	7.64284	0.60003
7.67244	0.66663	7.68146	0.66536	7.7015	0.61945	7.64566	0.6015	7.64243	0.60002
7.67189	0.66663	7.68098	0.66537	7.70108	0.61951	7.64518	0.6015	7.64202	0.60002
7.67162	0.66664	7.68071	0.66546	7.70081	0.61962	7.64484	0.60141	7.64167	0.60003
7.67134	0.66663	7.68015	0.66546	7.70032	0.61981	7.64436	0.60141	7.64105	0.60002
7.67086	0.66663	7.67981	0.66547	7.70005	0.61988	7.64374	0.6014	7.64043	0.60003
7.67052	0.66663	7.67947	0.66552	7.69971	0.62007	7.64332	0.60141	7.64002	0.60002
7.6701	0.66662	7.67912	0.66551	7.69929	0.62019	7.64305	0.60141	7.63974	0.60003
7.66969	0.66663	7.67871	0.66551	7.69902	0.62048	7.6425	0.6015	7.63912	0.60003
7.66941	0.66663	7.6783	0.66559	7.69867	0.62053	7.64215	0.6015	7.63871	0.60003
7.669	0.66663	7.67802	0.6656	7.69826	0.62066	7.64174	0.60155	7.6383	0.60003
7.66873	0.66662	7.67754	0.66559	7.69792	0.62079	7.64133	0.60163	7.63782	0.60004
7.66838	0.66662	7.67719	0.6656	7.69771	0.62098	7.64085	0.60189	7.63761	0.60003
7.66797	0.66662	7.67671	0.66572	7.69716	0.62114	7.64057	0.60196	7.63699	0.60003
7.66749	0.66662	7.6763	0.66572	7.69695	0.62123	7.64009	0.60218	7.63665	0.60003
7.66707	0.66663	7.67616	0.66572	7.69654	0.62134	7.63947	0.60229	7.6361	0.60003
7.66666	0.66663	7.67561	0.66588	7.69626	0.62143	7.63912	0.60246	7.63568	0.60003
7.66632	0.66663	7.67527	0.66589	7.69585	0.62149	7.63857	0.60265	7.63534	0.60003
7.6659	0.66663	7.67485	0.66588	7.69557	0.62157	7.6383	0.60271	7.63486	0.60012
7.66563	0.66663	7.67465	0.66588	7.69516	0.62168	7.63761	0.60289	7.63444	0.60011
7.66528	0.66664	7.67403	0.66591	7.69475	0.62186	7.6372	0.60289	7.63396	0.60012
7.66487	0.66662	7.67361	0.66592	7.69447	0.62185	7.63678	0.60292	7.63341	0.60013
7.6646	0.66662	7.67341	0.66591	7.69399	0.62188	7.63637	0.60294	7.63293	0.60012
7.66418	0.66663	7.67306	0.66592	7.69365	0.62194	7.6361	0.603	7.63252	0.60012
7.66391	0.66663	7.67265	0.66591	7.69337	0.62193	7.63561	0.60293	7.63224	0.60012
7.66343	0.66663	7.67237	0.66592	7.69303	0.62202	7.63527	0.60293	7.63162	0.60011
7.66294	0.66663	7.67182	0.66591	7.69261	0.62202	7.63479	0.60289	7.63148	0.60012
7.66274	0.66662	7.67148	0.66592	7.69213	0.62212	7.63437	0.60289	7.63079	0.60012
7.66226	0.66663	7.67114	0.66592	7.69179	0.62212	7.63389	0.60278	7.63059	0.60012
7.66198	0.66663	7.67093	0.66592	7.69151	0.62213	7.63341	0.60279	7.63004	0.60012
7.66143	0.66663	7.67038	0.66591	7.69117	0.62216	7.63307	0.60279	7.62956	0.60012
7.66115	0.66662	7.67003	0.66592	7.69076	0.62217	7.63252	0.60278	7.62921	0.60012
7.66081	0.66663	7.66955	0.66591	7.69027	0.62217	7.6321	0.60289	7.62859	0.60012
7.66047	0.66663	7.66921	0.66596	7.69007	0.62217	7.63169	0.60293	7.62818	0.60012
7.66012	0.66662	7.6688	0.66597	7.68959	0.62217	7.63128	0.60294	7.62777	0.60012
7.65957	0.66673	7.66873	0.66596	7.68945	0.62218	7.63079	0.603	7.62742	0.60012
7.6593	0.66671	7.66804	0.66597	7.68883	0.62217	7.63038	0.60326	7.62687	0.60012
7.65909	0.66673	7.66769	0.66605	7.68855	0.62217	7.63011	0.60329	7.62639	0.60013
7.65868	0.66672	7.66728	0.66606	7.68807	0.62217	7.62962	0.60345	7.62611	0.60012
7.65826	0.66672	7.66707	0.66606	7.68773	0.62217	7.629	0.60355	7.62556	0.60004
7.65792	0.66673	7.66652	0.66605	7.68745	0.62217	7.62859	0.60368	7.62522	0.60003
7.65757	0.66672	7.66618	0.66615	7.68683	0.62216	7.62818	0.60398	7.62474	0.60003
7.65716	0.66672	7.6657	0.66615	7.68669	0.62224	7.62797	0.60407	7.62439	0.60002
7.65675	0.66673	7.66535	0.66616	7.68628	0.62224	7.62728	0.60425	7.62384	0.60003
7.65647	0.66673	7.66501	0.6662	7.68594	0.62229	7.62687	0.60429	7.62336	0.60003
7.65606	0.66673	7.6646	0.6662	7.68552	0.62233	7.62646	0.60437	7.62295	0.60002
7.65565	0.66674	7.66425	0.6662	7.68518	0.62248	7.62591	0.60437	7.62246	0.60003
7.65537	0.66672	7.66377	0.6662	7.6849	0.62253	7.62542	0.60446	7.62219	0.60004
7.65489	0.66672	7.66343	0.66626	7.68456	0.62253	7.62508	0.60438	7.62157	0.60003
7.65448	0.66673	7.66294	0.66627	7.68415	0.6226	7.6246	0.6043	7.62109	0.60002
7.6542	0.66672	7.66267	0.66627	7.68353	0.62269	7.62439	0.60416	7.62081	0.60002
7.65386	0.66674	7.66219	0.66626	7.68332	0.62268	7.62377	0.60407	7.62012	0.60002
7.65344	0.66672	7.66191	0.66625	7.68291	0.62268	7.62336	0.60393	7.61978	0.60003
7.65317	0.66672	7.66157	0.66637	7.68249	0.62269	7.62295	0.60361	7.6193	0.60002
7.65275	0.66671	7.66122	0.66636	7.68236	0.62258	7.62246	0.60346	7.61895	0.60003
7.65227	0.66673	7.66074	0.66637	7.68167	0.62259	7.62198	0.6033	7.61847	0.60002
7.652	0.66672	7.66033	0.66637	7.68146	0.62252	7.62171	0.60311	7.61806	0.60003
7.65138	0.66672	7.65998	0.66637	7.68098	0.62249	7.62102	0.60293	7.61778	0.60003
7.65124	0.66672	7.65971	0.66637	7.68057	0.62224	7.62074	0.60279	7.6173	0.60002
7.65083	0.66672	7.65909	0.66636	7.68029	0.62217	7.62019	0.60271	7.61668	0.60002
7.65041	0.66672	7.65895	0.66638	7.67981	0.62212	7.61992	0.60266	7.61654	0.60002
7.65	0.66672	7.6584	0.66637	7.67953	0.62193	7.61937	0.60263	7.61592	0.60002
7.64979	0.66672	7.65819	0.66638	7.67912	0.62188	7.61902	0.60262	7.6153	0.60003
7.64918	0.66673	7.65764	0.66637	7.67857	0.62169	7.61861	0.60262	7.61489	0.60002
7.64883	0.66673	7.6573	0.66626	7.67836	0.62157	7.61813	0.60263	7.61455	0.60003
7.64835	0.66672	7.65695	0.66627	7.67795	0.62144	7.61771	0.60265	7.6142	0.60002
7.648	0.66673	7.65661	0.66627	7.67754	0.62134	7.61737	0.60271	7.61352	0.60002
7.64773	0.66673	7.6562	0.66627	7.67706	0.62123	7.61675	0.60274	7.61317	0.60002
7.64745	0.66672	7.65585	0.66627	7.67678	0.62117	7.61654	0.6029	7.61269	0.60002
7.64697	0.66673	7.65551	0.66627	7.67637	0.62113	7.61592	0.60294	7.61234	0.60002
7.64649	0.66673	7.65516	0.6662	7.67596	0.62113	7.61551	0.60311	7.61207	0.60002
7.64615	0.66672	7.65475	0.66619	7.67568	0.62113	7.61524	0.6033	7.61145	0.60002
7.64573	0.66672	7.65441	0.6662	7.67534	0.62112	7.61469	0.60346	7.6109	0.60002
7.64532	0.66673	7.65393	0.66621	7.67492	0.62113	7.6142	0.60369	7.61042	0.60002
7.64498	0.66672	7.65365	0.6662	7.67458	0.62117	7.61379	0.60401	7.60994	0.60002
7.64456	0.66672	7.65317	0.6662	7.67423	0.62118	7.61324	0.60426	7.60973	0.60003
7.64408	0.66672	7.65282	0.66619	7.67389	0.62123	7.6129	0.60464	7.60925	0.60002
7.64387	0.66672	7.65241	0.66619	7.67341	0.62133	7.61248	0.60488	7.60863	0.60003
7.64353	0.66673	7.652	0.6662	7.67306	0.62143	7.61228	0.60515	7.60815	0.60002
7.64305	0.66672	7.65172	0.6662	7.67251	0.62149	7.61152	0.60541	7.60787	0.60002
7.6427	0.66672	7.65117	0.6662	7.67231	0.62157	7.61117	0.60546	7.60753	0.60003
7.64236	0.66672	7.65083	0.66628	7.6721	0.62168	7.61062	0.60555	7.60691	0.60002
7.64195	0.66673	7.65076	0.66628	7.67162	0.62186	7.61021	0.60555	7.60649	0.60002
7.64174	0.66672	7.65007	0.66627	7.67114	0.62186	7.61007	0.60552	7.60601	0.60002
7.64112	0.66672	7.64979	0.66627	7.67093	0.62188	7.60932	0.60546	7.60567	0.60002
7.64085	0.66672	7.64931	0.66627	7.67052	0.62193	7.60918	0.60541	7.60525	0.60003
7.64071	0.66672	7.64904	0.66627	7.67031	0.62202	7.6087	0.60539	7.60477	0.60003
7.64023	0.66672	7.64856	0.66628	7.66976	0.62202	7.60821	0.60521	7.60429	0.60003
7.63988	0.66673	7.64814	0.66627	7.66983	0.62211	7.60787	0.60521	7.60367	0.60002
7.63947	0.66672	7.64794	0.66626	7.66914	0.62213	7.60725	0.60521	7.60346	0.60002
7.63919	0.66672	7.64739	0.66638	7.6688	0.62211	7.60718	0.60537	7.60305	0.60003
7.63878	0.66673	7.64725	0.66637	7.66838	0.62212	7.60663	0.60541	7.60257	0.60003
7.63851	0.66673	7.6469	0.66637	7.66811	0.62213	7.60615	0.60555	7.60209	0.60002
7.63788	0.66672	7.64649	0.66638	7.66749	0.62216	7.6056	0.60577	7.60161	0.60002
7.63775	0.66672	7.64622	0.66638	7.66721	0.62216	7.60512	0.60606	7.60112	0.60003
7.6372	0.66673	7.64566	0.66638	7.6668	0.62216	7.60477	0.60638	7.60071	0.60003
7.63685	0.66673	7.64532	0.66638	7.66659	0.62217	7.60429	0.6068	7.6003	0.60003
7.63637	0.66673	7.64504	0.66637	7.66604	0.62224	7.60381	0.60704	7.59982	0.60003
7.63582	0.66673	7.64463	0.66638	7.66577	0.62223	7.60346	0.60744	7.59947	0.60003
7.63561	0.66672	7.64408	0.66638	7.66535	0.62235	7.60312	0.60775	7.59899	0.60002
7.6352	0.66674	7.64387	0.66639	7.66487	0.62249	7.60264	0.60821	7.59851	0.60003
7.63479	0.66672	7.64326	0.66637	7.6646	0.62253	7.60222	0.60851	7.59809	0.60002
7.63431	0.66673	7.64291	0.66653	7.66411	0.6226	7.60167	0.60886	7.59761	0.60003
7.63403	0.66663	7.6425	0.66652	7.6637	0.62269	7.60147	0.60924	7.59734	0.60004
7.63355	0.66662	7.64215	0.66652	7.66343	0.6228	7.60105	0.60961	7.59679	0.60013
7.63327	0.66663	7.64174	0.66653	7.66301	0.62285	7.60071	0.60991	7.59637	0.60012
7.63272	0.66663	7.64153	0.66653	7.66267	0.62285	7.60023	0.61027	7.59596	0.60012
7.63238	0.66663	7.64119	0.66652	7.66226	0.62292	7.59968	0.6107	7.59555	0.60011
7.63203	0.66663	7.64071	0.66653	7.66191	0.62303	7.59933	0.61104	7.595	0.60003
7.63176	0.66662	7.64023	0.66654	7.66157	0.62321	7.59892	0.61138	7.59465	0.60002
7.63135	0.66663	7.64009	0.66653	7.66115	0.62325	7.5983	0.61177	7.59431	0.60002
7.63093	0.66673	7.63961	0.66652	7.66088	0.6233	7.59823	0.61213	7.5939	0.60002
7.63052	0.66673	7.63926	0.66652	7.66053	0.62331	7.59754	0.61243	7.59328	0.60002
7.63024	0.66673	7.63878	0.66653	7.66005	0.62341	7.59699	0.61264	7.59293	0.60002
7.62976	0.66673	7.63851	0.66652	7.65971	0.62349	7.59665	0.61295	7.59245	0.60002
7.62935	0.66673	7.63809	0.66652	7.65943	0.62355	7.59603	0.61311	7.59197	0.60003
7.62907	0.66663	7.63775	0.66652	7.65916	0.62362	7.59569	0.61312	7.59155	0.60002
7.62873	0.66664	7.63747	0.66653	7.65861	0.62388	7.59507	0.61322	7.59135	0.60003
7.62818	0.66663	7.63713	0.66652	7.65819	0.62392	7.59486	0.61321	7.59059	0.60002
7.62797	0.66662	7.63651	0.66652	7.65785	0.62399	7.59451	0.61312	7.59032	0.60002
7.6277	0.66662	7.6363	0.66653	7.65764	0.62418	7.5939	0.61312	7.58976	0.60002
7.62721	0.66663	7.63589	0.66657	7.65709	0.62425	7.59362	0.61302	7.58942	0.60002
7.62687	0.66663	7.63554	0.66656	7.65682	0.62442	7.59307	0.61294	7.58901	0.60002
7.62639	0.66663	7.63513	0.66655	7.65661	0.62462	7.59272	0.6129	7.58873	0.60002
7.62598	0.66663	7.63479	0.66656	7.65606	0.62465	7.59231	0.61276	7.58811	0.60002
7.6257	0.66663	7.63437	0.66656	7.65592	0.62478	7.5919	0.61265	7.5877	0.60003
7.62536	0.66662	7.6341	0.66656	7.65565	0.62488	7.59162	0.61264	7.58742	0.60002
7.62501	0.66663	7.63362	0.66656	7.65537	0.625	7.59114	0.61258	7.58694	0.60003
7.62446	0.66663	7.63327	0.66656	7.65468	0.62509	7.59066	0.61253	7.58653	0.60003
7.62419	0.66663	7.63293	0.66655	7.65434	0.62527	7.59018	0.61243	7.58598	0.60013
7.62377	0.66664	7.63258	0.66656	7.65393	0.62535	7.58963	0.61234	7.58557	0.60012
7.62343	0.66673	7.63196	0.66655	7.65351	0.62544	7.58928	0.61234	7.58522	0.60012
7.62302	0.66673	7.63176	0.66655	7.6531	0.62556	7.58887	0.61228	7.58467	0.60012
7.62253	0.66673	7.63135	0.66656	7.65282	0.62569	7.58866	0.61224	7.58419	0.60012
7.62226	0.66674	7.63121	0.66657	7.65234	0.62579	7.58804	0.61224	7.58378	0.60012
7.62185	0.66673	7.63059	0.66657	7.652	0.62596	7.58756	0.61225	7.58329	0.60013
7.6215	0.66672	7.63045	0.66658	7.65158	0.626	7.58722	0.61225	7.58295	0.60013
7.62116	0.66672	7.62976	0.66656	7.65131	0.62605	7.58674	0.61225	7.5826	0.60012
7.62068	0.66673	7.62969	0.66657	7.65083	0.62614	7.58619	0.61225	7.58205	0.60011
7.6204	0.66673	7.62907	0.66656	7.65062	0.62624	7.58584	0.61224	7.58178	0.60013
7.62019	0.66673	7.6288	0.66656	7.65014	0.62629	7.5855	0.61228	7.58109	0.60011
7.61964	0.66673	7.62825	0.66656	7.64993	0.62636	7.58488	0.61234	7.58068	0.60012
7.61944	0.66672	7.62797	0.66657	7.64938	0.62647	7.58453	0.61234	7.58026	0.60012
7.61909	0.66672	7.62763	0.66656	7.64911	0.62662	7.58398	0.61248	7.57964	0.60012
7.61882	0.66672	7.62728	0.66657	7.64869	0.62662	7.58357	0.61258	7.5793	0.60013
7.61813	0.66672	7.62694	0.66657	7.64835	0.62666	7.58343	0.61266	7.57882	0.60016
7.61799	0.66672	7.62646	0.66656	7.64787	0.62673	7.58281	0.61276	7.57834	0.60016
7.61751	0.66673	7.62604	0.66656	7.64759	0.62683	7.58226	0.61291	7.57806	0.60016
7.61716	0.66672	7.62563	0.66656	7.64711	0.62693	7.58185	0.61295	7.57758	0.60024
7.61689	0.66673	7.62536	0.66656	7.64683	0.62698	7.58143	0.61295	7.5771	0.6003
7.61668	0.66673	7.62494	0.66656	7.64656	0.62707	7.58102	0.61302	7.57668	0.60034
7.61627	0.66673	7.62439	0.66656	7.64615	0.62722	7.58075	0.61302	7.57613	0.60049
7.61579	0.66673	7.62425	0.66656	7.64573	0.62739	7.58033	0.61295	7.57586	0.60049
7.6153	0.66672	7.62377	0.66656	7.64546	0.62744	7.57978	0.61296	7.57531	0.60053
7.6151	0.66672	7.6235	0.66656	7.64511	0.62763	7.57944	0.61277	7.57489	0.60053
7.61462	0.66672	7.62295	0.66656	7.6447	0.62767	7.57903	0.61266	7.57441	0.60054
7.61441	0.66672	7.62274	0.66656	7.64422	0.62775	7.57841	0.61255	7.574	0.6006
7.61407	0.66662	7.62226	0.66656	7.64394	0.62786	7.57827	0.61234	7.57366	0.6006
7.61358	0.66663	7.62191	0.66656	7.6436	0.628	7.57765	0.61229	7.57304	0.6006
7.61324	0.66662	7.6215	0.66657	7.64332	0.62804	7.57724	0.61208	7.57255	0.6006
7.61283	0.66663	7.62123	0.66657	7.64291	0.62804	7.57689	0.61188	7.57214	0.60059
7.61255	0.66663	7.62074	0.66656	7.64257	0.62804	7.57641	0.61172	7.57173	0.6007
7.61214	0.66663	7.62054	0.66656	7.64202	0.62805	7.57607	0.61163	7.57132	0.60069
7.61179	0.66664	7.61999	0.66656	7.64174	0.628	7.57545	0.61157	7.57083	0.6007
7.61145	0.66663	7.61978	0.66656	7.6414	0.62801	7.57531	0.61153	7.57028	0.60068
7.61097	0.66664	7.61944	0.66663	7.64091	0.62785	7.57476	0.61139	7.56987	0.6008
7.61062	0.66662	7.61895	0.66663	7.64064	0.62781	7.57421	0.61138	7.56959	0.6008
7.61021	0.66672	7.61861	0.66661	7.64029	0.62775	7.57379	0.61137	7.56932	0.60084
7.60973	0.66672	7.61833	0.66663	7.63988	0.62768	7.57345	0.61138	7.56877	0.60084
7.60952	0.66673	7.61785	0.66663	7.6394	0.62753	7.57304	0.61138	7.56822	0.60084
7.60897	0.66673	7.61765	0.66663	7.63919	0.62744	7.57262	0.61152	7.56787	0.60085
7.6087	0.66672	7.61696	0.66663	7.63864	0.6274	7.57207	0.61163	7.56753	0.60092
7.60828	0.66673	7.61682	0.66663	7.63844	0.62725	7.57159	0.61172	7.56705	0.60093
7.60794	0.66673	7.61634	0.66663	7.63795	0.62707	7.57125	0.61189	7.5665	0.60085
7.60773	0.66672	7.61606	0.66663	7.63768	0.62699	7.5709	0.61208	7.56629	0.60084
7.60698	0.66672	7.61551	0.66662	7.6372	0.62694	7.57035	0.61228	7.56574	0.60085
7.6067	0.66672	7.61517	0.66663	7.6372	0.62683	7.57001	0.61239	7.56512	0.60086
7.60642	0.66672	7.61475	0.66662	7.63658	0.62673	7.56953	0.61253	7.56464	0.60094
7.60608	0.66673	7.61441	0.66663	7.6363	0.62666	7.56897	0.61265	7.56436	0.60093
7.6056	0.66672	7.614	0.66662	7.63582	0.62666	7.5687	0.6129	7.56395	0.60092
7.60532	0.66672	7.61386	0.66663	7.63554	0.62662	7.56815	0.61301	7.56347	0.60093
7.60477	0.66672	7.61338	0.66663	7.63513	0.62647	7.56794	0.61312	7.56319	0.60093
7.6045	0.66663	7.6131	0.66663	7.63479	0.62646	7.56732	0.61327	7.56264	0.60093
7.60402	0.66662	7.61255	0.66662	7.63458	0.62647	7.56684	0.61336	7.56202	0.60103
7.60395	0.66662	7.61241	0.66662	7.6341	0.62647	7.56636	0.61347	7.56195	0.60093
7.60353	0.66663	7.61193	0.66663	7.63382	0.62636	7.56595	0.61348	7.56133	0.60093
7.60319	0.66661	7.61159	0.66662	7.63341	0.62636	7.56581	0.61348	7.56092	0.60094
7.60257	0.66663	7.61117	0.66663	7.63307	0.62635	7.56505	0.61343	7.56044	0.60093
7.60222	0.66662	7.61083	0.66663	7.63258	0.62636	7.56477	0.61328	7.56002	0.60093
7.60188	0.66662	7.61042	0.66663	7.63231	0.62635	7.56422	0.61322	7.55954	0.60094
7.60161	0.66663	7.61014	0.66663	7.6319	0.62636	7.56367	0.61302	7.55913	0.60093
7.60119	0.66662	7.60973	0.66663	7.63155	0.62635	7.56347	0.61295	7.55885	0.60092
7.60078	0.66663	7.60945	0.66663	7.63107	0.62636	7.56292	0.61276	7.55837	0.60105
7.60044	0.66662	7.60904	0.66662	7.63086	0.62636	7.56264	0.61265	7.55789	0.60105
7.6003	0.66662	7.60863	0.66662	7.63059	0.62637	7.56209	0.61265	7.55734	0.60123
7.59982	0.66663	7.60821	0.66662	7.63024	0.62646	7.56161	0.61257	7.557	0.60122
7.5994	0.66664	7.60808	0.66662	7.62976	0.62647	7.56133	0.61265	7.55658	0.60126
7.59906	0.66663	7.60753	0.66662	7.62949	0.62647	7.56078	0.61264	7.5561	0.60127
7.59885	0.66672	7.60732	0.66657	7.629	0.62662	7.56023	0.61276	7.55589	0.60131
7.59823	0.66672	7.60684	0.66656	7.62873	0.62662	7.55975	0.6129	7.55534	0.60131
7.59796	0.66672	7.60656	0.66656	7.62832	0.62662	7.55941	0.61295	7.55486	0.60132
7.59754	0.66672	7.60615	0.66656	7.62783	0.62667	7.55899	0.61301	7.55445	0.60132
7.5972	0.66673	7.60567	0.66661	7.62763	0.62667	7.55851	0.61321	7.55404	0.60131
7.59672	0.66673	7.60539	0.66662	7.62721	0.62667	7.55824	0.61336	7.55362	0.60131
7.59651	0.66672	7.60519	0.66662	7.6268	0.62666	7.55775	0.61367	7.55314	0.6013
7.59596	0.66672	7.6047	0.66663	7.62653	0.62667	7.55713	0.61391	7.55259	0.60131
7.59575	0.66673	7.60429	0.66662	7.62604	0.62666	7.55665	0.61402	7.55225	0.60131
7.59527	0.66674	7.60402	0.66662	7.62577	0.62673	7.55631	0.61431	7.5517	0.60126
7.59507	0.66673	7.60367	0.66662	7.62536	0.62673	7.55603	0.61446	7.55142	0.60122
7.59451	0.66681	7.60305	0.66663	7.62501	0.62674	7.55562	0.61461	7.55087	0.60115
7.59417	0.66683	7.60284	0.66663	7.62453	0.62673	7.55507	0.61481	7.55046	0.60104
7.5939	0.66673	7.60236	0.66663	7.62419	0.62674	7.55459	0.61501	7.54991	0.60092
7.59355	0.66673	7.60216	0.66663	7.62377	0.62673	7.55417	0.61516	7.54956	0.60084
7.593	0.66673	7.60154	0.66663	7.6235	0.62671	7.55376	0.6153	7.54908	0.60079
7.59286	0.66673	7.6014	0.66664	7.62322	0.62682	7.55342	0.61537	7.54867	0.60079
7.59231	0.66673	7.60099	0.66657	7.62295	0.62683	7.55314	0.61563	7.54818	0.60069
7.59197	0.66673	7.60085	0.66656	7.62253	0.62687	7.55245	0.61574	7.5477	0.60069
7.59149	0.66673	7.60037	0.66656	7.62205	0.62693	7.55197	0.61594	7.54722	0.60068
7.59107	0.66673	7.59995	0.66656	7.62178	0.62699	7.55156	0.61608	7.54708	0.60069
7.59087	0.66674	7.59947	0.66657	7.62143	0.62707	7.55101	0.61619	7.54633	0.60068
7.59038	0.66673	7.59913	0.66656	7.62116	0.62719	7.55073	0.61639	7.54612	0.60069
7.59011	0.66673	7.59899	0.66656	7.62081	0.62739	7.55025	0.61654	7.5455	0.60069
7.58976	0.66673	7.59837	0.66656	7.62047	0.62744	7.54977	0.61668	7.54516	0.60069
7.58928	0.66674	7.59809	0.66657	7.62005	0.62763	7.54949	0.6168	7.5446	0.60069
7.58894	0.66673	7.59782	0.66658	7.61985	0.62775	7.54887	0.61706	7.54426	0.60069
7.58859	0.66673	7.59747	0.66657	7.6193	0.628	7.54853	0.61731	7.54364	0.60069
7.58804	0.66672	7.59699	0.66657	7.61888	0.62811	7.54812	0.61755	7.54337	0.60079
7.58777	0.66673	7.59665	0.66657	7.61868	0.62837	7.54777	0.61783	7.54302	0.6008
7.58742	0.66673	7.59637	0.66658	7.6184	0.62875	7.54722	0.61807	7.5424	0.6008
7.58715	0.66672	7.59589	0.66657	7.61792	0.62894	7.54688	0.61837	7.54192	0.60085
7.5866	0.66672	7.59555	0.66657	7.61751	0.62927	7.54653	0.61853	7.54158	0.60094
7.58625	0.66682	7.59507	0.66657	7.61709	0.62957	7.54591	0.61878	7.54102	0.60093
7.58598	0.66682	7.59493	0.66656	7.61696	0.62988	7.54564	0.61899	7.54082	0.60105
7.5855	0.66682	7.59431	0.66657	7.6162	0.63024	7.54509	0.61915	7.54027	0.60123
7.58515	0.66682	7.59417	0.66656	7.61606	0.63054	7.54467	0.61917	7.53972	0.60126
7.58481	0.66682	7.59355	0.66658	7.61551	0.63089	7.54426	0.61917	7.5393	0.60127
7.58433	0.66683	7.59328	0.66657	7.61544	0.63121	7.54378	0.61917	7.53896	0.60132
7.58412	0.66682	7.59286	0.66657	7.61482	0.63162	7.5433	0.61918	7.53855	0.60141
7.58357	0.66682	7.59272	0.66658	7.61462	0.63199	7.54295	0.61915	7.53793	0.6014
7.58329	0.66683	7.59211	0.66656	7.61413	0.63234	7.54261	0.61899	7.53765	0.6015
7.58295	0.66682	7.59204	0.66657	7.61386	0.63287	7.54192	0.61886	7.53703	0.60155
7.58267	0.66682	7.59155	0.66657	7.61338	0.63314	7.54164	0.61872	7.53662	0.60163
7.58205	0.66682	7.59114	0.66657	7.61331	0.63352	7.54116	0.61862	7.53641	0.60163
7.58185	0.66682	7.5908	0.66663	7.6129	0.63385	7.54082	0.61845	7.53586	0.60174
7.5813	0.66683	7.59032	0.66662	7.61234	0.63426	7.54034	0.61826	7.53545	0.60189
7.58102	0.66683	7.58997	0.66663	7.61186	0.63455	7.54006	0.61807	7.53476	0.60189
7.58054	0.66673	7.58983	0.66662	7.61159	0.63498	7.53965	0.61794	7.53442	0.60189
7.58006	0.66672	7.58921	0.66662	7.61117	0.63529	7.53917	0.61774	7.534	0.60189
7.57971	0.66673	7.58894	0.66664	7.6109	0.63571	7.53855	0.61745	7.53338	0.60188
7.57951	0.66673	7.58853	0.66663	7.61035	0.636	7.5382	0.61731	7.53318	0.60189
7.57909	0.66672	7.58818	0.66663	7.61021	0.63635	7.53772	0.61721	7.53263	0.60189
7.57861	0.66672	7.5877	0.66662	7.60959	0.63669	7.53738	0.61711	7.53249	0.6019
7.57813	0.66673	7.58736	0.66663	7.60945	0.63702	7.53696	0.61721	7.53173	0.60188
7.57779	0.66673	7.58694	0.66662	7.60911	0.63728	7.53669	0.61732	7.53132	0.60189
7.57744	0.66672	7.5868	0.66662	7.6087	0.63762	7.53586	0.61745	7.53091	0.60189
7.5771	0.66673	7.58632	0.66663	7.60808	0.63793	7.53566	0.61778	7.53049	0.60175
7.57675	0.66672	7.58591	0.66662	7.6078	0.63819	7.53504	0.61803	7.53001	0.60163
7.57627	0.66672	7.58557	0.66663	7.60759	0.63844	7.53469	0.61826	7.52946	0.60155
7.57593	0.66673	7.58522	0.66663	7.60725	0.63862	7.53442	0.61862	7.52911	0.60156
7.57551	0.66672	7.58481	0.66663	7.60677	0.63885	7.5338	0.61899	7.52863	0.6015
7.57503	0.66673	7.58453	0.66662	7.60663	0.63911	7.53345	0.61923	7.52836	0.6015
7.57476	0.66673	7.58419	0.66663	7.60601	0.6393	7.5329	0.61949	7.52794	0.6015
7.57434	0.66672	7.58378	0.66663	7.60574	0.63956	7.53249	0.61981	7.52739	0.6015
7.57414	0.66673	7.5835	0.66663	7.60525	0.63977	7.53214	0.62002	7.52732	0.60151
7.57366	0.66673	7.58295	0.66663	7.60512	0.63992	7.53166	0.6202	7.52684	0.6015
7.57338	0.66673	7.58274	0.66663	7.60463	0.64007	7.53125	0.62048	7.52629	0.60155
7.57304	0.66673	7.5824	0.66663	7.60429	0.64025	7.53077	0.62057	7.52574	0.60155
7.57269	0.66673	7.58192	0.66663	7.60381	0.64045	7.53029	0.62065	7.52533	0.60163
7.57221	0.66682	7.5815	0.66663	7.60353	0.64062	7.52994	0.62075	7.52485	0.60163
7.57173	0.66681	7.58116	0.66664	7.60312	0.64081	7.52939	0.6208	7.52457	0.60162
7.57145	0.66683	7.58088	0.66663	7.60291	0.64115	7.52918	0.62088	7.5243	0.60163
7.57104	0.66682	7.58033	0.66664	7.60236	0.64123	7.52856	0.6211	7.52361	0.60162
7.57063	0.66682	7.58013	0.66663	7.60229	0.64141	7.52815	0.62117	7.52313	0.60163
7.57035	0.66682	7.57971	0.66663	7.60167	0.64152	7.52767	0.62134	7.52257	0.60163
7.57008	0.66683	7.57958	0.66663	7.60147	0.64177	7.52732	0.6215	7.52237	0.60163
7.56959	0.66683	7.57882	0.66663	7.60099	0.64197	7.52684	0.62185	7.52189	0.60164
7.56918	0.66687	7.57861	0.66663	7.60064	0.64213	7.5265	0.62204	7.5214	0.60155
7.56884	0.66689	7.57827	0.66663	7.60016	0.64232	7.52615	0.62224	7.52099	0.60156
7.56856	0.66687	7.57792	0.66663	7.59995	0.64259	7.52547	0.62266	7.52037	0.60155
7.56801	0.66688	7.57744	0.66662	7.59947	0.64275	7.52505	0.62322	7.51989	0.60155
7.56753	0.66687	7.57724	0.66663	7.59906	0.64288	7.52464	0.62359	7.51968	0.6015
7.56739	0.66688	7.57668	0.66663	7.59871	0.64314	7.52416	0.6241	7.5192	0.6015
7.56705	0.66688	7.57641	0.66656	7.5983	0.64323	7.52361	0.62465	7.51865	0.60141
7.56663	0.66688	7.57593	0.66657	7.59809	0.64335	7.52326	0.625	7.51824	0.60141
7.5665	0.66688	7.57572	0.66658	7.59768	0.6435	7.52264	0.62545	7.51769	0.60132
7.56588	0.66688	7.57524	0.66656	7.59741	0.64358	7.52244	0.62579	7.51748	0.60132
7.56567	0.66687	7.5751	0.66657	7.59692	0.64387	7.52202	0.62625	7.51693	0.60132
7.56519	0.66688	7.57448	0.66657	7.59665	0.6439	7.52161	0.62663	7.51645	0.60126
7.56498	0.66687	7.57421	0.66657	7.59624	0.64395	7.52099	0.62693	7.5161	0.60126
7.5645	0.66687	7.57372	0.66657	7.59589	0.64404	7.52072	0.62736	7.51569	0.60125
7.56409	0.66683	7.57345	0.66656	7.59555	0.64404	7.52023	0.62764	7.51521	0.60126
7.56347	0.66683	7.57283	0.66657	7.5952	0.64413	7.51989	0.62787	7.51466	0.60122
7.5634	0.66683	7.57242	0.66656	7.59479	0.64417	7.51948	0.62822	7.51411	0.60123
7.56278	0.66681	7.57214	0.66663	7.59445	0.64418	7.51893	0.62846	7.51376	0.60122
7.56264	0.66683	7.5718	0.66664	7.5941	0.64425	7.51851	0.62879	7.51328	0.60104
7.5623	0.66682	7.57145	0.66662	7.59362	0.64436	7.51796	0.62903	7.51294	0.60103
7.56161	0.66683	7.57104	0.66662	7.59341	0.64451	7.51789	0.62917	7.51225	0.60105
7.5614	0.66683	7.5707	0.66663	7.59314	0.64454	7.51714	0.62942	7.51177	0.60104
7.56106	0.66681	7.57021	0.66663	7.59279	0.64461	7.51686	0.62953	7.51135	0.60104
7.56071	0.66683	7.56987	0.66663	7.59266	0.64471	7.51638	0.62953	7.51094	0.60105
7.5603	0.66683	7.56959	0.66663	7.59217	0.64485	7.51576	0.62963	7.51087	0.60121
7.55982	0.66682	7.56911	0.66663	7.5919	0.64493	7.51542	0.62964	7.51012	0.60122
7.55975	0.66683	7.56877	0.66662	7.59149	0.64524	7.51514	0.62963	7.50977	0.60122
7.5592	0.66682	7.56856	0.66662	7.59121	0.64527	7.51459	0.62952	7.50929	0.60122
7.55913	0.66683	7.56801	0.66662	7.59087	0.64543	7.51425	0.62947	7.50867	0.60126
7.5583	0.66683	7.56767	0.66663	7.59025	0.64552	7.51383	0.62946	7.50839	0.60126
7.5583	0.66682	7.56725	0.66662	7.59004	0.64563	7.51342	0.62942	7.50791	0.60126
7.55782	0.66673	7.56691	0.66663	7.58963	0.64575	7.51301	0.62927	7.50743	0.60125
7.55755	0.66672	7.56657	0.66663	7.58928	0.6459	7.51252	0.62927	7.50702	0.60125
7.55706	0.66674	7.56622	0.66663	7.58908	0.64594	7.51197	0.62927	7.50653	0.60126
7.55672	0.66673	7.56581	0.66663	7.58859	0.64594	7.51149	0.62926	7.50619	0.60126
7.55617	0.66674	7.5656	0.66662	7.58832	0.64601	7.51122	0.62927	7.50571	0.60126
7.55596	0.66673	7.56519	0.66663	7.58811	0.64601	7.51094	0.62928	7.50523	0.60131
7.55548	0.66683	7.56471	0.66663	7.5877	0.646	7.51039	0.62942	7.50481	0.60125
7.55528	0.66683	7.56436	0.66662	7.58749	0.64594	7.50977	0.62946	7.50426	0.60126
7.55486	0.66682	7.56395	0.66661	7.58715	0.64594	7.50936	0.62963	7.50399	0.60126
7.55445	0.66683	7.56381	0.66663	7.5868	0.64594	7.50894	0.62979	7.50344	0.60122
7.5541	0.66684	7.56333	0.66663	7.58646	0.6459	7.5086	0.62999	7.50309	0.60122
7.55383	0.66684	7.56305	0.66662	7.58612	0.64589	7.50819	0.63024	7.50247	0.60104
7.55321	0.66683	7.56243	0.66663	7.58577	0.64574	7.50764	0.63048	7.50213	0.60093
7.55287	0.66683	7.56209	0.66663	7.5855	0.6457	7.50722	0.63081	7.50178	0.60092
7.55259	0.66682	7.56175	0.66662	7.58501	0.64564	7.50674	0.63109	7.5011	0.60093
7.55225	0.66681	7.56126	0.66663	7.58474	0.64556	7.5064	0.63132	7.50068	0.60092
7.55183	0.66682	7.56099	0.66662	7.58446	0.64556	7.50605	0.63159	7.5002	0.60092
7.55156	0.66682	7.56071	0.66663	7.58405	0.64552	7.50557	0.63177	7.49993	0.60104
7.55108	0.66682	7.56023	0.66663	7.58371	0.64542	7.50516	0.63189	7.49944	0.60122
7.55059	0.66683	7.55982	0.66662	7.58336	0.64537	7.50474	0.63215	7.49896	0.60125
7.55039	0.66682	7.55954	0.66663	7.58316	0.64533	7.50413	0.63218	7.49876	0.60132
7.54984	0.66683	7.55899	0.66663	7.58267	0.64527	7.50378	0.63235	7.498	0.6015
7.5497	0.66683	7.55858	0.66662	7.5824	0.64523	7.50344	0.63245	7.49765	0.60163
7.54915	0.66683	7.55837	0.66664	7.58205	0.64505	7.50289	0.63259	7.4971	0.60189
7.5488	0.66683	7.55803	0.66663	7.58164	0.64505	7.50261	0.63287	7.49669	0.60193
7.54846	0.66683	7.55768	0.66662	7.58123	0.64494	7.50192	0.63303	7.49648	0.60209
7.54805	0.66683	7.55734	0.66663	7.58082	0.64494	7.50151	0.63317	7.49593	0.60219
7.54763	0.66682	7.55686	0.66673	7.58082	0.64486	7.50123	0.6335	7.49552	0.60225
7.54736	0.66683	7.55651	0.66673	7.58033	0.64486	7.50075	0.6337	7.49504	0.60234
7.54688	0.66682	7.5561	0.66674	7.58006	0.64486	7.50034	0.63393	7.49449	0.60246
7.54646	0.66682	7.55583	0.66673	7.57951	0.64485	7.49979	0.63431	7.49435	0.60246
7.54591	0.66683	7.55534	0.66673	7.5793	0.64486	7.49938	0.63463	7.49366	0.60245
7.54577	0.66673	7.55493	0.66673	7.57875	0.64494	7.49903	0.63499	7.49325	0.60262
7.54536	0.66673	7.55479	0.66674	7.57854	0.64494	7.49848	0.63534	7.49283	0.60263
7.54495	0.66672	7.5541	0.66673	7.57806	0.64493	7.49807	0.63579	7.49221	0.60263
7.5446	0.66672	7.5539	0.6667	7.57786	0.64505	7.49772	0.63628	7.49201	0.60266
7.54433	0.66673	7.55355	0.66673	7.57737	0.64506	7.49738	0.63669	7.49146	0.60271
7.54398	0.66673	7.55314	0.66672	7.5771	0.64523	7.49683	0.63726	7.49111	0.6028
7.5435	0.66673	7.55273	0.66673	7.57648	0.64527	7.49642	0.6378	7.49049	0.60289
7.5433	0.66673	7.55238	0.66672	7.57641	0.64532	7.49586	0.63839	7.49022	0.603
7.54288	0.66672	7.55218	0.66673	7.57586	0.64542	7.49545	0.63898	7.48974	0.60317
7.54233	0.66672	7.5517	0.66674	7.57551	0.64556	7.49511	0.63954	7.48932	0.6033
7.54206	0.66672	7.55135	0.66673	7.57517	0.64563	7.49456	0.64015	7.48891	0.60346
7.54171	0.66672	7.55094	0.66673	7.57483	0.64576	7.49414	0.64077	7.4885	0.60362
7.5413	0.66673	7.55046	0.66673	7.57441	0.64594	7.49373	0.64146	7.48802	0.6038
7.54096	0.66672	7.55004	0.66673	7.57407	0.646	7.49318	0.64208	7.4876	0.60407
7.54061	0.66673	7.54977	0.66672	7.57372	0.6462	7.49297	0.64265	7.48712	0.60425
7.54034	0.66673	7.54922	0.66673	7.57338	0.64625	7.49242	0.64319	7.48678	0.60437
7.54006	0.66673	7.54894	0.66673	7.57317	0.64634	7.49194	0.6437	7.48623	0.60464
7.53972	0.66673	7.54853	0.66674	7.57269	0.64635	7.49146	0.64418	7.48588	0.60474
7.53951	0.66672	7.54832	0.66673	7.57235	0.64647	7.49111	0.64456	7.48554	0.60496
7.5391	0.66673	7.54777	0.66673	7.57207	0.64664	7.4907	0.64494	7.48492	0.60521
7.53868	0.66673	7.5475	0.66672	7.57152	0.64664	7.49036	0.64543	7.48464	0.60541
7.53813	0.66673	7.54694	0.66673	7.57125	0.64667	7.49015	0.64575	7.48402	0.60563
7.53786	0.66673	7.54674	0.66672	7.57097	0.64667	7.48946	0.64604	7.48361	0.60576
7.53751	0.66673	7.54626	0.66673	7.57056	0.64672	7.48898	0.64634	7.4832	0.60604
7.53731	0.66672	7.54577	0.66673	7.57014	0.6468	7.48857	0.64667	7.48265	0.60607
7.53683	0.66674	7.54536	0.66673	7.56987	0.64681	7.48815	0.64691	7.48244	0.60613
7.53627	0.66673	7.54509	0.66673	7.56939	0.6469	7.48774	0.64712	7.48175	0.60624
7.53614	0.66674	7.5446	0.66672	7.56904	0.64695	7.48719	0.64731	7.48134	0.60633
7.53566	0.66674	7.54426	0.66672	7.56863	0.64701	7.48685	0.64757	7.48106	0.60633
7.53517	0.66673	7.54398	0.66673	7.56842	0.64711	7.48636	0.64782	7.48058	0.60632
7.53497	0.66673	7.54385	0.66672	7.56794	0.64728	7.48609	0.64808	7.48037	0.60633
7.53442	0.66673	7.54337	0.66673	7.56753	0.6473	7.48561	0.64832	7.47962	0.60638
7.53428	0.66673	7.54302	0.66673	7.56718	0.64731	7.48526	0.64865	7.47934	0.60638
7.53387	0.66672	7.54254	0.66673	7.56677	0.64737	7.4845	0.64896	7.47886	0.60639
7.53345	0.66674	7.5424	0.66673	7.56636	0.64747	7.4843	0.64939	7.47838	0.60647
7.53304	0.66673	7.54192	0.66673	7.56608	0.64756	7.48375	0.64966	7.4781	0.60658
7.53276	0.66673	7.5413	0.66673	7.56574	0.64756	7.4834	0.65004	7.47741	0.60676
7.53228	0.66672	7.54096	0.66672	7.5654	0.64762	7.48299	0.65039	7.47707	0.60681
7.53194	0.66673	7.54068	0.66672	7.56498	0.6477	7.48272	0.65085	7.47659	0.60696
7.53146	0.66673	7.5402	0.66672	7.56457	0.6477	7.48203	0.65126	7.47611	0.6071
7.53125	0.66673	7.53992	0.66672	7.56416	0.64782	7.48161	0.65167	7.47583	0.60718
7.53084	0.66672	7.53937	0.66672	7.56381	0.64782	7.48106	0.65219	7.47514	0.6073
7.53029	0.66672	7.5393	0.66674	7.56354	0.64798	7.48086	0.65248	7.4748	0.60744
7.52994	0.66672	7.53875	0.66672	7.56299	0.64799	7.48044	0.65287	7.47432	0.60749
7.5298	0.66672	7.53841	0.66673	7.56285	0.64803	7.47996	0.65319	7.4739	0.60748
7.52918	0.66673	7.53786	0.66673	7.56237	0.64802	7.47969	0.65356	7.47335	0.60749
7.52891	0.66674	7.53772	0.66673	7.56202	0.64807	7.47907	0.65381	7.47294	0.60749
7.52863	0.66673	7.53717	0.66673	7.56175	0.64817	7.47872	0.65404	7.4726	0.60744
7.52815	0.66673	7.53683	0.66673	7.56126	0.64827	7.47824	0.65429	7.47211	0.60743
7.52767	0.66672	7.53627	0.66672	7.56085	0.64831	7.47776	0.65449	7.47156	0.60729
7.52753	0.66672	7.53593	0.66673	7.56051	0.64838	7.47728	0.65455	7.47115	0.60717
7.52698	0.66674	7.53566	0.66673	7.56002	0.64863	7.477	0.65474	7.47067	0.60718
7.52664	0.66672	7.53517	0.66672	7.55982	0.64869	7.47673	0.65491	7.47039	0.60717
7.52602	0.66672	7.5349	0.66673	7.55941	0.64885	7.47611	0.65495	7.46991	0.60718
7.52588	0.66673	7.53455	0.66673	7.55892	0.64901	7.4759	0.65494	7.46936	0.60729
7.5256	0.66672	7.534	0.66673	7.55865	0.6491	7.47528	0.65498	7.46895	0.6073
7.52533	0.66673	7.53366	0.66673	7.5583	0.64939	7.47494	0.65499	7.4684	0.60745
7.52478	0.66672	7.53325	0.66673	7.55796	0.64948	7.47445	0.65499	7.46791	0.6075
7.5245	0.66672	7.53283	0.66673	7.55748	0.64966	7.47404	0.65494	7.46764	0.60756
7.52395	0.66672	7.53249	0.66673	7.55706	0.64978	7.4737	0.65494	7.46709	0.60766
7.52361	0.66672	7.53214	0.66674	7.55665	0.65004	7.47315	0.6549	7.46674	0.60781
7.52319	0.66672	7.53173	0.66673	7.55638	0.65014	7.4726	0.6549	7.46633	0.60803
7.52292	0.66673	7.53111	0.66673	7.5561	0.65032	7.47232	0.65475	7.46571	0.60824
7.52244	0.66673	7.53084	0.66673	7.55576	0.65046	7.4717	0.65474	7.46544	0.60836
7.52202	0.66673	7.53049	0.66673	7.55534	0.65062	7.47115	0.65474	7.46495	0.60851
7.52154	0.66673	7.53008	0.66672	7.55507	0.65081	7.47074	0.65475	7.46454	0.60868
7.52134	0.66672	7.52973	0.66672	7.55472	0.65101	7.47032	0.65474	7.46413	0.60883
7.52085	0.66673	7.52932	0.66673	7.55431	0.65119	7.46984	0.6549	7.46371	0.60887
7.52058	0.66674	7.52891	0.66673	7.55404	0.65146	7.46936	0.65496	7.4633	0.60892
7.5201	0.66673	7.52863	0.66673	7.55355	0.65162	7.46895	0.65507	7.46303	0.60902
7.51975	0.66673	7.52815	0.66673	7.55307	0.65182	7.46846	0.65522	7.46248	0.60902
7.5192	0.66672	7.52781	0.66673	7.55273	0.65204	7.46805	0.65539	7.46199	0.60912
7.519	0.66673	7.52746	0.66672	7.55238	0.65224	7.46757	0.65558	7.46158	0.60912
7.51844	0.66673	7.52698	0.66672	7.5519	0.65247	7.46723	0.65574	7.4611	0.60912
7.51817	0.66673	7.52671	0.66673	7.55149	0.65259	7.46674	0.6559	7.46069	0.60917
7.51769	0.66673	7.52629	0.66663	7.55121	0.65287	7.4664	0.65609	7.4602	0.60917
7.51741	0.66673	7.52602	0.66662	7.55087	0.65302	7.46592	0.65631	7.45979	0.60924
7.51707	0.66673	7.52547	0.66663	7.55046	0.65326	7.46544	0.65645	7.45938	0.60935
7.51665	0.66673	7.52505	0.66663	7.55011	0.65354	7.46509	0.65665	7.4589	0.60951
7.51638	0.66673	7.52478	0.66663	7.54963	0.65371	7.46447	0.65693	7.45862	0.60953
7.5159	0.66673	7.52423	0.66672	7.54935	0.65386	7.46413	0.65704	7.45828	0.60955
7.51548	0.66673	7.52409	0.66672	7.54908	0.65411	7.46371	0.65724	7.45779	0.60961
7.51507	0.66673	7.52354	0.66673	7.5488	0.65429	7.46337	0.6575	7.45724	0.6097
7.51473	0.66672	7.52313	0.66672	7.54818	0.65449	7.46282	0.65769	7.45662	0.60983
7.51431	0.66672	7.52278	0.66672	7.54784	0.65463	7.46241	0.65783	7.45642	0.60991
7.51397	0.66668	7.52257	0.66672	7.54763	0.6549	7.46192	0.65804	7.45587	0.61002
7.51349	0.66663	7.52202	0.66672	7.54729	0.65499	7.46144	0.65819	7.45545	0.61018
7.51328	0.66663	7.52175	0.66673	7.54681	0.65522	7.4611	0.65834	7.45518	0.61021
7.51287	0.66662	7.52134	0.66673	7.54667	0.6554	7.46069	0.65849	7.45463	0.61038
7.51246	0.66663	7.52099	0.66672	7.54626	0.65558	7.46034	0.65864	7.45421	0.61052
7.51211	0.66663	7.52044	0.66672	7.54598	0.65575	7.45972	0.65873	7.4538	0.61073
7.5117	0.66663	7.52023	0.66672	7.54564	0.65589	7.45931	0.65884	7.45325	0.61097
7.51142	0.66662	7.51982	0.66673	7.54516	0.65627	7.45883	0.65901	7.45291	0.61121
7.51087	0.66663	7.51955	0.66673	7.54467	0.65636	7.45841	0.65904	7.45256	0.61156
7.5106	0.66662	7.5192	0.66673	7.5444	0.65657	7.458	0.65903	7.45194	0.61188
7.51005	0.66663	7.51872	0.66673	7.54398	0.65678	7.45752	0.6591	7.45139	0.61228
7.5097	0.66663	7.51824	0.66673	7.54371	0.65698	7.45731	0.6591	7.45119	0.61257
7.50943	0.66663	7.51789	0.66672	7.54309	0.65724	7.45676	0.6591	7.45077	0.61291
7.50908	0.66662	7.51741	0.66672	7.54302	0.65738	7.45635	0.6591	7.45029	0.61312
7.5086	0.66663	7.51707	0.66672	7.5424	0.65766	7.45594	0.65909	7.44981	0.61333
7.50826	0.66663	7.51672	0.66672	7.54219	0.65774	7.45545	0.65904	7.4494	0.61348
7.50791	0.66663	7.51624	0.66672	7.54185	0.6579	7.4549	0.65904	7.44878	0.61364
7.50736	0.66663	7.51583	0.66672	7.54151	0.658	7.45449	0.65903	7.44836	0.61364
7.50715	0.66662	7.51555	0.66672	7.54102	0.65814	7.45401	0.65904	7.44802	0.61367
7.50674	0.66673	7.51514	0.66673	7.54061	0.65834	7.45366	0.65902	7.44754	0.61364
7.50653	0.66673	7.51473	0.66672	7.54047	0.65848	7.45325	0.65904	7.44705	0.61364
7.50598	0.66672	7.51438	0.66672	7.54006	0.65865	7.45291	0.65903	7.44671	0.61364
7.50571	0.66673	7.51397	0.66673	7.53972	0.65872	7.45236	0.65904	7.4463	0.61363
7.50516	0.66673	7.51363	0.66671	7.5393	0.65901	7.45194	0.65909	7.44582	0.61367
7.50495	0.66673	7.51314	0.66672	7.53896	0.65904	7.45167	0.65918	7.4452	0.61367
7.50426	0.66673	7.51287	0.66673	7.53862	0.65918	7.45105	0.65918	7.44485	0.61372
7.50392	0.66673	7.51259	0.66671	7.53848	0.65928	7.45063	0.65928	7.44437	0.61391
7.50351	0.66672	7.51211	0.66673	7.538	0.65932	7.45008	0.65927	7.44389	0.61403
7.50337	0.66673	7.51177	0.66673	7.53772	0.65939	7.44974	0.65928	7.44341	0.61427
7.50275	0.66672	7.51142	0.66672	7.53717	0.65951	7.44933	0.65932	7.44292	0.61446
7.5024	0.66672	7.51101	0.66673	7.53689	0.65966	7.44871	0.65932	7.44258	0.6147
7.50192	0.66674	7.5106	0.66672	7.53648	0.65971	7.44836	0.65933	7.44189	0.61501
7.50158	0.66673	7.51032	0.66672	7.53614	0.65976	7.44788	0.65932	7.44155	0.61526
7.50123	0.66674	7.50991	0.66673	7.53572	0.65977	7.4474	0.6594	7.44107	0.61548
7.50082	0.66673	7.50956	0.66672	7.53538	0.65986	7.44699	0.6594	7.44051	0.61577
7.50055	0.66673	7.50908	0.66672	7.5351	0.65996	7.44664	0.6595	7.4401	0.616
7.49999	0.66673	7.50881	0.66671	7.53476	0.65995	7.44623	0.65967	7.43976	0.61637
7.49965	0.66673	7.50832	0.66672	7.53428	0.66001	7.44588	0.6597	7.43941	0.61654
7.49931	0.66673	7.50805	0.66673	7.53393	0.6601	7.44527	0.65977	7.43886	0.61669
7.49889	0.66673	7.5075	0.66672	7.53359	0.66021	7.44492	0.65986	7.43838	0.61701
7.49869	0.66673	7.50715	0.66672	7.53338	0.66037	7.44444	0.65995	7.43831	0.61712
7.49807	0.66673	7.50681	0.66672	7.53311	0.66038	7.44389	0.66002	7.43762	0.61732
7.49765	0.66673	7.50647	0.66672	7.53276	0.66042	7.44361	0.66022	7.43714	0.61747
7.49731	0.66673	7.50605	0.66673	7.5327	0.66047	7.44327	0.66038	7.4368	0.61774
7.4969	0.66673	7.50571	0.66673	7.53201	0.66066	7.44258	0.66041	7.43625	0.61783
7.49669	0.66673	7.5053	0.66683	7.53159	0.66071	7.44224	0.66047	7.4359	0.61802
7.49614	0.66674	7.50495	0.66681	7.53118	0.66078	7.44162	0.66066	7.43542	0.61807
7.49586	0.66673	7.50454	0.66682	7.53097	0.66103	7.44134	0.66071	7.43515	0.61815
7.49552	0.66673	7.50433	0.66681	7.53056	0.66107	7.44093	0.66078	7.43466	0.61827
7.49524	0.66673	7.50364	0.66682	7.53029	0.66116	7.44038	0.66088	7.43418	0.61827
7.49462	0.66672	7.5033	0.66683	7.52973	0.66134	7.4399	0.66088	7.4337	0.6184
7.49435	0.66673	7.50296	0.66682	7.52946	0.66139	7.43969	0.66103	7.43322	0.61841
7.49407	0.66672	7.50261	0.66683	7.52925	0.66147	7.43921	0.66107	7.43315	0.61846
7.49359	0.66673	7.50213	0.66682	7.52884	0.66159	7.43886	0.66106	7.43239	0.61846
7.49325	0.66673	7.50172	0.66683	7.5285	0.66175	7.43824	0.66108	7.43184	0.61853
7.49277	0.66673	7.5013	0.66682	7.52822	0.66177	7.43769	0.66113	7.43143	0.61873
7.49228	0.66673	7.5011	0.66682	7.52788	0.66181	7.43714	0.66114	7.43095	0.61878
7.49201	0.66672	7.50055	0.66683	7.52753	0.6618	7.437	0.66108	7.43046	0.61899
7.49166	0.66673	7.5002	0.66683	7.52732	0.66182	7.43652	0.66107	7.43005	0.61916
7.49111	0.66671	7.49993	0.66683	7.52677	0.66186	7.43604	0.66103	7.42957	0.61923
7.49084	0.66672	7.49958	0.66682	7.5265	0.66186	7.43563	0.66103	7.42922	0.61932
7.49029	0.66673	7.49917	0.66682	7.52609	0.66186	7.43515	0.66088	7.42867	0.61941
7.48987	0.66673	7.49882	0.66682	7.52581	0.66195	7.43466	0.66077	7.42819	0.61946
7.48953	0.66673	7.49841	0.66682	7.52547	0.66195	7.43425	0.66071	7.42778	0.61953
7.48932	0.66672	7.498	0.66682	7.52512	0.66196	7.43384	0.66065	7.42737	0.61962
7.48898	0.66672	7.49765	0.66672	7.52492	0.66205	7.43342	0.66065	7.42702	0.61962
7.4885	0.66673	7.49724	0.66673	7.52464	0.66205	7.43294	0.66056	7.42654	0.61963
7.48822	0.66672	7.4969	0.66673	7.52416	0.6621	7.43246	0.66047	7.42606	0.61963
7.48774	0.66672	7.49635	0.66672	7.52381	0.66217	7.43225	0.66047	7.42558	0.61962
7.48733	0.66673	7.49628	0.66672	7.5234	0.66217	7.43157	0.66043	7.42523	0.61978
7.48698	0.66673	7.49566	0.66672	7.52299	0.66229	7.43122	0.66042	7.42496	0.61977
7.48664	0.66673	7.49545	0.66673	7.52271	0.66243	7.43081	0.66041	7.42427	0.61978
7.48629	0.66672	7.49497	0.66672	7.52257	0.66247	7.43026	0.66039	7.42379	0.61978
7.48595	0.66672	7.49456	0.66672	7.52209	0.66254	7.42998	0.66039	7.42337	0.61982
7.48561	0.66673	7.494	0.66672	7.52189	0.66265	7.42936	0.66039	7.42296	0.61981
7.48519	0.66672	7.49387	0.66673	7.5214	0.66273	7.42916	0.66039	7.42248	0.61987
7.48485	0.66673	7.49339	0.66673	7.52113	0.6628	7.42861	0.66042	7.422	0.61997
7.48444	0.66673	7.49318	0.66672	7.52072	0.6629	7.42799	0.66043	7.42145	0.62007
7.48416	0.66673	7.49263	0.66672	7.5203	0.66301	7.42757	0.66042	7.42117	0.62007
7.48375	0.66673	7.49235	0.66673	7.51996	0.6632	7.42723	0.66042	7.42062	0.62012
7.48333	0.66674	7.49187	0.66672	7.51961	0.66326	7.42668	0.66043	7.42048	0.62012
7.48299	0.66674	7.49146	0.66673	7.51927	0.66334	7.4264	0.66039	7.42	0.62012
7.48244	0.66673	7.49111	0.66672	7.51893	0.66344	7.42599	0.66039	7.41952	0.62021
7.48216	0.66673	7.49063	0.66673	7.51872	0.66348	7.42544	0.66039	7.41897	0.6202
7.48182	0.66673	7.49022	0.66673	7.51831	0.66355	7.42503	0.66022	7.41862	0.62031
7.48148	0.66672	7.48987	0.66672	7.51824	0.66365	7.42461	0.66021	7.41814	0.62049
7.48113	0.66673	7.48939	0.66672	7.51769	0.6638	7.42399	0.66011	7.41773	0.62052
7.48058	0.66673	7.48919	0.66672	7.51734	0.66384	7.42372	0.66002	7.41745	0.62057
7.48031	0.66672	7.4887	0.66671	7.51686	0.66385	7.42324	0.65996	7.41683	0.62066
7.47975	0.66673	7.48836	0.66671	7.51659	0.66391	7.42282	0.65996	7.41649	0.62076
7.47941	0.66673	7.48795	0.66673	7.51617	0.66389	7.4222	0.65987	7.41601	0.62076
7.47893	0.66673	7.48767	0.66672	7.51583	0.66399	7.42186	0.65976	7.41553	0.62081
7.47858	0.66673	7.48726	0.66673	7.51555	0.66399	7.42158	0.65969	7.41518	0.62081
7.47817	0.66673	7.48685	0.66673	7.51514	0.664	7.42103	0.65963	7.41463	0.6208
7.47776	0.66673	7.48671	0.66672	7.51473	0.664	7.42055	0.65941	7.41435	0.62076
7.47755	0.66673	7.48609	0.66673	7.51431	0.66409	7.42007	0.65932	7.41374	0.62066
7.47707	0.66673	7.48581	0.66672	7.51404	0.664	7.41966	0.65928	7.41325	0.62066
7.47666	0.66673	7.48547	0.66672	7.51376	0.664	7.41931	0.65917	7.41305	0.62057
7.47617	0.66673	7.48512	0.66672	7.51328	0.664	7.41869	0.65903	7.41263	0.62051
7.47597	0.66673	7.48464	0.66673	7.51301	0.66399	7.41842	0.659	7.41195	0.62052
7.47549	0.66671	7.48437	0.66672	7.51259	0.66399	7.418	0.65872	7.41139	0.62051
7.47514	0.66673	7.48382	0.66673	7.51239	0.664	7.41759	0.65863	7.41105	0.62057
7.47473	0.66672	7.48361	0.66673	7.51211	0.664	7.41711	0.65849	7.41078	0.62066
7.47452	0.66674	7.48306	0.66673	7.51149	0.6639	7.4167	0.65839	7.41009	0.62075
7.47411	0.66673	7.48306	0.66673	7.51129	0.6639	7.41614	0.65829	7.40974	0.6208
7.47377	0.66673	7.4823	0.66663	7.51094	0.6639	7.41559	0.65814	7.40933	0.62088
7.47328	0.66673	7.48203	0.66663	7.51046	0.66385	7.41525	0.65797	7.40892	0.62098
7.47301	0.66673	7.48161	0.66663	7.51018	0.66384	7.41491	0.65783	7.4085	0.62117
7.47246	0.66672	7.48134	0.66663	7.5097	0.66384	7.41449	0.65768	7.40809	0.62124
7.47225	0.66673	7.48086	0.66662	7.50949	0.66381	7.41429	0.6575	7.40761	0.62134
7.4717	0.66672	7.48051	0.66663	7.50915	0.6638	7.4136	0.6573	7.40713	0.62149
7.47156	0.66672	7.4801	0.66664	7.50881	0.66366	7.41332	0.65714	7.40678	0.62158
7.47115	0.66672	7.47989	0.66664	7.50832	0.66365	7.41284	0.65698	7.40623	0.62186
7.47094	0.66673	7.47955	0.66662	7.50812	0.66365	7.4125	0.65678	7.40568	0.62193
7.47032	0.66672	7.4792	0.66662	7.50771	0.66365	7.41195	0.65659	7.40541	0.62204
7.46991	0.66672	7.47858	0.66662	7.5075	0.66365	7.41139	0.65645	7.40499	0.62217
7.4697	0.66673	7.47845	0.66663	7.50722	0.66365	7.41119	0.6563	7.40458	0.62235
7.46936	0.66673	7.4779	0.66663	7.50681	0.66365	7.41043	0.65609	7.4041	0.62251
7.46902	0.66673	7.47755	0.66662	7.5066	0.66365	7.41009	0.65598	7.40362	0.62259
7.4686	0.66673	7.47728	0.66663	7.50612	0.66365	7.40974	0.65584	7.4032	0.6227
7.46819	0.66673	7.47714	0.66662	7.50598	0.66365	7.40933	0.65573	7.40272	0.6228
7.46805	0.66673	7.47659	0.66663	7.5055	0.66366	7.40878	0.65558	7.40258	0.62285
7.46743	0.66662	7.47638	0.66662	7.50523	0.66366	7.40843	0.65539	7.40196	0.62286
7.46729	0.66663	7.47576	0.66662	7.50481	0.66365	7.40809	0.65522	7.40148	0.62284
7.46661	0.66662	7.47549	0.66662	7.5044	0.66364	7.40754	0.65503	7.401	0.62285
7.46633	0.66663	7.47494	0.66662	7.50426	0.66366	7.40713	0.6549	7.40066	0.62279
7.46578	0.66663	7.47473	0.66663	7.50392	0.66364	7.40664	0.65453	7.40024	0.6228
7.4655	0.66662	7.47425	0.66663	7.50364	0.66366	7.40616	0.65423	7.39983	0.62269
7.46502	0.66656	7.47397	0.66663	7.50316	0.66366	7.40596	0.65393	7.39928	0.6227
7.46468	0.66657	7.47349	0.66663	7.50289	0.66364	7.40534	0.65371	7.39873	0.6227
7.4644	0.66657	7.47321	0.66662	7.50254	0.66364	7.40486	0.65353	7.39831	0.62269
7.4642	0.66656	7.47273	0.66663	7.50213	0.66364	7.40451	0.65326	7.39783	0.6228
7.46371	0.66657	7.4726	0.66663	7.50192	0.66365	7.40389	0.65303	7.39749	0.62285
7.46323	0.66652	7.47204	0.66662	7.50151	0.66364	7.40362	0.65287	7.39694	0.62304
7.46289	0.66653	7.47163	0.66663	7.50144	0.66365	7.40327	0.65269	7.39666	0.62325
7.46268	0.66652	7.47122	0.66663	7.50103	0.66365	7.40258	0.65252	7.39618	0.62341
7.46213	0.66653	7.47094	0.66663	7.50055	0.6638	7.40217	0.65239	7.3957	0.62362
7.46192	0.66652	7.47046	0.66664	7.5002	0.6638	7.40169	0.65224	7.39522	0.62392
7.46137	0.66653	7.47019	0.66662	7.49993	0.6638	7.40127	0.65204	7.39487	0.62411
7.46096	0.66638	7.46984	0.66663	7.49951	0.66384	7.40079	0.65177	7.39425	0.62434
7.46069	0.66637	7.46943	0.66663	7.49931	0.66383	7.40052	0.65149	7.39384	0.62465
7.46027	0.66638	7.46902	0.66663	7.49869	0.66384	7.39997	0.65111	7.39356	0.62479
7.45972	0.66637	7.4686	0.66664	7.49827	0.66383	7.39942	0.65081	7.39301	0.62488
7.45958	0.66637	7.4684	0.66656	7.49821	0.66383	7.39914	0.65039	7.39253	0.62494
7.45917	0.66637	7.46771	0.66657	7.49772	0.66384	7.39887	0.65007	7.39205	0.625
7.45883	0.66637	7.46743	0.66656	7.49745	0.66389	7.39811	0.64971	7.39164	0.62501
7.45848	0.66638	7.46709	0.66657	7.49703	0.6639	7.39783	0.64943	7.39116	0.62494
7.45814	0.66627	7.46681	0.66657	7.49655	0.6639	7.39749	0.64902	7.39074	0.62493
7.45773	0.66627	7.4664	0.66656	7.49642	0.66391	7.39708	0.64868	7.3904	0.62489
7.45738	0.66627	7.46612	0.66657	7.49593	0.6639	7.39632	0.64832	7.38992	0.62479
7.45704	0.66627	7.46564	0.66656	7.49552	0.66391	7.39591	0.64804	7.38937	0.62465
7.45655	0.6662	7.46537	0.66656	7.49518	0.66398	7.39549	0.64763	7.38902	0.62462
7.45607	0.6662	7.46495	0.66657	7.49476	0.66399	7.39501	0.64737	7.38861	0.62444
7.4558	0.6662	7.46468	0.66657	7.49435	0.6641	7.39474	0.64702	7.38826	0.62434
7.45538	0.6662	7.46413	0.66657	7.494	0.6641	7.39425	0.64681	7.38771	0.62425
7.45504	0.6662	7.46392	0.66658	7.49359	0.66414	7.39384	0.64664	7.38716	0.6242
7.45483	0.66616	7.46351	0.66657	7.49318	0.66423	7.39336	0.64626	7.38675	0.6241
7.45435	0.66615	7.46303	0.66657	7.49283	0.66422	7.39295	0.64601	7.38634	0.62399
7.45401	0.66616	7.46261	0.66657	7.4927	0.66434	7.39246	0.64589	7.3862	0.62393
7.45359	0.66615	7.46234	0.66657	7.49228	0.66451	7.39205	0.64564	7.38551	0.62394
7.45325	0.66606	7.46192	0.66653	7.49187	0.66455	7.39177	0.64551	7.38503	0.62388
7.45277	0.66607	7.46158	0.66653	7.49153	0.66459	7.39122	0.64542	7.38462	0.6239
7.45249	0.66606	7.46131	0.66653	7.49132	0.6646	7.39081	0.64527	7.3842	0.62374
7.45208	0.66605	7.46096	0.66654	7.49084	0.66469	7.39026	0.64505	7.38372	0.62374
7.45174	0.66605	7.46062	0.66653	7.49043	0.66479	7.38992	0.64486	7.38324	0.62363
7.45146	0.66596	7.45993	0.66654	7.49008	0.66483	7.38937	0.64471	7.38276	0.62364
7.45091	0.66596	7.45965	0.66639	7.4896	0.66483	7.38895	0.64451	7.38227	0.62356
7.4507	0.66597	7.45938	0.66638	7.48925	0.66491	7.38875	0.64418	7.382	0.6235
7.45022	0.66597	7.45896	0.66637	7.48891	0.66501	7.38799	0.64395	7.38159	0.62341
7.44988	0.66596	7.45855	0.66637	7.4885	0.66502	7.38785	0.6437	7.38097	0.62328
7.44946	0.66597	7.45834	0.66637	7.48822	0.66516	7.3873	0.64345	7.38055	0.62323
7.44898	0.66596	7.45779	0.66639	7.48788	0.66516	7.38682	0.6432	7.38014	0.62305
7.44871	0.66592	7.45738	0.66628	7.48747	0.6652	7.3864	0.64299	7.37959	0.62304
7.44829	0.66591	7.45711	0.66627	7.48698	0.6652	7.38592	0.64276	7.37918	0.62292
7.44788	0.66591	7.45662	0.66627	7.48678	0.66526	7.38544	0.64253	7.37856	0.62293
7.44747	0.66592	7.45655	0.66628	7.48629	0.66527	7.38503	0.64232	7.37821	0.62293
7.44719	0.66588	7.456	0.66627	7.48595	0.66527	7.38468	0.64212	7.3778	0.62284
7.44671	0.66587	7.45566	0.66628	7.48561	0.66536	7.3842	0.64188	7.37718	0.62285
7.44664	0.66589	7.45525	0.6662	7.48512	0.66537	7.38386	0.64163	7.3769	0.62285
7.44609	0.66572	7.4549	0.6662	7.48485	0.66536	7.38331	0.64142	7.37649	0.62279
7.44582	0.66572	7.45449	0.66619	7.48444	0.66538	7.38283	0.64118	7.37587	0.62279
7.44527	0.66572	7.45394	0.6662	7.48423	0.66546	7.38248	0.64078	7.3756	0.62269
7.44513	0.66561	7.45359	0.6662	7.48382	0.66546	7.382	0.64044	7.37484	0.6226
7.44471	0.6656	7.45339	0.6662	7.48333	0.66546	7.38152	0.64007	7.37456	0.62254
7.4443	0.66552	7.45263	0.66615	7.4832	0.66547	7.38117	0.63975	7.37415	0.62254
7.44382	0.66552	7.45249	0.66615	7.48292	0.66546	7.38062	0.63931	7.37346	0.6225
7.44361	0.66546	7.45215	0.66615	7.48237	0.66547	7.38035	0.63885	7.37326	0.6225
7.44292	0.66537	7.4518	0.66616	7.48203	0.66546	7.37973	0.63845	7.37264	0.6225
7.44244	0.66536	7.45153	0.66606	7.48175	0.66547	7.37945	0.63799	7.37222	0.62249
7.44224	0.66527	7.45105	0.66606	7.48134	0.66547	7.37897	0.63767	7.37174	0.62249
7.44203	0.6652	7.45063	0.66605	7.48093	0.66548	7.37842	0.6373	7.3714	0.6225
7.44148	0.6652	7.45029	0.66605	7.48058	0.66547	7.37808	0.63697	7.37098	0.6225
7.4412	0.66516	7.44988	0.66597	7.48024	0.66547	7.37759	0.63655	7.37043	0.6225
7.44072	0.665	7.44953	0.66597	7.47989	0.66552	7.37739	0.63625	7.37002	0.62249
7.44038	0.66502	7.44912	0.66593	7.47948	0.66552	7.3767	0.63584	7.36954	0.6225
7.43996	0.66491	7.44891	0.66592	7.4792	0.66553	7.37629	0.63546	7.36913	0.62235
7.43948	0.66483	7.44836	0.66592	7.47872	0.66552	7.37573	0.6351	7.36871	0.62225
7.439	0.66482	7.44802	0.66589	7.47852	0.6656	7.37546	0.63474	7.36816	0.62217
7.43886	0.66479	7.44774	0.66588	7.47803	0.66561	7.37525	0.63441	7.36775	0.62213
7.43824	0.6647	7.44726	0.66588	7.47769	0.6656	7.37463	0.63403	7.3674	0.62193
7.43811	0.66469	7.44678	0.66571	7.47734	0.66561	7.37422	0.63363	7.36692	0.62186
7.43769	0.66459	7.44657	0.66573	7.47693	0.66572	7.37374	0.63325	7.36658	0.62169
7.43721	0.6646	7.44616	0.66572	7.47673	0.66572	7.37339	0.63294	7.36617	0.62149
7.43687	0.66454	7.44568	0.66561	7.47638	0.66572	7.37284	0.63249	7.36568	0.62134
7.43645	0.66451	7.44533	0.66561	7.4759	0.66572	7.37243	0.63218	7.36513	0.62118
7.43604	0.66434	7.44499	0.66561	7.47549	0.66572	7.37229	0.63178	7.36479	0.62098
7.4357	0.66434	7.44458	0.66552	7.47514	0.66571	7.3716	0.6315	7.36444	0.62087
7.43542	0.66423	7.4443	0.66553	7.4748	0.66572	7.37126	0.63109	7.36376	0.62076
7.43494	0.66414	7.44382	0.66553	7.47445	0.66572	7.37078	0.63081	7.36327	0.62066
7.43466	0.66414	7.44348	0.66552	7.47411	0.66572	7.3703	0.63047	7.36314	0.62054
7.43425	0.6641	7.4432	0.66547	7.4737	0.66572	7.36988	0.63024	7.36265	0.62049
7.43391	0.664	7.44258	0.66547	7.47349	0.66572	7.3694	0.63	7.3619	0.62032
7.43363	0.66392	7.44237	0.66537	7.47301	0.66572	7.36919	0.62978	7.36148	0.62022
7.43315	0.6639	7.44196	0.66537	7.47266	0.6656	7.36864	0.62955	7.36114	0.6202
7.4328	0.66384	7.44175	0.66537	7.47232	0.66561	7.36844	0.62946	7.36073	0.62013
7.43246	0.66379	7.44113	0.66527	7.47191	0.66561	7.36789	0.62927	7.36031	0.62007
7.43205	0.66365	7.44079	0.66521	7.47156	0.6656	7.36747	0.62908	7.3599	0.61998
7.4315	0.66355	7.44031	0.6652	7.47108	0.66572	7.36706	0.62903	7.35942	0.61996
7.43129	0.66349	7.4401	0.66517	7.47067	0.66573	7.36658	0.62883	7.35894	0.61988
7.43095	0.66344	7.43955	0.66516	7.47039	0.66572	7.36617	0.62877	7.35846	0.61981
7.4306	0.66334	7.43928	0.66502	7.46998	0.66571	7.36575	0.62857	7.35797	0.61963
7.43026	0.66325	7.43879	0.66491	7.46963	0.66572	7.3652	0.62837	7.35742	0.61952
7.42984	0.66321	7.43852	0.6649	7.46929	0.66572	7.36486	0.62831	7.35708	0.61946
7.42943	0.66301	7.43797	0.66483	7.46888	0.66572	7.36444	0.62812	7.35667	0.61947
7.42922	0.66289	7.43776	0.66479	7.4684	0.66572	7.36403	0.62805	7.35646	0.61942
7.42874	0.66275	7.43728	0.66478	7.46791	0.66572	7.36376	0.62787	7.3557	0.61943
7.42826	0.66266	7.4368	0.66468	7.46764	0.66572	7.36327	0.62775	7.35529	0.61942
7.42805	0.66248	7.43638	0.6646	7.46729	0.66573	7.36286	0.62768	7.35481	0.61942
7.4275	0.66229	7.43618	0.6646	7.46695	0.66588	7.36238	0.62763	7.35439	0.61947
7.42723	0.66218	7.4359	0.66454	7.46647	0.66588	7.3619	0.62745	7.35412	0.61953
7.42682	0.6621	7.43542	0.66452	7.46619	0.66587	7.36155	0.62739	7.35371	0.61963
7.42668	0.66196	7.43494	0.66451	7.46571	0.66588	7.36114	0.62737	7.35315	0.61982
7.42599	0.66185	7.43453	0.66434	7.46537	0.66588	7.3608	0.62719	7.35281	0.61997
7.42565	0.6618	7.43425	0.66433	7.46516	0.66592	7.36025	0.62699	7.3524	0.62013
7.42516	0.66176	7.43391	0.66422	7.46475	0.66591	7.3599	0.62694	7.35192	0.62031
7.42496	0.66159	7.43342	0.66415	7.4644	0.66592	7.35949	0.62673	7.3515	0.62052
7.42447	0.66147	7.43315	0.66414	7.46406	0.66593	7.35907	0.62664	7.35123	0.62067
7.42399	0.66133	7.43274	0.6641	7.46365	0.66592	7.35859	0.62637	7.35068	0.62081
7.42372	0.66123	7.43239	0.66399	7.46316	0.66592	7.35811	0.62615	7.35013	0.62099
7.42351	0.66113	7.43205	0.6639	7.46289	0.66592	7.3577	0.62601	7.34978	0.62114
7.42296	0.66104	7.43157	0.66384	7.46254	0.66592	7.35749	0.62572	7.3493	0.62118
7.42248	0.66089	7.43108	0.6638	7.46227	0.66591	7.35701	0.62556	7.34882	0.62119
7.42206	0.6607	7.43081	0.66365	7.46186	0.66592	7.35646	0.62536	7.3484	0.62118
7.42165	0.66056	7.4306	0.66364	7.46151	0.66592	7.35598	0.6251	7.34778	0.62114
7.42131	0.66044	7.43005	0.66355	7.46124	0.66591	7.3557	0.62493	7.34751	0.62098
7.42096	0.66039	7.42971	0.66348	7.46089	0.66591	7.35529	0.6247	7.34703	0.62081
7.42062	0.6601	7.42922	0.66334	7.46048	0.66592	7.35474	0.62462	7.34675	0.62066
7.42021	0.66	7.42888	0.66325	7.46014	0.66593	7.35446	0.62425	7.34606	0.62049
7.41979	0.65986	7.42833	0.6632	7.45972	0.66591	7.35391	0.62393	7.34565	0.62019
7.41938	0.6597	7.42799	0.66318	7.45938	0.66588	7.35336	0.62362	7.34531	0.61993
7.41904	0.65966	7.42764	0.66289	7.4591	0.66588	7.35302	0.62333	7.34489	0.61963
7.41862	0.6594	7.4273	0.66275	7.45883	0.66588	7.3526	0.62292	7.34462	0.61942
7.41835	0.65931	7.42688	0.66265	7.45841	0.66589	7.35219	0.62259	7.34393	0.61918
7.41807	0.65919	7.42647	0.66248	7.458	0.66588	7.35178	0.62218	7.34352	0.61879
7.41773	0.65904	7.42613	0.66229	7.45759	0.6659	7.3515	0.62186	7.34297	0.6185
7.41711	0.659	7.42578	0.6621	7.45724	0.66589	7.35088	0.62125	7.34255	0.61816
7.41683	0.65872	7.42544	0.662	7.45676	0.66588	7.3504	0.6208	7.34235	0.61794
7.41656	0.65858	7.42503	0.66186	7.45642	0.66588	7.34992	0.62031	7.34173	0.61775
7.41621	0.65839	7.42461	0.66176	7.45607	0.66589	7.34964	0.61987	7.34118	0.61738
7.41553	0.65829	7.4242	0.66147	7.45587	0.66589	7.34916	0.61942	7.34076	0.61712
7.41525	0.65803	7.42386	0.66139	7.45545	0.6659	7.34875	0.61899	7.34035	0.61696
7.41504	0.65787	7.42351	0.66124	7.45504	0.66588	7.34854	0.61851	7.34007	0.61673
7.41463	0.65768	7.4231	0.66114	7.45476	0.66588	7.34792	0.61814	7.33952	0.61664
7.41408	0.6575	7.42269	0.66107	7.45435	0.66589	7.34751	0.61788	7.33904	0.61646
7.41401	0.65723	7.42234	0.66088	7.45408	0.66588	7.34703	0.61759	7.33856	0.6164
7.41339	0.65697	7.422	0.66072	7.45359	0.6658	7.34668	0.61736	7.33822	0.61638
7.41325	0.65678	7.42172	0.66065	7.45339	0.66573	7.34606	0.61731	7.33787	0.61638
7.41263	0.65655	7.4211	0.66046	7.45277	0.66573	7.34579	0.61721	7.33746	0.61621
7.41215	0.65635	7.42083	0.66038	7.45256	0.66572	7.34531	0.61711	7.33711	0.61609
7.41188	0.65626	7.42041	0.66022	7.45222	0.66573	7.34482	0.61704	7.33636	0.616
7.41133	0.65598	7.42014	0.66001	7.45167	0.66572	7.34469	0.61705	7.33601	0.61584
7.41112	0.65584	7.41959	0.65986	7.45132	0.66572	7.34414	0.617	7.33546	0.61575
7.41064	0.65575	7.41938	0.6597	7.45084	0.66572	7.34359	0.61685	7.33519	0.61564
7.41022	0.65559	7.41883	0.6595	7.45057	0.66572	7.34331	0.61668	7.33471	0.6153
7.40981	0.65555	7.41855	0.65932	7.45022	0.66571	7.34262	0.61653	7.33422	0.61515
7.40947	0.65539	7.41807	0.6592	7.45002	0.66565	7.34242	0.61635	7.33374	0.61498
7.40905	0.65522	7.41773	0.65908	7.44946	0.66561	7.3418	0.61594	7.3334	0.61462
7.40864	0.65518	7.41725	0.659	7.44926	0.66562	7.34138	0.61567	7.33292	0.61437
7.40823	0.65499	7.41683	0.65872	7.44871	0.66561	7.34111	0.6153	7.3325	0.61413
7.40788	0.6549	7.41649	0.65864	7.44843	0.66561	7.34049	0.61503	7.33195	0.61391
7.4074	0.65461	7.41608	0.65849	7.44795	0.66553	7.34021	0.61469	7.33168	0.61367
7.4072	0.65439	7.41573	0.65839	7.44767	0.66553	7.33966	0.61447	7.33112	0.61348
7.40664	0.65421	7.41539	0.65829	7.44712	0.66553	7.33911	0.61427	7.33064	0.61322
7.40637	0.65393	7.41504	0.65814	7.44699	0.66552	7.33884	0.61394	7.3303	0.61302
7.40596	0.6538	7.4147	0.65799	7.4465	0.66546	7.33849	0.6138	7.32995	0.61291
7.40568	0.65357	7.41422	0.65793	7.44609	0.66546	7.33808	0.61367	7.32961	0.61262
7.40513	0.65327	7.41387	0.65774	7.44582	0.66547	7.33767	0.61347	7.32906	0.61243
7.40486	0.65301	7.41339	0.65766	7.44554	0.66537	7.33725	0.61327	7.32878	0.61229
7.4043	0.65268	7.41318	0.65738	7.44506	0.66537	7.3367	0.61311	7.32816	0.61197
7.40417	0.65247	7.41284	0.65723	7.44465	0.66537	7.33622	0.61295	7.32782	0.61183
7.40355	0.65223	7.41229	0.657	7.44423	0.66527	7.33588	0.61275	7.3272	0.61157
7.40348	0.65183	7.41201	0.65677	7.44403	0.66526	7.33539	0.61253	7.32679	0.61138
7.40272	0.65157	7.41153	0.65653	7.44348	0.66527	7.33484	0.61228	7.32644	0.6112
7.40231	0.65131	7.41112	0.65629	7.44327	0.66521	7.33443	0.61194	7.3261	0.61105
7.40196	0.65106	7.41084	0.65597	7.44279	0.66521	7.33429	0.61162	7.32576	0.61089
7.40169	0.65081	7.41043	0.65574	7.44258	0.66519	7.33347	0.61137	7.32514	0.61062
7.40121	0.6506	7.41016	0.65557	7.4421	0.66517	7.33319	0.6111	7.32472	0.61043
7.40093	0.65034	7.40967	0.65529	7.44168	0.66517	7.33278	0.61088	7.32431	0.61021
7.40038	0.65014	7.40933	0.65518	7.44141	0.66517	7.33236	0.61053	7.32369	0.61001
7.4001	0.64998	7.40899	0.65494	7.4412	0.66501	7.33195	0.61021	7.32355	0.60984
7.39983	0.64971	7.40843	0.65474	7.44072	0.66501	7.33147	0.60984	7.323	0.60969
7.39935	0.64947	7.40816	0.65454	7.44045	0.66502	7.33126	0.60956	7.32245	0.60956
7.399	0.64922	7.40775	0.65439	7.44003	0.66491	7.33064	0.60922	7.3219	0.60928
7.39845	0.64894	7.40733	0.65422	7.43976	0.66491	7.33016	0.60892	7.32149	0.60912
7.39811	0.64866	7.40699	0.65403	7.43928	0.66483	7.32968	0.60857	7.32121	0.60886
7.3977	0.64831	7.40658	0.65386	7.43893	0.66483	7.32927	0.60836	7.32066	0.60865
7.39749	0.64808	7.40623	0.65362	7.43852	0.66479	7.32899	0.60803	7.32018	0.60846
7.39708	0.6478	7.40589	0.65354	7.43817	0.66478	7.32851	0.6077	7.31977	0.60823
7.39673	0.64747	7.40547	0.65326	7.43776	0.66469	7.32803	0.60744	7.31928	0.6079
7.39611	0.64728	7.40513	0.65314	7.43749	0.66469	7.32761	0.60707	7.3186	0.60776
7.3957	0.64695	7.40472	0.65294	7.437	0.66461	7.32713	0.60681	7.31825	0.60754
7.39529	0.64672	7.40451	0.65268	7.43659	0.66459	7.32686	0.60639	7.31777	0.60729
7.39501	0.64661	7.40396	0.65252	7.43632	0.66454	7.32624	0.60613	7.31749	0.6071
7.39439	0.64626	7.40348	0.65234	7.43604	0.66452	7.32576	0.60587	7.31701	0.60705
7.39412	0.64601	7.4032	0.65222	7.43563	0.66453	7.32541	0.60559	7.31667	0.60686
7.39363	0.6459	7.40286	0.65192	7.43528	0.66434	7.325	0.60537	7.31612	0.60677
7.39329	0.64556	7.40231	0.65167	7.4348	0.66423	7.32459	0.605	7.31577	0.60647
7.39295	0.64532	7.4021	0.65148	7.43459	0.66423	7.3241	0.60474	7.31515	0.60636
7.39246	0.64502	7.40162	0.6512	7.43404	0.66415	7.32376	0.60464	7.31467	0.60623
7.39219	0.6447	7.40121	0.65098	7.43391	0.66409	7.32328	0.6043	7.3146	0.60607
7.39171	0.64436	7.40086	0.65077	7.43342	0.6641	7.32286	0.60406	7.31391	0.60588
7.3915	0.64414	7.40059	0.65035	7.43308	0.664	7.32259	0.60396	7.31357	0.60577
7.39095	0.64388	7.40004	0.65008	7.4328	0.6639	7.32197	0.60361	7.31302	0.60566
7.39074	0.64349	7.39969	0.64978	7.43232	0.6639	7.32156	0.60334	7.31268	0.60547
7.39033	0.64318	7.39935	0.64957	7.43184	0.66385	7.32101	0.60311	7.31233	0.60538
7.38999	0.6428	7.399	0.6494	7.43157	0.66381	7.32052	0.60289	7.31192	0.6052
7.3893	0.64252	7.39845	0.6491	7.43108	0.66381	7.32004	0.60265	7.31157	0.605
7.38902	0.64212	7.39811	0.64887	7.43081	0.66365	7.3197	0.60233	7.31095	0.60495
7.38854	0.64178	7.3977	0.6487	7.43033	0.66355	7.31922	0.6021	7.31054	0.60475
7.38813	0.64143	7.39728	0.64846	7.42991	0.66349	7.3188	0.60188	7.31013	0.60468
7.38771	0.64119	7.3968	0.64828	7.42957	0.66344	7.31873	0.6015	7.30965	0.60465
7.3873	0.64077	7.39652	0.64809	7.42916	0.66334	7.31784	0.60122	7.30951	0.60449
7.38709	0.64041	7.39604	0.64782	7.42881	0.66326	7.31743	0.60079	7.30889	0.60431
7.38661	0.64006	7.39584	0.64757	7.42833	0.66321	7.31722	0.60049	7.30848	0.60426
7.38634	0.63977	7.39529	0.64731	7.42799	0.66318	7.3166	0.60016	7.30806	0.60416
7.38572	0.63936	7.3948	0.64695	7.42764	0.66289	7.31639	0.59987	7.30751	0.60402
7.38544	0.63904	7.39474	0.64671	7.42723	0.66281	7.31577	0.59948	7.30717	0.60397
7.38503	0.63875	7.39398	0.64635	7.42675	0.66274	7.3155	0.59923	7.30662	0.6038
7.38489	0.63847	7.39398	0.64601	7.42654	0.66254	7.31515	0.59886	7.30627	0.60361
7.3842	0.63818	7.39329	0.64575	7.42606	0.66248	7.31447	0.59865	7.30586	0.60356
7.38406	0.63793	7.39315	0.64542	7.42565	0.66236	7.31412	0.59847	7.30531	0.60335
7.38351	0.63763	7.3926	0.64525	7.42523	0.66217	7.31364	0.59818	7.3049	0.60311
7.38324	0.63729	7.39226	0.64485	7.42482	0.66205	7.31316	0.59795	7.30441	0.60293
7.38283	0.637	7.39177	0.64471	7.42441	0.66196	7.31274	0.5978	7.30407	0.60271
7.38262	0.63669	7.39157	0.64451	7.42413	0.6618	7.31254	0.5976	7.30338	0.60246
7.382	0.63635	7.39116	0.64426	7.42365	0.66168	7.31178	0.59744	7.30297	0.6022
7.38165	0.636	7.39081	0.64413	7.4233	0.66147	7.31137	0.5973	7.30256	0.60194
7.3811	0.63571	7.39026	0.6439	7.42296	0.66133	7.31109	0.59717	7.30207	0.60173
7.3809	0.63535	7.39005	0.64358	7.42248	0.66124	7.31054	0.59684	7.30201	0.60154
7.38042	0.63495	7.38937	0.64334	7.42213	0.66107	7.31006	0.5967	7.30125	0.6014
7.38	0.63462	7.38909	0.64299	7.42193	0.66089	7.30958	0.59643	7.30077	0.60126
7.37966	0.63431	7.38875	0.64275	7.42138	0.66078	7.3093	0.59624	7.30035	0.60123
7.37931	0.63386	7.38833	0.64249	7.42096	0.66066	7.30896	0.59599	7.29987	0.60104
7.37883	0.63354	7.38792	0.64207	7.42062	0.66056	7.30834	0.59581	7.29946	0.60093
7.37842	0.63319	7.38744	0.64178	7.42041	0.66041	7.30806	0.59554	7.29891	0.60093
7.37801	0.63288	7.38709	0.64145	7.42	0.66039	7.30751	0.59534	7.29843	0.60085
7.37773	0.63245	7.38661	0.64119	7.41945	0.6601	7.3071	0.59508	7.29815	0.60085
7.37725	0.632	7.38634	0.64071	7.4191	0.66002	7.30662	0.59498	7.2976	0.60084
7.37684	0.63162	7.38599	0.6404	7.4189	0.65987	7.30627	0.5947	7.29705	0.60078
7.37656	0.63121	7.38558	0.64002	7.41821	0.6597	7.30572	0.59452	7.29657	0.60079
7.37629	0.63083	7.3851	0.63973	7.41814	0.65966	7.30545	0.59437	7.29608	0.60069
7.37573	0.63047	7.38468	0.63931	7.41759	0.6594	7.30497	0.59404	7.29595	0.60059
7.37539	0.6302	7.38434	0.639	7.41732	0.65928	7.30441	0.5938	7.29526	0.60053
7.37505	0.62979	7.384	0.63864	7.41676	0.65909	7.30414	0.59353	7.29485	0.60049
7.37477	0.62953	7.38351	0.63839	7.41635	0.65901	7.30366	0.59322	7.2945	0.60023
7.37429	0.62926	7.38324	0.63803	7.41594	0.65865	7.30311	0.59298	7.29395	0.60011
7.37394	0.62908	7.38283	0.63773	7.41559	0.65849	7.30262	0.59265	7.29374	0.59987
7.37339	0.62894	7.38248	0.63747	7.41525	0.65834	7.30228	0.5924	7.29299	0.59956
7.37319	0.62886	7.38207	0.63724	7.41477	0.65819	7.3018	0.59208	7.29257	0.59932
7.37284	0.62884	7.38172	0.63698	7.41449	0.65804	7.30145	0.59186	7.29223	0.59912
7.37257	0.62883	7.38131	0.63666	7.41415	0.65792	7.30097	0.59162	7.29168	0.59877
7.37209	0.62883	7.38104	0.63636	7.41374	0.65774	7.30063	0.59129	7.29154	0.5985
7.3716	0.62893	7.38062	0.6361	7.41325	0.6577	7.30008	0.59096	7.29078	0.59811
7.37133	0.62893	7.38014	0.63588	7.41298	0.65751	7.29966	0.59071	7.29037	0.5978
7.37092	0.62903	7.3798	0.63562	7.4127	0.65739	7.29918	0.59047	7.28996	0.59744
7.3705	0.62909	7.37945	0.63526	7.41222	0.6573	7.29856	0.59022	7.28948	0.59716
7.37009	0.62909	7.37897	0.635	7.41181	0.65714	7.29829	0.58987	7.28906	0.59676
7.36981	0.62916	7.37863	0.63474	7.41139	0.65704	7.29774	0.58967	7.28858	0.59642
7.36954	0.62916	7.37828	0.63442	7.41105	0.65693	7.29753	0.58948	7.2881	0.596
7.36913	0.62915	7.37801	0.63423	7.41091	0.65679	7.29684	0.58915	7.28762	0.59571
7.36871	0.62916	7.37746	0.63386	7.4105	0.6566	7.29643	0.58892	7.28727	0.59519
7.36844	0.62908	7.37718	0.63361	7.40995	0.65646	7.29602	0.58868	7.28693	0.59482
7.36802	0.62902	7.37684	0.63335	7.40967	0.65631	7.29567	0.58847	7.28652	0.59441
7.36761	0.62894	7.37642	0.63314	7.40926	0.656	7.29533	0.58822	7.2859	0.59391
7.3672	0.62878	7.37601	0.63289	7.40899	0.65584	7.29464	0.58797	7.28555	0.59345
7.36678	0.62856	7.37573	0.63258	7.40871	0.65559	7.29429	0.58775	7.285	0.59297
7.36644	0.62837	7.37518	0.63234	7.40837	0.65539	7.29381	0.58749	7.28473	0.59243
7.36596	0.6282	7.37484	0.63214	7.40788	0.65517	7.29354	0.58714	7.28424	0.59191
7.36561	0.62803	7.3745	0.63182	7.40754	0.65499	7.29292	0.58686	7.28404	0.5916
7.36513	0.62768	7.37415	0.63161	7.4072	0.65482	7.29271	0.58651	7.28356	0.59108
7.36493	0.62744	7.37374	0.63132	7.40699	0.65463	7.2923	0.58622	7.28307	0.59072
7.36451	0.62718	7.37346	0.63109	7.40644	0.6545	7.29168	0.58575	7.28245	0.59049
7.3641	0.62683	7.37291	0.6308	7.40596	0.65429	7.2912	0.58539	7.28218	0.59025
7.36369	0.62662	7.37264	0.63048	7.40561	0.65419	7.29078	0.5849	7.2817	0.59003
7.36327	0.62625	7.37216	0.6302	7.40541	0.65404	7.29023	0.58441	7.28108	0.58983
7.36307	0.62597	7.37188	0.62978	7.40486	0.65388	7.28996	0.58401	7.2808	0.58978
7.36245	0.62547	7.37154	0.62943	7.40465	0.65382	7.28941	0.58364	7.28032	0.58957
7.36217	0.62511	7.37112	0.62903	7.40417	0.65362	7.28906	0.58333	7.27977	0.58949
7.36176	0.62479	7.37071	0.62879	7.40389	0.65355	7.28858	0.58289	7.27929	0.58932
7.36148	0.62445	7.37023	0.62838	7.40341	0.65326	7.28817	0.58244	7.27901	0.58915
7.36107	0.62399	7.36995	0.62812	7.403	0.65314	7.28769	0.58211	7.27853	0.58901
7.36066	0.62354	7.36961	0.62786	7.40272	0.65288	7.2872	0.58176	7.27798	0.58887
7.36011	0.62321	7.36913	0.62766	7.40238	0.65259	7.28686	0.58132	7.2775	0.58858
7.3599	0.62269	7.36885	0.62747	7.40189	0.65237	7.28624	0.5809	7.27708	0.58845
7.35942	0.62224	7.36844	0.6274	7.40155	0.65204	7.28583	0.58051	7.27667	0.58823
7.35907	0.62191	7.36809	0.62719	7.401	0.65167	7.28555	0.57988	7.2764	0.58811
7.35859	0.62146	7.36754	0.62708	7.40086	0.65145	7.28514	0.57936	7.27584	0.58787
7.35825	0.62113	7.3674	0.62699	7.40031	0.65106	7.28466	0.57884	7.27536	0.58774
7.3579	0.62066	7.36692	0.62694	7.39997	0.65078	7.28431	0.57832	7.27488	0.5875
7.35763	0.62032	7.36658	0.62683	7.39955	0.65039	7.28369	0.57788	7.27447	0.5873
7.35708	0.61987	7.36623	0.62673	7.39942	0.65014	7.28335	0.5773	7.27412	0.58706
7.3568	0.6196	7.36575	0.62663	7.39907	0.64979	7.28287	0.57677	7.2735	0.58677
7.35646	0.6193	7.36548	0.62647	7.39859	0.64957	7.28252	0.57645	7.27323	0.58645
7.35598	0.61899	7.365	0.62629	7.39811	0.6494	7.2819	0.57592	7.27268	0.58617
7.35563	0.61872	7.36479	0.62625	7.3979	0.64902	7.28149	0.57543	7.2722	0.58585
7.35529	0.61845	7.36424	0.62606	7.39742	0.64875	7.28108	0.57512	7.27192	0.5855
7.35501	0.61823	7.36396	0.62597	7.39721	0.6484	7.28053	0.57463	7.27144	0.58505
7.3546	0.61797	7.36362	0.62569	7.39666	0.64827	7.28025	0.57421	7.27109	0.58475
7.35412	0.61777	7.36314	0.62555	7.39646	0.64803	7.27963	0.57388	7.27054	0.58443
7.35377	0.61745	7.36272	0.62535	7.39597	0.64782	7.27929	0.57351	7.27034	0.58419
7.35336	0.61721	7.36252	0.6251	7.3957	0.64763	7.27894	0.57316	7.26972	0.58399
7.35295	0.61689	7.36204	0.62489	7.39529	0.64748	7.27825	0.57296	7.26924	0.58364
7.35281	0.61663	7.36162	0.6247	7.39494	0.64737	7.27812	0.57261	7.26875	0.5835
7.35212	0.61637	7.36128	0.62446	7.39432	0.64728	7.27757	0.57233	7.26848	0.58336
7.35178	0.61597	7.3608	0.6242	7.39412	0.64701	7.27715	0.57194	7.26786	0.58333
7.3515	0.61564	7.36031	0.62393	7.39384	0.64695	7.2766	0.57163	7.26745	0.58316
7.35123	0.61526	7.36018	0.62362	7.39336	0.64681	7.27626	0.57127	7.26703	0.58315
7.35068	0.61498	7.35963	0.62331	7.39308	0.64672	7.27591	0.57099	7.26655	0.58315
7.3504	0.61461	7.35942	0.62298	7.39274	0.64664	7.27543	0.57057	7.26621	0.58315
7.34992	0.61435	7.35894	0.6227	7.39226	0.64635	7.27488	0.57026	7.26586	0.58334
7.34985	0.61412	7.35852	0.62235	7.39219	0.64621	7.27461	0.56989	7.26517	0.58342
7.3493	0.61393	7.35818	0.62203	7.39164	0.64594	7.27419	0.56961	7.26483	0.5836
7.34861	0.6138	7.3579	0.62173	7.39122	0.64575	7.27371	0.56922	7.26442	0.58383
7.34834	0.61366	7.35763	0.62134	7.39109	0.64551	7.2733	0.5689	7.26387	0.58409
7.34806	0.61364	7.35708	0.62098	7.39067	0.64533	7.27268	0.56853	7.26345	0.58442
7.34758	0.61347	7.3568	0.62057	7.39047	0.64506	7.27227	0.56824	7.26297	0.58476
7.3473	0.61347	7.35632	0.62012	7.38999	0.64487	7.27206	0.5679	7.26263	0.585
7.34703	0.61335	7.35598	0.6198	7.38978	0.64465	7.27165	0.56757	7.26208	0.58539
7.34675	0.61335	7.35563	0.61938	7.38923	0.64451	7.27116	0.56733	7.26153	0.58561
7.34613	0.61327	7.35508	0.619	7.38888	0.64426	7.27054	0.56712	7.26132	0.58575
7.34586	0.61321	7.3546	0.61862	7.38847	0.64413	7.27013	0.56685	7.2607	0.58585
7.34538	0.61319	7.35446	0.61826	7.38813	0.6439	7.26972	0.56649	7.26029	0.58596
7.3451	0.61301	7.35405	0.61793	7.38785	0.6437	7.26924	0.56623	7.25981	0.58597
7.34476	0.61295	7.35357	0.61774	7.38737	0.64345	7.26896	0.56597	7.25932	0.58584
7.34434	0.61275	7.35322	0.61737	7.38702	0.64325	7.26841	0.56565	7.25898	0.5857
7.34379	0.61251	7.35288	0.61712	7.38661	0.64299	7.26807	0.5653	7.25843	0.5855
7.34372	0.61233	7.35247	0.61686	7.3862	0.64277	7.26745	0.56497	7.25795	0.58524
7.34324	0.61219	7.35212	0.61668	7.38592	0.64252	7.26703	0.56452	7.25746	0.58499
7.34276	0.61184	7.35164	0.61654	7.38537	0.64221	7.26648	0.56417	7.25698	0.58471
7.34235	0.61163	7.3513	0.61645	7.3851	0.64198	7.26607	0.56377	7.25671	0.58429
7.342	0.61127	7.35088	0.61636	7.38468	0.64167	7.26566	0.56331	7.25616	0.58383
7.34152	0.61097	7.3504	0.61607	7.38427	0.64142	7.26517	0.56281	7.25561	0.58336
7.34104	0.61066	7.35026	0.61594	7.38406	0.64116	7.26504	0.56233	7.25547	0.58287
7.34076	0.61027	7.34992	0.61573	7.38365	0.64072	7.26449	0.56198	7.25492	0.58226
7.34035	0.61002	7.34937	0.61548	7.38317	0.64045	7.26407	0.56142	7.25444	0.58165
7.33994	0.6097	7.34902	0.61525	7.38303	0.64007	7.26352	0.5609	7.25395	0.58093
7.33973	0.60935	7.34854	0.61497	7.38255	0.63978	7.26297	0.5604	7.25361	0.58022
7.33918	0.60912	7.34834	0.61462	7.38207	0.63936	7.26263	0.55997	7.2532	0.57949
7.33884	0.60881	7.34778	0.6143	7.38179	0.63911	7.26228	0.55943	7.25271	0.57875
7.33849	0.6085	7.34758	0.61395	7.38152	0.6388	7.2618	0.55897	7.25216	0.57806
7.33815	0.60828	7.34703	0.61366	7.38138	0.63853	7.26139	0.55862	7.25161	0.57729
7.33773	0.60801	7.34675	0.61336	7.38083	0.63836	7.26084	0.55821	7.25134	0.57665
7.33732	0.60775	7.3462	0.61312	7.38055	0.63793	7.26036	0.5579	7.25099	0.57601
7.33698	0.60746	7.34586	0.61291	7.38007	0.63762	7.26001	0.55752	7.2503	0.5754
7.33649	0.60717	7.34551	0.61265	7.37987	0.63728	7.25953	0.55727	7.24989	0.57483
7.33622	0.60704	7.3451	0.61253	7.37925	0.63701	7.25905	0.557	7.24941	0.5743
7.33574	0.60684	7.34462	0.61234	7.37876	0.63661	7.25877	0.55675	7.24893	0.57374
7.33532	0.60677	7.3442	0.61228	7.37863	0.63636	7.25836	0.55656	7.24865	0.57327
7.33491	0.60647	7.34386	0.61225	7.37814	0.63605	7.25795	0.5563	7.2481	0.57283
7.3345	0.60638	7.34345	0.61207	7.3778	0.6358	7.25733	0.55611	7.24769	0.57249
7.33422	0.60623	7.3431	0.61196	7.37739	0.63562	7.25691	0.5559	7.24714	0.57214
7.33388	0.60613	7.34262	0.61189	7.37697	0.63526	7.25664	0.55565	7.24673	0.5717
7.3334	0.60607	7.34235	0.61182	7.37656	0.635	7.25622	0.5554	7.24624	0.57144
7.33312	0.60602	7.3418	0.61163	7.37629	0.63474	7.25581	0.55519	7.24576	0.57111
7.33264	0.60577	7.34152	0.61153	7.37587	0.63451	7.25519	0.55483	7.24542	0.57066
7.3323	0.6057	7.34118	0.61126	7.37546	0.63425	7.25471	0.55461	7.24494	0.57028
7.33181	0.60555	7.34076	0.61116	7.37512	0.63385	7.2545	0.55426	7.24452	0.56986
7.33147	0.60541	7.34028	0.61092	7.37477	0.63361	7.25375	0.55393	7.24404	0.56944
7.33106	0.6052	7.33994	0.61061	7.37443	0.63335	7.25333	0.55357	7.24363	0.56896
7.33071	0.60494	7.3398	0.61038	7.37388	0.63313	7.25285	0.55326	7.24321	0.56853
7.33023	0.60468	7.33932	0.61017	7.37353	0.63291	7.25258	0.55293	7.2428	0.56823
7.32989	0.60434	7.3389	0.6098	7.37333	0.6327	7.25223	0.55254	7.24225	0.56783
7.32954	0.60406	7.33863	0.60955	7.37291	0.6325	7.25154	0.5521	7.24191	0.56758
7.32913	0.6038	7.33815	0.60917	7.37243	0.63235	7.25099	0.55173	7.24135	0.56748
7.32892	0.60345	7.33787	0.60889	7.37222	0.63214	7.25086	0.55132	7.24108	0.56723
7.32851	0.60311	7.33739	0.60857	7.37174	0.63189	7.25017	0.55096	7.24046	0.56715
7.32803	0.60279	7.33698	0.60828	7.3714	0.63177	7.24982	0.55048	7.24012	0.56715
7.32775	0.60261	7.33677	0.60801	7.37105	0.63159	7.24962	0.55001	7.2397	0.56716
7.32741	0.60213	7.33643	0.60775	7.37064	0.6315	7.24886	0.54963	7.23908	0.56723
7.32699	0.60188	7.33608	0.60744	7.3703	0.63122	7.24845	0.5492	7.23881	0.56723
7.32665	0.6015	7.33574	0.60709	7.37002	0.63098	7.24817	0.54875	7.23826	0.56733
7.32624	0.60122	7.33512	0.60681	7.36954	0.63082	7.24755	0.54825	7.23778	0.56733
7.32596	0.60082	7.33477	0.60647	7.36926	0.63054	7.24721	0.54779	7.23736	0.56733
7.32548	0.60053	7.3345	0.60623	7.36892	0.63033	7.24666	0.5473	7.23688	0.56716
7.325	0.60016	7.33409	0.60603	7.36851	0.63018	7.24631	0.54694	7.2364	0.56702
7.32472	0.59993	7.33367	0.60577	7.36796	0.62988	7.24583	0.54646	7.23599	0.56684
7.32424	0.59967	7.33347	0.60556	7.36768	0.62963	7.24542	0.54601	7.2355	0.56633
7.3239	0.59948	7.33326	0.60542	7.36734	0.62942	7.24507	0.54555	7.23509	0.56582
7.32376	0.59922	7.33271	0.6052	7.36699	0.62917	7.24466	0.54509	7.23475	0.56541
7.32328	0.59912	7.33257	0.605	7.36651	0.62903	7.24397	0.54466	7.23454	0.56482
7.32273	0.5988	7.33188	0.60492	7.3663	0.62885	7.2437	0.5442	7.23378	0.56419
7.32252	0.59865	7.33161	0.60474	7.36575	0.62875	7.24315	0.54377	7.23351	0.56348
7.3219	0.5985	7.33112	0.60468	7.36534	0.62857	7.2428	0.54345	7.23296	0.56282
7.32183	0.5984	7.33085	0.60465	7.36513	0.62837	7.24225	0.54294	7.23254	0.56209
7.32121	0.59814	7.33044	0.60449	7.36465	0.62831	7.24198	0.54259	7.23206	0.56139
7.32094	0.59795	7.33009	0.60438	7.36438	0.62821	7.24142	0.54228	7.23165	0.56065
7.32045	0.59781	7.32968	0.6043	7.36382	0.62812	7.24101	0.54195	7.23137	0.55977
7.32018	0.59759	7.3292	0.60425	7.36355	0.62806	7.24053	0.54159	7.23075	0.55897
7.31977	0.59739	7.32892	0.60407	7.36314	0.62802	7.24025	0.54134	7.23048	0.55799
7.31942	0.59715	7.32858	0.60399	7.36279	0.62787	7.23977	0.54093	7.22993	0.55696
7.31894	0.59684	7.32816	0.6038	7.36245	0.62776	7.23929	0.5407	7.22938	0.5559
7.31853	0.59649	7.32768	0.60356	7.36224	0.62764	7.23888	0.54017	7.22924	0.55491
7.31825	0.59611	7.32755	0.60336	7.36162	0.62754	7.23839	0.53981	7.22869	0.55393
7.31784	0.5958	7.32706	0.60312	7.36142	0.62739	7.23812	0.53949	7.22814	0.55285
7.31756	0.59541	7.32679	0.60289	7.361	0.62737	7.23764	0.53915	7.22786	0.55197
7.31701	0.59508	7.32617	0.60265	7.36066	0.62707	7.23716	0.5388	7.22745	0.55115
7.31667	0.59472	7.32603	0.60233	7.36018	0.62694	7.23674	0.53832	7.22711	0.55037
7.31632	0.59446	7.32548	0.60199	7.35997	0.62683	7.2364	0.53796	7.22676	0.54967
7.31591	0.5941	7.3252	0.60162	7.35942	0.62666	7.23585	0.53754	7.22607	0.54907
7.31536	0.5938	7.32465	0.60131	7.35914	0.62637	7.2355	0.53717	7.22573	0.54855
7.31536	0.5936	7.32438	0.60093	7.3588	0.62629	7.23516	0.53667	7.22518	0.54806
7.31474	0.59327	7.32403	0.6006	7.35846	0.6261	7.23447	0.53621	7.22483	0.54767
7.3144	0.59312	7.32362	0.60024	7.35811	0.62597	7.23406	0.53584	7.22435	0.54722
7.31412	0.59297	7.32321	0.59994	7.3577	0.62569	7.23364	0.53527	7.22394	0.54685
7.31385	0.59277	7.32293	0.59964	7.35742	0.62545	7.23309	0.53476	7.22352	0.54646
7.31329	0.59258	7.32252	0.59933	7.35694	0.62526	7.23282	0.5343	7.22304	0.54607
7.31295	0.59253	7.32211	0.59912	7.35653	0.62494	7.23241	0.53388	7.22256	0.54571
7.31247	0.59232	7.32183	0.59876	7.35625	0.6247	7.23192	0.53345	7.22201	0.54524
7.31219	0.59227	7.32135	0.59857	7.35591	0.6244	7.23151	0.53309	7.22167	0.54488
7.31164	0.59219	7.32107	0.5983	7.3555	0.62411	7.23103	0.53262	7.22118	0.54441
7.31137	0.59198	7.32073	0.59809	7.35529	0.62384	7.23068	0.53227	7.22098	0.54376
7.31095	0.5919	7.32032	0.59786	7.35488	0.62345	7.2302	0.53183	7.2205	0.5431
7.31061	0.59177	7.31997	0.59776	7.35453	0.62305	7.22979	0.53149	7.21988	0.54239
7.31006	0.59164	7.31977	0.59751	7.35405	0.62269	7.22931	0.53119	7.21953	0.5416
7.30978	0.5916	7.31928	0.5974	7.35377	0.62232	7.22889	0.53083	7.21912	0.54078
7.30937	0.59131	7.31887	0.59721	7.35336	0.62192	7.22855	0.53048	7.21857	0.53999
7.30903	0.59108	7.3186	0.59713	7.35281	0.62149	7.228	0.53011	7.21822	0.53932
7.30854	0.5909	7.31811	0.59684	7.35274	0.62112	7.22766	0.52983	7.21774	0.53864
7.30827	0.5906	7.3177	0.5967	7.35226	0.62071	7.22724	0.52952	7.21719	0.53807
7.30793	0.59039	7.31729	0.59643	7.35192	0.62031	7.2269	0.52918	7.21692	0.5376
7.30751	0.5902	7.31694	0.59622	7.3515	0.61993	7.22628	0.52883	7.21637	0.53726
7.3071	0.58979	7.31653	0.59594	7.35123	0.61952	7.2258	0.5285	7.21616	0.5369
7.30675	0.58952	7.31639	0.59572	7.35095	0.61923	7.22552	0.52816	7.21561	0.53661
7.30627	0.58922	7.31598	0.59534	7.35054	0.61898	7.22504	0.52781	7.2152	0.5363
7.306	0.58901	7.31557	0.59502	7.35019	0.61872	7.22449	0.52755	7.21478	0.53622
7.30558	0.58885	7.31522	0.59465	7.34985	0.61845	7.22421	0.52723	7.21416	0.53616
7.30524	0.58846	7.31474	0.59437	7.34951	0.61826	7.2238	0.52694	7.21389	0.53616
7.30483	0.58822	7.31447	0.59396	7.34902	0.61807	7.22339	0.52659	7.21347	0.53616
7.30448	0.58786	7.31391	0.59362	7.34882	0.61793	7.22297	0.52626	7.21299	0.53622
7.30407	0.58764	7.31371	0.59327	7.34827	0.61783	7.22249	0.52591	7.21265	0.5363
7.30373	0.58747	7.31323	0.59298	7.34806	0.61777	7.22208	0.52563	7.21203	0.53642
7.30338	0.58711	7.31295	0.59259	7.34772	0.61774	7.22153	0.52532	7.21189	0.53659
7.30283	0.58686	7.31254	0.59236	7.34737	0.61756	7.22105	0.52499	7.21127	0.53667
7.30262	0.58661	7.31219	0.59215	7.34703	0.61737	7.22084	0.52462	7.21079	0.53675
7.30221	0.5864	7.31185	0.5919	7.34668	0.61721	7.22029	0.5244	7.21045	0.5369
7.30187	0.58616	7.3115	0.59177	7.34634	0.61705	7.21981	0.52404	7.20996	0.53696
7.30145	0.58576	7.31102	0.59163	7.34599	0.61677	7.21939	0.5238	7.20955	0.53722
7.30104	0.5855	7.31068	0.59143	7.34558	0.6166	7.21898	0.52349	7.20907	0.53726
7.30063	0.58529	7.31027	0.59132	7.34524	0.61639	7.21836	0.52312	7.20872	0.53732
7.30028	0.58503	7.31013	0.59117	7.34489	0.61608	7.21802	0.52286	7.20824	0.53742
7.30008	0.58481	7.30951	0.59107	7.34455	0.61574	7.21754	0.5225	7.20783	0.53742
7.2996	0.58454	7.3093	0.59097	7.34427	0.61548	7.21705	0.52217	7.20749	0.53741
7.29925	0.58427	7.30875	0.59091	7.34386	0.61525	7.21678	0.52182	7.20687	0.53725
7.29877	0.58401	7.30827	0.59071	7.34365	0.61501	7.21623	0.52158	7.20645	0.53722
7.29836	0.58366	7.30793	0.59061	7.34317	0.61469	7.21575	0.52122	7.20597	0.53689
7.29801	0.58341	7.30758	0.5905	7.34283	0.61447	7.2152	0.52094	7.20563	0.53668
7.29767	0.58303	7.30717	0.59038	7.34248	0.61431	7.21492	0.52065	7.20521	0.53643
7.29739	0.58262	7.30682	0.59023	7.34207	0.61412	7.21444	0.52043	7.20473	0.53596
7.29698	0.58225	7.30627	0.58995	7.3418	0.61394	7.21409	0.52017	7.20425	0.53559
7.2965	0.58194	7.30593	0.58977	7.34145	0.6138	7.21361	0.51977	7.20384	0.53523
7.29602	0.58146	7.30565	0.58958	7.3409	0.61371	7.21306	0.51952	7.20349	0.53476
7.29581	0.58106	7.30517	0.58942	7.34056	0.61363	7.21285	0.51926	7.20287	0.53422
7.29533	0.58066	7.30497	0.58915	7.34035	0.61347	7.2123	0.51901	7.20232	0.53386
7.29505	0.58024	7.30448	0.58893	7.33987	0.61327	7.21182	0.51876	7.20198	0.5333
7.29457	0.57987	7.30414	0.58868	7.33973	0.61322	7.21141	0.51843	7.20163	0.53282
7.29429	0.57946	7.30373	0.58843	7.33911	0.61301	7.21086	0.5182	7.20122	0.53244
7.29381	0.57912	7.30338	0.58816	7.3389	0.61295	7.21051	0.51799	7.20088	0.53178
7.29347	0.57858	7.30304	0.58787	7.33849	0.61275	7.2101	0.51762	7.20046	0.53123
7.29306	0.57819	7.30256	0.58765	7.33815	0.61257	7.20976	0.51737	7.19984	0.53067
7.29285	0.57783	7.30221	0.58747	7.33787	0.61242	7.20928	0.517	7.19943	0.52999
7.29237	0.5773	7.30207	0.58711	7.3376	0.61224	7.20872	0.51671	7.19888	0.52925
7.29209	0.57688	7.30139	0.58688	7.33718	0.61196	7.20817	0.51645	7.19867	0.52852
7.29147	0.57647	7.30118	0.58671	7.33705	0.61172	7.20776	0.51613	7.19826	0.52768
7.2914	0.57592	7.30077	0.58644	7.33649	0.61153	7.20755	0.51594	7.19764	0.52678
7.29071	0.57549	7.30063	0.58622	7.33636	0.6112	7.207	0.51558	7.19723	0.52588
7.2903	0.57513	7.29987	0.58597	7.33567	0.61092	7.20659	0.51533	7.19675	0.52495
7.28996	0.57467	7.2998	0.5857	7.33539	0.61062	7.20618	0.51508	7.19613	0.52387
7.28954	0.57441	7.29925	0.58543	7.33498	0.61038	7.20576	0.51486	7.19599	0.52297
7.28906	0.57403	7.29884	0.58513	7.33457	0.61002	7.20535	0.51462	7.1953	0.5219
7.28872	0.57388	7.29843	0.5849	7.33436	0.60969	7.20494	0.5143	7.19496	0.52094
7.28831	0.57371	7.29815	0.58471	7.33381	0.60936	7.20446	0.51406	7.19447	0.51992
7.28796	0.5734	7.2976	0.58432	7.3336	0.60912	7.20397	0.51384	7.19413	0.51902
7.28755	0.57326	7.29726	0.58406	7.33312	0.60882	7.20356	0.51359	7.19372	0.51803
7.28707	0.57307	7.29677	0.58372	7.33298	0.60851	7.20315	0.51337	7.19317	0.51715
7.28672	0.57281	7.29657	0.58349	7.33271	0.60823	7.20294	0.51321	7.19282	0.51627
7.28617	0.57258	7.29608	0.58316	7.33223	0.60791	7.20246	0.51288	7.19234	0.51558
7.2859	0.57235	7.29595	0.58281	7.33188	0.60766	7.20191	0.51275	7.19186	0.51489
7.28548	0.57195	7.2954	0.58244	7.33161	0.6073	7.20156	0.51249	7.19151	0.51422
7.28521	0.57165	7.29491	0.5821	7.33147	0.60705	7.20115	0.5123	7.19103	0.51359
7.28479	0.57131	7.29457	0.58165	7.33099	0.6068	7.20053	0.51208	7.19048	0.51322
7.28445	0.57097	7.29423	0.58131	7.33051	0.60652	7.20012	0.5119	7.19007	0.51276
7.2839	0.57057	7.29374	0.58089	7.33009	0.60628	7.19977	0.51164	7.18966	0.51248
7.28349	0.57032	7.29326	0.58059	7.32961	0.60607	7.19929	0.51144	7.18917	0.51221
7.28335	0.56997	7.29299	0.58016	7.32947	0.60588	7.19888	0.51118	7.18876	0.51213
7.28287	0.56975	7.2925	0.57966	7.32899	0.60569	7.19847	0.51109	7.18821	0.51209
7.28252	0.56959	7.29223	0.57922	7.32878	0.60555	7.19805	0.51076	7.18787	0.51208
7.28232	0.56923	7.29175	0.57875	7.32858	0.60545	7.1975	0.51061	7.18745	0.51208
7.2819	0.56902	7.2914	0.57827	7.32816	0.60538	7.19709	0.51044	7.1869	0.51198
7.28135	0.56886	7.29099	0.57784	7.32768	0.60513	7.19681	0.51015	7.18656	0.5119
7.28115	0.5686	7.29058	0.57739	7.32727	0.605	7.1964	0.50992	7.18621	0.51184
7.28066	0.56838	7.29016	0.57683	7.32699	0.60495	7.19606	0.50976	7.18573	0.51165
7.28032	0.5682	7.28982	0.57646	7.32658	0.60485	7.19544	0.50948	7.18539	0.51144
7.27991	0.56783	7.28941	0.57589	7.32617	0.60475	7.19523	0.50936	7.18484	0.51129
7.27956	0.56763	7.28913	0.57543	7.32596	0.60464	7.19468	0.50912	7.18442	0.51109
7.27929	0.56733	7.28858	0.57503	7.32555	0.60449	7.19427	0.50882	7.18394	0.51076
7.27874	0.56711	7.28824	0.57453	7.32527	0.6043	7.19379	0.50866	7.18373	0.51052
7.27846	0.56688	7.28796	0.57411	7.32472	0.60426	7.1933	0.50839	7.18311	0.51015
7.27798	0.56663	7.28755	0.57375	7.32445	0.60407	7.19303	0.5082	7.18263	0.50989
7.27763	0.56643	7.28707	0.57332	7.3241	0.60398	7.19255	0.50796	7.18222	0.50955
7.27722	0.56617	7.28679	0.57307	7.32383	0.60369	7.19227	0.50778	7.18174	0.50927
7.27708	0.56597	7.28645	0.57281	7.32348	0.60356	7.19172	0.50767	7.18146	0.50894
7.2764	0.5658	7.28596	0.57249	7.32314	0.60331	7.19124	0.50738	7.18091	0.50848
7.27612	0.56565	7.28555	0.57235	7.32266	0.60311	7.19089	0.50725	7.18064	0.50809
7.27571	0.56551	7.28514	0.57215	7.32231	0.6029	7.19034	0.50704	7.17995	0.50777
7.27536	0.56531	7.28486	0.5719	7.32197	0.60266	7.18993	0.50694	7.17954	0.50732
7.27495	0.56512	7.28452	0.57164	7.32169	0.60245	7.18959	0.50668	7.17912	0.50701
7.27461	0.56497	7.28417	0.57143	7.32121	0.6021	7.1891	0.50661	7.17871	0.50668
7.27405	0.56478	7.28362	0.5711	7.3208	0.60188	7.18855	0.50647	7.17823	0.50648
7.27371	0.56452	7.28321	0.57075	7.32045	0.60149	7.18821	0.50632	7.17781	0.50625
7.27337	0.56442	7.2828	0.57042	7.32011	0.60126	7.18766	0.50617	7.17733	0.50592
7.27323	0.56424	7.28259	0.56998	7.31984	0.60085	7.18725	0.506	7.17699	0.50567
7.27268	0.56407	7.28211	0.56967	7.31928	0.60053	7.1869	0.50587	7.17644	0.50556
7.2724	0.56376	7.28177	0.56931	7.31901	0.60023	7.18635	0.50567	7.17609	0.50531
7.27199	0.56351	7.28128	0.56896	7.3186	0.60002	7.18587	0.50558	7.17561	0.50518
7.27158	0.56323	7.28101	0.56865	7.31825	0.59985	7.18559	0.50541	7.17534	0.50498
7.27109	0.56291	7.2806	0.56838	7.31784	0.59948	7.18504	0.5053	7.17485	0.50491
7.27089	0.56254	7.28025	0.5682	7.31749	0.59922	7.18463	0.50518	7.17437	0.50463
7.27048	0.56223	7.2797	0.56788	7.31722	0.59897	7.18422	0.50509	7.17382	0.5045
7.27006	0.56183	7.27936	0.56767	7.31681	0.59879	7.18373	0.50494	7.17348	0.50433
7.26951	0.56141	7.27894	0.56752	7.31653	0.59863	7.18332	0.5049	7.17306	0.50423
7.26924	0.56096	7.27874	0.56724	7.31612	0.59847	7.18291	0.50473	7.17251	0.50404
7.26882	0.56058	7.27812	0.56712	7.31584	0.59818	7.18243	0.50462	7.17231	0.50387
7.26855	0.56012	7.27784	0.56692	7.3155	0.59806	7.18208	0.50454	7.17148	0.50383
7.26793	0.55957	7.27736	0.56668	7.31509	0.59786	7.18174	0.50439	7.17127	0.50364
7.26772	0.55922	7.27702	0.56648	7.31474	0.59769	7.18112	0.5043	7.17079	0.50359
7.26731	0.55875	7.27674	0.56623	7.3144	0.59744	7.18084	0.50423	7.17045	0.50356
7.2669	0.5583	7.27633	0.56606	7.31419	0.5973	7.18029	0.5042	7.17004	0.50328
7.26648	0.55793	7.27612	0.5658	7.31364	0.59714	7.17988	0.50394	7.16942	0.50319
7.26607	0.55751	7.2755	0.56557	7.31336	0.59684	7.17954	0.50387	7.169	0.50313
7.26566	0.55722	7.27509	0.56531	7.31295	0.59667	7.17905	0.50375	7.16852	0.50293
7.26552	0.55689	7.27474	0.56507	7.31268	0.5964	7.17871	0.50364	7.16811	0.50287
7.26504	0.55656	7.27447	0.56481	7.3124	0.59609	7.17816	0.5036	7.16776	0.50282
7.26462	0.55631	7.27412	0.56452	7.31199	0.5959	7.17761	0.50357	7.16714	0.50268
7.26407	0.55609	7.27371	0.56435	7.31144	0.59556	7.17733	0.50328	7.16673	0.50257
7.26373	0.55584	7.27323	0.56418	7.31109	0.59528	7.17685	0.50319	7.16632	0.50248
7.26345	0.55553	7.27302	0.56386	7.31075	0.59501	7.17658	0.50314	7.16584	0.50244
7.26304	0.5553	7.27261	0.56361	7.31054	0.59472	7.17596	0.50303	7.16556	0.50234
7.2627	0.55514	7.27199	0.56325	7.31006	0.59451	7.17547	0.50294	7.16508	0.50226
7.26221	0.55483	7.27165	0.563	7.30972	0.59433	7.1752	0.50287	7.16487	0.50226
7.26201	0.55458	7.2713	0.56275	7.30951	0.59395	7.17472	0.50283	7.16405	0.50221
7.26153	0.55444	7.27082	0.56234	7.30903	0.5937	7.17423	0.50268	7.16356	0.5022
7.26111	0.55407	7.27048	0.56209	7.30868	0.5936	7.17375	0.50258	7.16308	0.50218
7.2607	0.55377	7.26999	0.56173	7.30813	0.59326	7.17334	0.50249	7.16267	0.50217
7.26029	0.55348	7.26958	0.56151	7.30793	0.59312	7.17293	0.50249	7.16253	0.50216
7.26001	0.55318	7.26937	0.56116	7.30751	0.59297	7.17258	0.50244	7.16184	0.50216
7.2596	0.55283	7.2691	0.56082	7.30717	0.59277	7.17217	0.50235	7.1615	0.5022
7.25932	0.55246	7.26848	0.56049	7.30682	0.59258	7.17169	0.50235	7.16102	0.5022
7.2587	0.55209	7.2682	0.56021	7.30648	0.5925	7.17127	0.50226	7.16053	0.5022
7.25843	0.55178	7.26793	0.55977	7.3062	0.59233	7.17072	0.50219	7.16012	0.50219
7.25808	0.55138	7.26752	0.55942	7.30586	0.59223	7.17065	0.50219	7.15971	0.50216
7.25774	0.55101	7.26724	0.55902	7.30538	0.59198	7.17004	0.50216	7.1593	0.50216
7.25733	0.55062	7.26683	0.55867	7.30503	0.59187	7.16948	0.50199	7.15874	0.50198
7.25698	0.55031	7.26634	0.5583	7.30469	0.59168	7.169	0.50199	7.15826	0.50187
7.25657	0.54978	7.266	0.55789	7.30428	0.5916	7.16852	0.50188	7.15785	0.50187
7.25609	0.5494	7.26566	0.55751	7.30373	0.59131	7.16818	0.50185	7.15744	0.50179
7.25574	0.54901	7.26531	0.55721	7.30352	0.59118	7.16763	0.50179	7.15696	0.50179
7.25554	0.54864	7.26504	0.5568	7.30318	0.59097	7.16701	0.50173	7.15647	0.50179
7.25505	0.54827	7.26476	0.55653	7.30297	0.59072	7.16659	0.50164	7.15613	0.50179
7.25471	0.54789	7.26414	0.55616	7.30235	0.59053	7.16611	0.50164	7.15558	0.50179
7.2543	0.5476	7.26387	0.5559	7.30207	0.59029	7.16584	0.50154	7.15517	0.50178
7.25388	0.54715	7.26352	0.55565	7.3018	0.59019	7.16556	0.50154	7.15482	0.50179
7.2534	0.54684	7.26325	0.5554	7.30166	0.58983	7.16501	0.50148	7.15427	0.50179
7.25299	0.54638	7.26277	0.55513	7.30104	0.58968	7.16453	0.50144	7.15393	0.50179
7.25278	0.54601	7.26235	0.55483	7.30077	0.58948	7.16405	0.50144	7.15344	0.50174
7.25223	0.54565	7.2618	0.55462	7.30049	0.58922	7.1637	0.50129	7.15296	0.50174
7.25196	0.54531	7.26159	0.55444	7.30001	0.58901	7.16322	0.50128	7.15262	0.50164
7.25147	0.54497	7.26111	0.55408	7.29953	0.58887	7.16281	0.50118	7.15227	0.50163
7.25113	0.54459	7.26084	0.55393	7.29918	0.58856	7.16219	0.50118	7.15179	0.50153
7.25072	0.54423	7.26036	0.55374	7.29898	0.58834	7.16184	0.50111	7.15138	0.50151
7.25017	0.54395	7.26022	0.55341	7.29856	0.58815	7.1615	0.50111	7.15097	0.50148
7.24989	0.54363	7.2596	0.55318	7.29815	0.58786	7.16095	0.50106	7.15048	0.50144
7.24969	0.54342	7.25919	0.55297	7.29787	0.58764	7.16067	0.50107	7.15	0.50144
7.24913	0.54307	7.25891	0.5527	7.29774	0.58746	7.16005	0.50097	7.14959	0.50129
7.24893	0.54279	7.2585	0.55239	7.29732	0.58717	7.15964	0.50097	7.14911	0.50118
7.24845	0.54249	7.25815	0.55209	7.29691	0.58687	7.15916	0.50092	7.14869	0.50113
7.2481	0.54229	7.25788	0.55186	7.29636	0.58661	7.15868	0.50089	7.14814	0.50112
7.24776	0.54195	7.2574	0.55154	7.29643	0.5864	7.15826	0.50089	7.14759	0.50106
7.24741	0.54169	7.25698	0.55115	7.29574	0.58617	7.15785	0.50089	7.14745	0.50097
7.247	0.54141	7.25671	0.55095	7.29546	0.58575	7.15751	0.50083	7.1469	0.50088
7.24666	0.5411	7.25622	0.55049	7.29505	0.58547	7.15689	0.50083	7.14628	0.50088
7.24624	0.54086	7.25574	0.55014	7.29471	0.58513	7.15647	0.50083	7.14601	0.50083
7.2459	0.54053	7.2554	0.54978	7.29423	0.58489	7.15606	0.5008	7.1456	0.50083
7.24542	0.54023	7.25485	0.54942	7.29402	0.58453	7.15572	0.5008	7.14511	0.50081
7.24514	0.53998	7.2545	0.54909	7.29354	0.58421	7.15523	0.5008	7.14456	0.50079
7.24459	0.53964	7.25423	0.54874	7.29319	0.58398	7.15475	0.50064	7.14415	0.50079
7.24438	0.53935	7.25402	0.5484	7.29292	0.58364	7.15448	0.50064	7.14388	0.50083
7.2439	0.53896	7.25354	0.54806	7.29264	0.58336	7.154	0.50063	7.14326	0.50082
7.24363	0.53866	7.25313	0.54768	7.2923	0.58304	7.15351	0.50063	7.14298	0.50087
7.24315	0.53833	7.25271	0.54741	7.29195	0.5827	7.15317	0.50063	7.14236	0.50097
7.2428	0.53802	7.25244	0.54705	7.29147	0.58239	7.15262	0.50051	7.14215	0.50106
7.24246	0.53764	7.25203	0.54669	7.29113	0.58211	7.15221	0.50052	7.14153	0.50111
7.24211	0.53731	7.25161	0.54636	7.29071	0.58176	7.15186	0.50052	7.14112	0.50118
7.24163	0.53696	7.2512	0.54593	7.29037	0.58141	7.15131	0.50044	7.14071	0.50128
7.24122	0.53666	7.25079	0.54556	7.28989	0.58114	7.1509	0.50043	7.14016	0.50142
7.24074	0.5363	7.25044	0.54521	7.28961	0.58075	7.15035	0.50044	7.14002	0.50148
7.24053	0.53595	7.2501	0.5449	7.28927	0.58033	7.15007	0.50038	7.13926	0.50154
7.24005	0.53558	7.24975	0.54454	7.28886	0.57994	7.14959	0.50038	7.13899	0.50163
7.23977	0.53527	7.24927	0.54421	7.28844	0.57946	7.14904	0.50038	7.13844	0.50164
7.23929	0.53481	7.24907	0.54395	7.2881	0.57904	7.14862	0.50028	7.13809	0.50173
7.23895	0.53449	7.24865	0.54356	7.28775	0.57858	7.14828	0.50027	7.13775	0.50174
7.23846	0.53414	7.24817	0.54329	7.28748	0.5782	7.14766	0.50027	7.13727	0.50173
7.23812	0.53385	7.24796	0.54294	7.28707	0.57781	7.14725	0.50029	7.13692	0.50175
7.23784	0.53342	7.24755	0.54276	7.28672	0.57729	7.14697	0.50028	7.13623	0.50174
7.23736	0.53311	7.24721	0.54239	7.28638	0.57683	7.14649	0.50018	7.13582	0.50163
7.23702	0.53277	7.24666	0.54215	7.28603	0.57648	7.14594	0.50018	7.13527	0.50164
7.23667	0.53247	7.24631	0.54174	7.2859	0.57608	7.14546	0.50017	7.13499	0.50164
7.2364	0.53216	7.24597	0.54142	7.28528	0.57577	7.14505	0.50017	7.13458	0.50164
7.23612	0.53184	7.24576	0.54112	7.28521	0.57537	7.14463	0.50018	7.1341	0.50173
7.23557	0.53158	7.24528	0.54087	7.28459	0.57507	7.14415	0.50028	7.13362	0.50174
7.2353	0.53137	7.24487	0.54053	7.28431	0.57468	7.14374	0.50027	7.13327	0.50179
7.23482	0.53112	7.24445	0.54027	7.28383	0.57438	7.14319	0.50027	7.13279	0.50179
7.2344	0.53074	7.24418	0.54	7.28369	0.57403	7.14284	0.50026	7.13224	0.50187
7.23406	0.53048	7.24383	0.53964	7.28321	0.57378	7.14236	0.50028	7.13183	0.50188
7.23392	0.53011	7.24335	0.53937	7.28287	0.57352	7.14167	0.5002	7.13128	0.50187
7.2333	0.52988	7.24301	0.53904	7.28259	0.57329	7.14133	0.50018	7.13107	0.50188
7.23289	0.5297	7.24253	0.5387	7.28218	0.57306	7.14091	0.50018	7.13059	0.50187
7.23261	0.5293	7.24232	0.53844	7.2819	0.57275	7.14043	0.50018	7.13004	0.50182
7.23227	0.52902	7.24191	0.53811	7.28142	0.57249	7.14009	0.50018	7.12956	0.5018
7.23186	0.52871	7.24142	0.53794	7.28115	0.57225	7.13968	0.50018	7.12901	0.50179
7.2313	0.5285	7.24094	0.53752	7.28073	0.5719	7.13913	0.50018	7.12873	0.50179
7.23089	0.52832	7.2408	0.53723	7.28046	0.57159	7.13878	0.50018	7.12832	0.50174
7.23068	0.52791	7.24025	0.53689	7.27998	0.57122	7.13823	0.50018	7.1279	0.50173
7.23027	0.52764	7.23984	0.53661	7.2797	0.57097	7.13782	0.50018	7.12735	0.50164
7.23	0.52734	7.23943	0.53623	7.27922	0.57053	7.13727	0.50019	7.12687	0.50164
7.22958	0.52712	7.23915	0.53591	7.27887	0.57024	7.13692	0.50012	7.12653	0.50154
7.22945	0.52694	7.23867	0.53559	7.27839	0.5699	7.13651	0.50011	7.12598	0.50154
7.22883	0.52658	7.23846	0.53527	7.27812	0.56967	7.13603	0.50011	7.12577	0.50149
7.22834	0.52633	7.23784	0.53488	7.27784	0.56942	7.13561	0.50012	7.12508	0.50148
7.228	0.52608	7.23771	0.53457	7.27722	0.56921	7.1352	0.50013	7.12481	0.50144
7.22772	0.52587	7.23716	0.53419	7.27674	0.56907	7.13465	0.50012	7.12426	0.50145
7.22724	0.52564	7.23695	0.53391	7.27667	0.56886	7.13424	0.50012	7.12377	0.50129
7.22711	0.52533	7.23647	0.53354	7.27612	0.56871	7.13396	0.50012	7.12336	0.50129
7.22642	0.52508	7.23612	0.5332	7.27578	0.56852	7.13348	0.50011	7.12288	0.50119
7.22635	0.52487	7.23578	0.53285	7.27529	0.56828	7.13307	0.50011	7.12247	0.50111
7.2258	0.52454	7.2355	0.53254	7.27488	0.5682	7.13265	0.50013	7.12205	0.50106
7.22559	0.52431	7.23502	0.53217	7.27454	0.56785	7.1321	0.50012	7.12157	0.50097
7.22483	0.52404	7.23454	0.53185	7.27419	0.56768	7.13162	0.50011	7.12116	0.50088
7.2247	0.52377	7.2342	0.5316	7.27385	0.56748	7.13114	0.50012	7.12068	0.50083
7.22421	0.52349	7.23385	0.53128	7.27344	0.56716	7.13086	0.50011	7.1204	0.5008
7.22387	0.52317	7.23344	0.53106	7.27295	0.56692	7.13031	0.50013	7.11985	0.50079
7.22359	0.52294	7.23316	0.53068	7.27282	0.56668	7.12997	0.50008	7.11944	0.50063
7.22318	0.52258	7.23261	0.53042	7.27213	0.56643	7.12935	0.50007	7.11902	0.50064
7.22256	0.52234	7.23254	0.53011	7.27192	0.56613	7.12907	0.50008	7.11847	0.50053
7.22242	0.52214	7.2322	0.52989	7.27151	0.5658	7.1288	0.50007	7.11806	0.50052
7.22194	0.52188	7.23172	0.5297	7.27109	0.56556	7.12811	0.50007	7.11758	0.50063
7.2216	0.52166	7.23124	0.52933	7.27075	0.5652	7.12777	0.50008	7.1173	0.50063
7.22105	0.5215	7.23096	0.52908	7.27034	0.56504	7.12728	0.50007	7.11668	0.50063
7.22091	0.52114	7.23055	0.52882	7.27013	0.56478	7.12687	0.50008	7.11641	0.5008
7.22043	0.52089	7.23027	0.5286	7.26972	0.56433	7.12653	0.50008	7.11592	0.50083
7.22015	0.5208	7.22951	0.52837	7.26937	0.56413	7.12611	0.50008	7.11537	0.50083
7.21974	0.52047	7.22931	0.52797	7.26896	0.56369	7.12563	0.50007	7.1151	0.50088
7.21939	0.52025	7.2291	0.5277	7.26855	0.56324	7.12522	0.50007	7.11448	0.50097
7.21891	0.52017	7.22848	0.52745	7.26827	0.56291	7.12481	0.49993	7.11407	0.50107
7.21843	0.51977	7.22821	0.52722	7.26786	0.56254	7.12439	0.49992	7.11386	0.50119
7.21816	0.51962	7.228	0.52694	7.26752	0.5622	7.12384	0.49992	7.11324	0.50145
7.21774	0.51941	7.22752	0.52657	7.26724	0.56189	7.12364	0.49992	7.11276	0.50155
7.21733	0.51912	7.22704	0.52627	7.26676	0.56151	7.12308	0.49992	7.11228	0.50176
7.21699	0.51893	7.22676	0.52598	7.26648	0.56115	7.12274	0.49992	7.112	0.50199
7.2165	0.51874	7.22635	0.52576	7.26607	0.56071	7.12226	0.49992	7.11145	0.50225
7.21623	0.51841	7.22593	0.5256	7.26573	0.56034	7.12185	0.49992	7.11111	0.50239
7.21595	0.5182	7.22573	0.52523	7.26538	0.56001	7.12136	0.49993	7.11062	0.50249
7.21547	0.518	7.22525	0.52495	7.26517	0.55958	7.12095	0.49992	7.11021	0.50257
7.21499	0.51774	7.22504	0.52464	7.26476	0.55927	7.12054	0.49992	7.11	0.50268
7.21478	0.51752	7.22456	0.52439	7.26435	0.55889	7.12019	0.49992	7.10932	0.50267
7.21437	0.51738	7.22408	0.52421	7.264	0.55861	7.11971	0.49992	7.10883	0.50268
7.21389	0.51705	7.22373	0.52379	7.26373	0.55818	7.1193	0.49992	7.10849	0.50257
7.21354	0.51692	7.22339	0.52357	7.26325	0.55784	7.11882	0.49992	7.10801	0.5025
7.21327	0.51664	7.22304	0.52331	7.2629	0.55751	7.11833	0.49992	7.10766	0.50245
7.21279	0.51634	7.22277	0.52312	7.26249	0.55722	7.11792	0.49992	7.10718	0.50235
7.21224	0.51613	7.22229	0.52287	7.26215	0.55688	7.11765	0.49992	7.1067	0.5022
7.21203	0.51599	7.22194	0.52258	7.26187	0.55665	7.11716	0.49993	7.10629	0.50199
7.21155	0.51566	7.22153	0.52234	7.26146	0.55648	7.11668	0.49992	7.10574	0.50188
7.2112	0.51543	7.22118	0.52214	7.26111	0.5562	7.11613	0.49993	7.10553	0.50173
7.21072	0.51526	7.2207	0.52182	7.26091	0.55607	7.11572	0.49992	7.10484	0.50153
7.21045	0.51498	7.22056	0.52167	7.26056	0.55584	7.11544	0.49992	7.10443	0.50144
7.21017	0.51486	7.22008	0.52149	7.25994	0.55564	7.11482	0.49992	7.10388	0.50129
7.20962	0.51468	7.21967	0.52114	7.25981	0.55545	7.11448	0.49991	7.1036	0.50112
7.20941	0.51442	7.21939	0.52089	7.25932	0.55529	7.114	0.49991	7.10319	0.50107
7.20914	0.51422	7.21891	0.52073	7.25925	0.55513	7.11345	0.49993	7.10271	0.50097
7.20879	0.51406	7.2185	0.52048	7.25857	0.55493	7.11317	0.49992	7.10229	0.50088
7.20817	0.51384	7.21829	0.52026	7.25822	0.55476	7.11269	0.49992	7.10181	0.50083
7.20783	0.51358	7.21774	0.52006	7.25774	0.55452	7.11221	0.49992	7.10147	0.50081
7.20742	0.51346	7.21747	0.51978	7.25753	0.55443	7.11186	0.49993	7.10092	0.50063
7.20714	0.51325	7.21719	0.51954	7.25712	0.55411	7.11159	0.49991	7.10037	0.50053
7.20666	0.51303	7.21685	0.51941	7.25678	0.55393	7.11111	0.49992	7.10016	0.50052
7.20638	0.5128	7.2165	0.51906	7.25622	0.55373	7.11076	0.49992	7.09961	0.50044
7.20611	0.51265	7.21588	0.51893	7.25609	0.55341	7.11028	0.49992	7.09933	0.50044
7.20583	0.51252	7.21561	0.51874	7.25554	0.55318	7.10973	0.50008	7.09885	0.50044
7.20542	0.51239	7.21526	0.51843	7.25499	0.55281	7.10952	0.50008	7.09837	0.50039
7.20514	0.51213	7.21471	0.5182	7.25471	0.55254	7.10883	0.50008	7.09796	0.50039
7.20452	0.51199	7.21444	0.51804	7.25437	0.55221	7.10849	0.50007	7.09761	0.50038
7.20432	0.51185	7.21402	0.51773	7.25409	0.55192	7.10801	0.50007	7.09706	0.50044
7.20377	0.51164	7.21375	0.51761	7.25375	0.55169	7.10773	0.50008	7.09658	0.50044
7.20342	0.51145	7.21327	0.51738	7.25333	0.55126	7.10711	0.50008	7.09624	0.50044
7.20301	0.51131	7.21299	0.51717	7.25313	0.55096	7.10677	0.50007	7.09562	0.50053
7.20273	0.51115	7.21272	0.51691	7.25265	0.55059	7.10643	0.50007	7.09507	0.50052
7.20232	0.51097	7.21224	0.51671	7.25223	0.55031	7.10601	0.50008	7.09493	0.50063
7.20205	0.51082	7.21196	0.51646	7.25196	0.54989	7.10546	0.50008	7.09431	0.50064
7.20156	0.51071	7.21155	0.51622	7.25147	0.54952	7.10525	0.50007	7.09376	0.50064
7.20143	0.51052	7.21127	0.51601	7.2512	0.5492	7.1047	0.50006	7.09341	0.50081
7.20081	0.51043	7.21065	0.51566	7.25079	0.54874	7.10436	0.50008	7.093	0.50079
7.20053	0.51015	7.21038	0.51553	7.25044	0.54843	7.10402	0.50008	7.09259	0.5008
7.20005	0.51001	7.21003	0.51527	7.2501	0.54816	7.10346	0.50007	7.09211	0.50083
7.19977	0.50982	7.20962	0.51497	7.24982	0.54784	7.10305	0.50007	7.09162	0.50083
7.19929	0.50972	7.20921	0.51476	7.24955	0.54758	7.10264	0.50008	7.09135	0.50083
7.19902	0.50947	7.209	0.51462	7.249	0.54712	7.10223	0.50008	7.0908	0.50079
7.19847	0.50936	7.20852	0.5143	7.24858	0.5467	7.10188	0.50008	7.09052	0.5008
7.19826	0.50918	7.20824	0.51411	7.24817	0.54635	7.10133	0.50008	7.09004	0.5008
7.19771	0.5091	7.20776	0.5139	7.24817	0.5459	7.10106	0.50007	7.08956	0.50064
7.1973	0.50872	7.20735	0.51363	7.24755	0.54556	7.1005	0.50008	7.08915	0.50064
7.19681	0.50856	7.20693	0.51347	7.24714	0.5452	7.10023	0.50007	7.08873	0.50053
7.19647	0.50839	7.2068	0.51327	7.24679	0.5449	7.09961	0.50008	7.08832	0.50044
7.19599	0.50819	7.20638	0.51319	7.24645	0.54454	7.09913	0.50007	7.08777	0.50044
7.19585	0.508	7.20604	0.51289	7.24617	0.54421	7.09878	0.50008	7.08729	0.50038
7.19537	0.50787	7.20563	0.51275	7.24583	0.54384	7.0983	0.50008	7.08681	0.50039
7.19509	0.50771	7.20542	0.51252	7.24542	0.54354	7.09796	0.50007	7.08653	0.50029
7.19468	0.50751	7.2048	0.5123	7.24507	0.54318	7.09761	0.50008	7.08612	0.50029
7.19441	0.5073	7.20439	0.51212	7.24487	0.54294	7.09713	0.50007	7.0855	0.50028
7.19385	0.50715	7.20411	0.51198	7.24432	0.54266	7.09672	0.50008	7.08508	0.50019
7.19358	0.50698	7.20356	0.51181	7.2439	0.54239	7.0961	0.50007	7.08467	0.50019
7.19323	0.50679	7.20315	0.51153	7.24363	0.54215	7.09569	0.50011	7.08426	0.5002
7.19268	0.50661	7.20287	0.51138	7.24349	0.54175	7.09527	0.50011	7.08371	0.50019
7.19227	0.50657	7.2026	0.51119	7.24301	0.54148	7.09507	0.50011	7.08343	0.50019
7.192	0.50638	7.20212	0.51108	7.24259	0.54122	7.09438	0.50012	7.08288	0.50019
7.19158	0.50633	7.20177	0.51091	7.24232	0.54089	7.09417	0.50012	7.08254	0.50012
7.19124	0.50612	7.20136	0.51075	7.24184	0.54055	7.09376	0.50012	7.08199	0.50013
7.19069	0.50601	7.20088	0.51061	7.24142	0.54027	7.09314	0.50012	7.08144	0.50013
7.19027	0.50587	7.20046	0.51046	7.24115	0.54	7.09266	0.50011	7.08095	0.50013
7.19007	0.50577	7.20019	0.51026	7.24087	0.53966	7.09245	0.50011	7.08075	0.50012
7.18966	0.5056	7.19971	0.51006	7.24032	0.53941	7.09197	0.50011	7.08027	0.50012
7.18945	0.50556	7.19957	0.50991	7.23991	0.53911	7.09142	0.50012	7.07978	0.50009
7.18869	0.50541	7.19895	0.50976	7.23963	0.53879	7.09135	0.50012	7.07937	0.50008
7.18855	0.50523	7.19867	0.50957	7.23936	0.53858	7.09066	0.50011	7.07896	0.50008
7.188	0.50518	7.19833	0.5094	7.23908	0.5382	7.09018	0.50012	7.07854	0.50008
7.18759	0.50508	7.19798	0.50936	7.23867	0.53795	7.08977	0.50007	7.07806	0.50008
7.18718	0.50499	7.1975	0.50918	7.23839	0.53757	7.08949	0.50008	7.07792	0.50008
7.1869	0.5049	7.19716	0.5091	7.23791	0.53726	7.08894	0.50007	7.07724	0.50008
7.18642	0.50473	7.19675	0.50881	7.2375	0.53692	7.08853	0.50008	7.07682	0.50008
7.18614	0.50463	7.19647	0.50866	7.23736	0.53666	7.08825	0.50008	7.07634	0.50008
7.18566	0.50454	7.19606	0.50846	7.23695	0.53631	7.08756	0.50007	7.076	0.50008
7.18525	0.50448	7.19571	0.50835	7.23681	0.53595	7.08722	0.50006	7.07558	0.50008
7.1849	0.50435	7.19537	0.50808	7.23619	0.53556	7.08667	0.50007	7.0751	0.50008
7.18449	0.50423	7.19496	0.50796	7.23605	0.53527	7.08639	0.50007	7.07462	0.50008
7.18401	0.50419	7.19461	0.50777	7.2355	0.53481	7.08584	0.50008	7.07421	0.50012
7.1838	0.50418	7.1942	0.50768	7.23516	0.53449	7.08563	0.50008	7.07373	0.50012
7.18332	0.50404	7.19365	0.50739	7.23482	0.53413	7.08522	0.50008	7.07345	0.50012
7.18298	0.50394	7.19337	0.50725	7.2344	0.53384	7.0846	0.50008	7.07283	0.50012
7.1827	0.50387	7.19303	0.50705	7.23406	0.53344	7.08426	0.50007	7.07235	0.50013
7.18229	0.50383	7.19275	0.50697	7.23385	0.53309	7.08385	0.50007	7.072	0.50012
7.18201	0.50373	7.1922	0.50679	7.2333	0.53272	7.08336	0.50007	7.07152	0.50018
7.18153	0.50364	7.19186	0.50661	7.23296	0.53247	7.08302	0.50007	7.07125	0.50019
7.18126	0.50364	7.19151	0.50656	7.23247	0.53208	7.08254	0.50007	7.07056	0.50019
7.18077	0.50359	7.19131	0.50638	7.23227	0.5318	7.08233	0.50007	7.07021	0.50019
7.18036	0.50357	7.19076	0.50632	7.23192	0.53149	7.08164	0.50007	7.0698	0.50019
7.18022	0.5034	7.19041	0.50626	7.23165	0.53128	7.0813	0.50008	7.06925	0.50018
7.17967	0.50328	7.19	0.50601	7.2311	0.53095	7.08082	0.50007	7.06884	0.50018
7.17926	0.5032	7.18972	0.50592	7.23075	0.53069	7.0804	0.50008	7.06842	0.50018
7.17905	0.50313	7.18924	0.50577	7.23041	0.53041	7.0802	0.50008	7.06801	0.50017
7.17864	0.50304	7.18904	0.50567	7.23	0.53007	7.07951	0.50008	7.06753	0.50019
7.17816	0.50303	7.18855	0.50561	7.22972	0.52989	7.07923	0.50008	7.06719	0.50018
7.17781	0.50293	7.18828	0.50556	7.22945	0.52957	7.07868	0.50008	7.0667	0.50019
7.17754	0.50286	7.18787	0.50541	7.22903	0.52933	7.07827	0.50008	7.06615	0.50019
7.17719	0.50283	7.18752	0.50523	7.22862	0.52901	7.07799	0.50007	7.06581	0.50013
7.17664	0.50283	7.18704	0.50518	7.22814	0.52872	7.07744	0.50008	7.0654	0.50012
7.17644	0.50267	7.18656	0.50508	7.22779	0.52846	7.0771	0.50009	7.06491	0.50012
7.17609	0.50257	7.18635	0.505	7.22752	0.52816	7.07662	0.50009	7.06443	0.50012
7.17575	0.50256	7.18601	0.5049	7.22697	0.52791	7.0762	0.50007	7.06423	0.50011
7.1752	0.50248	7.18552	0.50473	7.22683	0.52765	7.07579	0.50008	7.06361	0.50012
7.17485	0.50243	7.18518	0.50462	7.22635	0.52728	7.07531	0.50007	7.06319	0.50012
7.17451	0.50244	7.1847	0.50454	7.226	0.52703	7.07496	0.50007	7.06285	0.50013
7.17417	0.50236	7.18435	0.50449	7.22566	0.52678	7.07441	0.50007	7.06237	0.50012
7.17375	0.50226	7.18387	0.50438	7.22511	0.52643	7.07407	0.50008	7.06195	0.50012
7.17341	0.50226	7.18367	0.50429	7.22483	0.52624	7.07359	0.50008	7.0614	0.50013
7.17306	0.5022	7.18318	0.50423	7.22449	0.52592	7.07324	0.50008	7.06106	0.50012
7.17265	0.50216	7.18277	0.50419	7.22415	0.52569	7.07269	0.50008	7.06051	0.50012
7.17238	0.50217	7.1825	0.50404	7.22387	0.52544	7.07221	0.50008	7.05996	0.50013
7.17196	0.50199	7.18222	0.50394	7.22359	0.52519	7.072	0.50007	7.05968	0.50012
7.17155	0.50187	7.18188	0.50387	7.22318	0.52492	7.07138	0.50008	7.0592	0.50012
7.17114	0.50187	7.18139	0.50383	7.22277	0.5246	7.07097	0.50008	7.05879	0.50013
7.17079	0.5018	7.18091	0.50373	7.22242	0.52432	7.07049	0.50008	7.05837	0.50013
7.17031	0.50179	7.18077	0.50364	7.22208	0.52407	7.07001	0.50008	7.05789	0.50012
7.1699	0.50174	7.18029	0.50359	7.2218	0.52385	7.06987	0.50008	7.05734	0.50012
7.16955	0.50164	7.17995	0.50356	7.22132	0.5236	7.06918	0.50007	7.05679	0.50008
7.16928	0.50163	7.17954	0.5034	7.22091	0.52334	7.06884	0.50008	7.05645	0.50009
7.1688	0.50154	7.17912	0.50328	7.2205	0.52312	7.06842	0.50008	7.0561	0.50008
7.16852	0.50153	7.17871	0.50319	7.22029	0.52288	7.06801	0.50008	7.05555	0.50008
7.16804	0.50149	7.17823	0.50313	7.21995	0.52258	7.06753	0.50008	7.05521	0.50008
7.16769	0.50147	7.17802	0.50303	7.21967	0.52234	7.06719	0.50008	7.05466	0.50007
7.16742	0.50143	7.17768	0.50293	7.21912	0.52214	7.06684	0.50008	7.05445	0.50007
7.16694	0.50144	7.17713	0.50286	7.21877	0.52183	7.06622	0.50008	7.05383	0.50007
7.16659	0.50144	7.17692	0.50282	7.21843	0.52166	7.06581	0.50007	7.05328	0.50007
7.16625	0.50128	7.1763	0.50267	7.21809	0.52149	7.0654	0.50007	7.053	0.50008
7.16604	0.50128	7.17609	0.50257	7.21788	0.52114	7.06478	0.50006	7.05245	0.50008
7.16563	0.50129	7.17547	0.5025	7.21733	0.52089	7.0645	0.50007	7.05211	0.50009
7.16522	0.50119	7.1752	0.50249	7.21692	0.52064	7.06388	0.50007	7.05156	0.50007
7.16487	0.50119	7.17465	0.50244	7.21678	0.52044	7.06361	0.50008	7.05108	0.50008
7.16446	0.50119	7.17437	0.50234	7.21643	0.52019	7.06305	0.50008	7.05053	0.50008
7.16411	0.50111	7.17403	0.50226	7.21588	0.51998	7.06264	0.50008	7.05011	0.50008
7.16349	0.50112	7.17361	0.5022	7.21568	0.51971	7.0623	0.50008	7.04991	0.50007
7.16343	0.50111	7.1732	0.50219	7.21526	0.51946	7.06182	0.50008	7.04922	0.50008
7.16308	0.50106	7.17279	0.50217	7.21506	0.51926	7.06127	0.50009	7.04874	0.50008
7.16274	0.50107	7.17238	0.50217	7.21451	0.51906	7.06078	0.50008	7.04846	0.50007
7.16219	0.50106	7.17203	0.50199	7.21437	0.51883	7.06037	0.50008	7.04777	0.50007
7.16191	0.50097	7.17169	0.50194	7.21389	0.51874	7.06003	0.50008	7.04736	0.50008
7.1615	0.50096	7.17127	0.50187	7.21347	0.51843	7.05975	0.50008	7.04695	0.50008
7.16115	0.50093	7.171	0.50179	7.21299	0.5182	7.05913	0.50008	7.0464	0.50009
7.16053	0.50087	7.17052	0.50179	7.21265	0.51803	7.05872	0.50008	7.04605	0.50008
7.16033	0.50088	7.1701	0.50174	7.21244	0.51784	7.05824	0.50007	7.04543	0.50009
7.15998	0.50088	7.16976	0.50174	7.21203	0.51761	7.05775	0.50007	7.04509	0.50008
7.15957	0.50082	7.16948	0.50164	7.21162	0.51741	7.05748	0.50007	7.04461	0.50008
7.1593	0.50083	7.169	0.50164	7.21113	0.51717	7.05713	0.50007	7.04412	0.50008
7.15888	0.50083	7.16852	0.50154	7.21093	0.51691	7.05645	0.50007	7.04399	0.50008
7.15854	0.5008	7.16824	0.50147	7.21058	0.51671	7.05603	0.50008	7.04337	0.50008
7.15806	0.5008	7.1679	0.50148	7.21017	0.51645	7.05569	0.50007	7.04288	0.50008
7.15778	0.50081	7.16763	0.50148	7.20996	0.51627	7.05514	0.50007	7.0424	0.50008
7.15737	0.50064	7.16728	0.50144	7.20969	0.51603	7.05472	0.50008	7.04185	0.50008
7.15702	0.50063	7.1668	0.50144	7.20914	0.51595	7.05431	0.50007	7.04144	0.50008
7.15647	0.50063	7.16632	0.50129	7.20893	0.51558	7.05383	0.50008	7.04096	0.50008
7.15613	0.50064	7.16611	0.5013	7.20859	0.51543	7.05349	0.50008	7.04054	0.50007
7.15578	0.50052	7.16577	0.5013	7.20817	0.51523	7.05287	0.50007	7.04013	0.50007
7.1553	0.50053	7.16528	0.50119	7.20783	0.51491	7.0528	0.50009	7.03972	0.50008
7.15503	0.50051	7.16487	0.50118	7.20742	0.51476	7.05211	0.50008	7.03937	0.50008
7.15441	0.50052	7.16473	0.50112	7.207	0.51463	7.05176	0.50008	7.03875	0.50007
7.1542	0.50052	7.16439	0.50113	7.2068	0.51439	7.05121	0.50008	7.03841	0.50009
7.15372	0.50044	7.16405	0.50112	7.20638	0.51416	7.0508	0.50008	7.038	0.50008
7.15365	0.50043	7.16363	0.50106	7.20597	0.51396	7.05025	0.50008	7.03751	0.49993
7.15303	0.50044	7.16336	0.50107	7.20576	0.51383	7.04984	0.50008	7.03724	0.49992
7.15262	0.50044	7.16281	0.50107	7.20556	0.51358	7.04956	0.50008	7.03655	0.49993
7.15234	0.50043	7.16239	0.50098	7.20521	0.51336	7.04908	0.50007	7.03607	0.49993
7.15186	0.50043	7.16205	0.50097	7.20452	0.51322	7.04853	0.50008	7.03566	0.49993
7.15138	0.50038	7.16184	0.50097	7.20425	0.51297	7.04818	0.50008	7.03524	0.49991
7.15097	0.50037	7.16122	0.50088	7.20397	0.51275	7.04763	0.49993	7.0349	0.49992
7.15062	0.50038	7.16081	0.50088	7.20363	0.51255	7.04708	0.49993	7.03455	0.49992
7.15014	0.50038	7.1606	0.50089	7.20335	0.51245	7.04674	0.49993	7.03393	0.49992
7.14986	0.50038	7.16026	0.50088	7.20273	0.5122	7.0466	0.49993	7.03359	0.49992
7.14931	0.50038	7.15971	0.50083	7.20246	0.51198	7.04591	0.49992	7.03304	0.49993
7.14911	0.50029	7.15964	0.50083	7.20191	0.51185	7.04543	0.49992	7.0327	0.49992
7.14876	0.50027	7.15916	0.50082	7.20177	0.51163	7.04502	0.49993	7.03228	0.49992
7.14828	0.50029	7.15874	0.5008	7.20122	0.51144	7.04447	0.49992	7.03173	0.49992
7.14794	0.50029	7.15826	0.5008	7.20101	0.51129	7.04412	0.49992	7.03139	0.49992
7.14773	0.50028	7.15806	0.50081	7.20053	0.51112	7.04364	0.49992	7.03097	0.49992
7.14711	0.50019	7.15757	0.50063	7.20033	0.51093	7.04337	0.49992	7.03049	0.49992
7.1467	0.50017	7.15737	0.50064	7.19998	0.51075	7.04275	0.49992	7.03008	0.49992
7.14649	0.50018	7.15689	0.50064	7.1995	0.51061	7.0424	0.49992	7.02953	0.49992
7.14601	0.50018	7.15647	0.50063	7.19916	0.51046	7.04185	0.49993	7.02898	0.49992
7.1456	0.50018	7.1562	0.50051	7.19874	0.51025	7.04158	0.49992	7.02857	0.49991
7.14532	0.50012	7.15572	0.50052	7.1984	0.51007	7.04109	0.49993	7.02808	0.49992
7.14477	0.50012	7.15537	0.50052	7.19792	0.50991	7.04061	0.49993	7.02781	0.49992
7.14449	0.50012	7.15489	0.50052	7.19764	0.50976	7.0402	0.50008	7.02712	0.49993
7.14408	0.50012	7.15455	0.50043	7.19716	0.50957	7.03965	0.50008	7.02678	0.49993
7.14388	0.50012	7.15434	0.50043	7.19675	0.5094	7.03924	0.50008	7.02622	0.49993
7.14326	0.50012	7.15393	0.50043	7.19668	0.50923	7.03896	0.50007	7.02581	0.49992
7.14298	0.50012	7.15351	0.50042	7.19619	0.50911	7.0382	0.50008	7.02547	0.49993
7.14264	0.50012	7.15317	0.50038	7.19578	0.50886	7.038	0.50008	7.02512	0.49992
7.14229	0.50012	7.15289	0.50038	7.19544	0.50867	7.03765	0.50008	7.02471	0.49993
7.14167	0.50013	7.15248	0.50038	7.19523	0.50851	7.03703	0.50008	7.02416	0.50008
7.14153	0.50012	7.15221	0.50037	7.19489	0.50834	7.03662	0.50008	7.02368	0.50009
7.14098	0.50013	7.15165	0.50038	7.19447	0.50812	7.03621	0.50007	7.02319	0.50008
7.14078	0.50012	7.15124	0.50038	7.19413	0.50799	7.03586	0.50008	7.02271	0.50007
7.1403	0.50012	7.15083	0.50038	7.19379	0.50787	7.03524	0.50008	7.02244	0.50008
7.13988	0.50011	7.15055	0.50037	7.19337	0.50771	7.0349	0.50008	7.02189	0.50008
7.13954	0.50012	7.15007	0.50038	7.1931	0.5075	7.03449	0.50007	7.02147	0.50008
7.13913	0.50012	7.14966	0.50037	7.19262	0.5073	7.034	0.50008	7.02106	0.50008
7.13864	0.50012	7.14945	0.50028	7.19227	0.50714	7.03359	0.50007	7.02051	0.50008
7.1383	0.50012	7.14911	0.50028	7.19193	0.50704	7.03311	0.50007	7.02017	0.50007
7.13782	0.50012	7.14869	0.50028	7.19186	0.50694	7.03283	0.50007	7.01962	0.50007
7.13747	0.50012	7.14828	0.50028	7.1911	0.50679	7.03235	0.50008	7.01927	0.50008
7.1372	0.50011	7.1478	0.50028	7.19069	0.50661	7.03187	0.50007	7.01886	0.50008
7.13692	0.50012	7.14752	0.50028	7.19048	0.50656	7.03139	0.50007	7.01838	0.50008
7.13644	0.50012	7.14711	0.50028	7.19007	0.50637	7.03091	0.50007	7.01817	0.50007
7.13603	0.50013	7.1469	0.50028	7.18979	0.50632	7.03056	0.50008	7.01762	0.50008
7.13555	0.50008	7.14649	0.50028	7.18938	0.50613	7.02987	0.50008	7.01707	0.50007
7.13527	0.50007	7.14608	0.50018	7.18904	0.50601	7.02967	0.50008	7.01638	0.49992
7.13479	0.50008	7.1458	0.50017	7.18862	0.50587	7.02918	0.50007	7.0161	0.49993
7.13451	0.50008	7.14539	0.50018	7.18814	0.50577	7.0287	0.49992	7.01562	0.49992
7.13424	0.50008	7.14491	0.50017	7.18787	0.50566	7.02829	0.49992	7.01535	0.49993
7.1341	0.50008	7.14456	0.50018	7.18731	0.50556	7.02801	0.49992	7.015	0.49993
7.13355	0.50008	7.14408	0.50018	7.18718	0.50541	7.02739	0.49992	7.01431	0.49994
7.1332	0.50008	7.14374	0.50017	7.18663	0.50524	7.02691	0.49992	7.0139	0.49993
7.13279	0.50008	7.14339	0.50018	7.18628	0.50518	7.02657	0.49992	7.01342	0.49992
7.13231	0.50008	7.14291	0.50018	7.18607	0.50508	7.02609	0.49993	7.01301	0.49993
7.13197	0.50009	7.14257	0.50012	7.18552	0.50499	7.02567	0.49992	7.01273	0.49993
7.13155	0.50008	7.14243	0.50011	7.18511	0.50491	7.02526	0.49992	7.01218	0.50007
7.13114	0.50008	7.14181	0.50012	7.18484	0.50473	7.02485	0.49992	7.01177	0.50008
7.13079	0.50009	7.14133	0.50013	7.18449	0.50462	7.02437	0.49992	7.01122	0.50009
7.13038	0.50008	7.14112	0.50012	7.18415	0.50454	7.02395	0.49992	7.01087	0.50008
7.13024	0.50008	7.14078	0.50011	7.1836	0.50449	7.0234	0.50007	7.01039	0.50007
7.12976	0.50008	7.14023	0.50012	7.18325	0.50438	7.02313	0.50007	7.00998	0.50008
7.12956	0.50007	7.14009	0.50011	7.18298	0.50429	7.02244	0.50008	7.00943	0.50008
7.12901	0.50008	7.13961	0.50012	7.1825	0.50423	7.02202	0.50008	7.00895	0.50008
7.12866	0.50007	7.13933	0.50011	7.18222	0.50419	7.02182	0.50008	7.00853	0.50007
7.12825	0.50008	7.13878	0.50012	7.18181	0.50404	7.02127	0.50007	7.00839	0.50008
7.12811	0.50008	7.1383	0.50008	7.1816	0.50394	7.02092	0.50007	7.00777	0.50008
7.12742	0.50008	7.13789	0.50008	7.18112	0.50395	7.02044	0.50007	7.00722	0.50007
7.12715	0.50009	7.13754	0.50008	7.18071	0.50386	7.02017	0.50007	7.00688	0.50008
7.1268	0.50008	7.13713	0.50007	7.18036	0.50373	7.01962	0.50011	7.0064	0.50008
7.12646	0.50008	7.13678	0.50008	7.17988	0.50364	7.01906	0.50012	7.00612	0.50008
7.12625	0.50008	7.13637	0.50008	7.17954	0.50359	7.01865	0.50012	7.00543	0.50007
7.12543	0.50009	7.1363	0.50008	7.17912	0.50356	7.01838	0.50011	7.00509	0.50008
7.12522	0.50008	7.13568	0.50007	7.17885	0.5034	7.01789	0.50012	7.00468	0.50007
7.12487	0.50008	7.13534	0.50008	7.17836	0.50328	7.01741	0.50011	7.00419	0.50008
7.1246	0.50008	7.13486	0.50008	7.17816	0.50319	7.017	0.50009	7.00406	0.50007
7.12419	0.50008	7.13472	0.50008	7.17775	0.50313	7.01659	0.50007	7.0033	0.50008
7.1237	0.50008	7.1341	0.50007	7.17747	0.50304	7.0161	0.50008	7.00289	0.50008
7.12336	0.50009	7.13376	0.50008	7.17699	0.50294	7.01569	0.50007	7.00247	0.50007
7.12315	0.50008	7.13348	0.50008	7.17658	0.5029	7.01514	0.50008	7.00206	0.50008
7.1226	0.50008	7.133	0.50007	7.17609	0.50287	7.015	0.50007	7.00172	0.50008
7.1224	0.50004	7.13272	0.49992	7.17568	0.50281	7.01431	0.50008	7.00117	0.50008
7.12198	0.49993	7.13224	0.49993	7.17534	0.50268	7.01404	0.50008	7.00082	0.50007
7.12157	0.49993	7.1319	0.49993	7.17499	0.50256	7.01356	0.50008	7.00027	0.50008
7.12109	0.49992	7.13162	0.49992	7.17451	0.50249	7.01294	0.50007	6.99993	0.50008
7.12088	0.49992	7.13093	0.49993	7.17423	0.50249	7.01252	0.50007	6.99944	0.50008
7.12026	0.49993	7.13079	0.49992	7.17382	0.50243	7.01218	0.50008	6.99889	0.50007
7.11999	0.49992	7.13031	0.49992	7.17361	0.50234	7.01177	0.50008	6.99862	0.50008
7.11944	0.49992	7.12997	0.49992	7.173	0.50235	7.01129	0.50006	6.99814	0.50007
7.11909	0.49992	7.12962	0.49992	7.17272	0.50226	7.0108	0.50007	6.99772	0.50008
7.11895	0.49992	7.12935	0.49993	7.17238	0.5022	7.01032	0.50007	6.99738	0.50008
7.11847	0.49992	7.12907	0.49992	7.1721	0.50219	7.00991	0.50007	6.99683	0.50008
7.11799	0.49993	7.12866	0.49993	7.17155	0.50216	7.00963	0.50007	6.99648	0.50008
7.11772	0.49993	7.12825	0.49992	7.17121	0.50198	7.00915	0.50007	6.9958	0.50009
7.1173	0.49993	7.1279	0.49992	7.17086	0.50198	7.00867	0.50007	6.99552	0.50008
7.11703	0.50008	7.12749	0.49991	7.17059	0.50187	7.00819	0.50008	6.99504	0.50008
7.11661	0.50008	7.12722	0.49992	7.1701	0.50187	7.00777	0.50007	6.99456	0.50007
7.11627	0.50008	7.12666	0.49993	7.16983	0.50179	7.00743	0.50008	6.99421	0.50008
7.11586	0.50008	7.12639	0.49992	7.16935	0.50174	7.00702	0.49993	6.9938	0.50008
7.11558	0.50007	7.12591	0.49992	7.169	0.50174	7.00654	0.49993	6.99332	0.50008
7.11517	0.50008	7.12577	0.49991	7.16873	0.50164	7.00605	0.49992	6.9927	0.50009
7.11489	0.50007	7.12522	0.49992	7.16845	0.50164	7.00578	0.49992	6.99242	0.50008
7.11441	0.50008	7.12494	0.49992	7.1679	0.50155	7.00523	0.49993	6.99215	0.50007
7.11407	0.50008	7.12432	0.49993	7.16756	0.50153	7.00481	0.49993	6.99139	0.50008
7.11372	0.50008	7.12419	0.49992	7.16728	0.50147	7.00433	0.49992	6.99098	0.50007
7.11338	0.50007	7.1237	0.49992	7.1668	0.50147	7.00399	0.49992	6.99056	0.50008
7.11283	0.50008	7.12315	0.49992	7.16639	0.50144	7.00351	0.49993	6.99015	0.49994
7.11269	0.50009	7.12288	0.49992	7.16611	0.50143	7.00302	0.49992	6.98974	0.49992
7.11221	0.50008	7.1226	0.49992	7.16563	0.50129	7.00268	0.49991	6.98933	0.49992
7.11179	0.50008	7.12219	0.49993	7.16515	0.50129	7.00234	0.49992	6.98871	0.49992
7.11145	0.50008	7.12171	0.50007	7.16487	0.50129	7.00179	0.49992	6.98836	0.49992
7.11097	0.50008	7.12157	0.50008	7.1646	0.50118	7.0013	0.49992	6.98788	0.49992
7.11069	0.50008	7.12136	0.50007	7.16425	0.50118	7.00075	0.49993	6.98753	0.49994
7.11035	0.50009	7.12081	0.50004	7.16363	0.50118	7.00048	0.49992	6.98698	0.50007
7.10987	0.50009	7.1204	0.49992	7.16343	0.50111	7.00006	0.49993	6.98664	0.50007
7.10945	0.50008	7.11999	0.49992	7.16288	0.50111	6.99951	0.50007	6.9863	0.50008
7.10911	0.50008	7.11971	0.49992	7.16274	0.50111	6.99938	0.50008	6.98574	0.50008
7.10877	0.50008	7.11923	0.49992	7.16219	0.50106	6.99869	0.50008	6.9854	0.50008
7.10849	0.50008	7.11895	0.49992	7.16184	0.50106	6.99841	0.50008	6.98492	0.49992
7.10801	0.50008	7.11847	0.49991	7.16143	0.50106	6.99793	0.50007	6.98464	0.49992
7.10753	0.50009	7.11813	0.49991	7.16122	0.50096	6.99745	0.50008	6.98416	0.49992
7.10718	0.50008	7.11778	0.49991	7.16081	0.50097	6.99738	0.50004	6.98361	0.49993
7.1067	0.49993	7.11765	0.49992	7.16047	0.50095	6.99655	0.50005	6.98327	0.49992
7.10636	0.49993	7.11696	0.49992	7.16012	0.50097	6.99614	0.49994	6.98285	0.49992
7.10601	0.49993	7.11675	0.49992	7.15971	0.50087	6.99573	0.50007	6.98244	0.49992
7.10567	0.49992	7.11627	0.49992	7.15943	0.50087	6.99525	0.50008	6.98196	0.49982
7.10512	0.49992	7.11606	0.49993	7.15895	0.50088	6.9949	0.50008	6.98155	0.49982
7.10484	0.49993	7.11551	0.49992	7.15868	0.50088	6.99449	0.50009	6.981	0.49993
7.10443	0.49993	7.1151	0.50008	7.15833	0.50083	6.99414	0.50008	6.98065	0.49993
7.10408	0.49992	7.11489	0.50007	7.15792	0.50083	6.99359	0.50008	6.98024	0.49993
7.10388	0.49992	7.11462	0.50008	7.15751	0.50082	6.99318	0.50008	6.97962	0.49992
7.10319	0.49993	7.11393	0.50007	7.15716	0.50079	6.99284	0.50007	6.97914	0.49993
7.10291	0.49993	7.11372	0.50008	7.15689	0.5008	6.99222	0.50008	6.97879	0.49993
7.10257	0.49993	7.11331	0.50007	7.15647	0.5008	6.99208	0.50008	6.97845	0.49993
7.10229	0.49993	7.11296	0.50007	7.1562	0.50079	6.9916	0.50007	6.97803	0.50007
7.10195	0.49993	7.11262	0.50008	7.15585	0.50063	6.99118	0.50008	6.97762	0.50008
7.10161	0.49992	7.11221	0.50008	7.15558	0.50063	6.99077	0.50007	6.97728	0.50008
7.10119	0.49993	7.11179	0.50007	7.15496	0.50064	6.99022	0.50008	6.97666	0.50008
7.10071	0.49993	7.11145	0.50008	7.15482	0.50063	6.98967	0.50008	6.97618	0.50008
[truncated: 1,301 more rows]

## Sheet: Fig.3b
Vgate	RD	Rxy
V	h/e^2	h/e^2
-1.3	0.66667	0.59996
-1.3002	0.66667	0.59996
-1.3004	0.66668	0.60008
-1.3006	0.66667	0.59996
-1.3008	0.66668	0.59996
-1.301	0.66668	0.59996
-1.3012	0.66667	0.59996
-1.3014	0.66667	0.59996
-1.3016	0.66667	0.59996
-1.3018	0.66668	0.59997
-1.302	0.66667	0.59996
-1.3022	0.66667	0.59995
-1.3024	0.66668	0.59996
-1.3026	0.66668	0.59996
-1.3028	0.66667	0.59995
-1.303	0.66667	0.59996
-1.3032	0.66668	0.59996
-1.3034	0.66668	0.59996
-1.3036	0.66668	0.59996
-1.3038	0.66683	0.59996
-1.304	0.66682	0.59996
-1.3042	0.66682	0.59996
-1.3044	0.66683	0.59997
-1.3046	0.66683	0.59997
-1.3048	0.66682	0.59997
-1.305	0.66683	0.59997
-1.3052	0.66683	0.59996
-1.3054	0.66682	0.59996
-1.3056	0.66682	0.59996
-1.3058	0.66682	0.59995
-1.306	0.66682	0.60008
-1.3062	0.66682	0.60008
-1.3064	0.66683	0.60008
-1.3066	0.66682	0.60007
-1.3068	0.66683	0.60008
-1.307	0.66682	0.60008
-1.3072	0.66683	0.60008
-1.3074	0.66683	0.60008
-1.3076	0.66682	0.60007
-1.3078	0.66682	0.60008
-1.308	0.66683	0.60007
-1.3082	0.66683	0.60007
-1.3084	0.66682	0.60007
-1.3086	0.66682	0.60008
-1.3088	0.66683	0.60008
-1.309	0.66683	0.60007
-1.3092	0.66683	0.60007
-1.3094	0.66682	0.60007
-1.3096	0.66683	0.59995
-1.3098	0.66683	0.59995
-1.31	0.66682	0.59996
-1.3102	0.66682	0.59996
-1.3104	0.66682	0.59996
-1.3106	0.66683	0.59995
-1.3108	0.66682	0.59996
-1.311	0.66682	0.59996
-1.3112	0.66682	0.59996
-1.3114	0.66682	0.59996
-1.3116	0.66683	0.59996
-1.3118	0.66668	0.59996
-1.312	0.66683	0.59996
-1.3122	0.66668	0.59997
-1.3124	0.66667	0.59996
-1.3126	0.66667	0.59996
-1.3128	0.66667	0.59996
-1.313	0.66667	0.59997
-1.3132	0.66667	0.59997
-1.3134	0.66667	0.59997
-1.3136	0.66667	0.59996
-1.3138	0.66667	0.59996
-1.314	0.66667	0.59996
-1.3142	0.66667	0.59996
-1.3144	0.66667	0.59996
-1.3146	0.66668	0.59996
-1.3148	0.66667	0.59995
-1.315	0.66668	0.59996
-1.3152	0.66668	0.59997
-1.3154	0.66667	0.59996
-1.3156	0.66668	0.59997
-1.3158	0.66668	0.59996
-1.316	0.66669	0.59996
-1.3162	0.66667	0.59996
-1.3164	0.66668	0.59996
-1.3166	0.66668	0.59996
-1.3168	0.66668	0.59996
-1.317	0.66668	0.59997
-1.3172	0.66668	0.59997
-1.3174	0.66667	0.59996
-1.3176	0.66668	0.59996
-1.3178	0.66668	0.59997
-1.318	0.66667	0.59997
-1.3182	0.66667	0.59997
-1.3184	0.66668	0.59997
-1.3186	0.66669	0.59996
-1.3188	0.66682	0.59996
-1.319	0.66683	0.59996
-1.3192	0.66668	0.59996
-1.3194	0.66682	0.59996
-1.3196	0.66683	0.59996
-1.3198	0.66668	0.59996
-1.32	0.66668	0.59997
-1.3202	0.66682	0.59996
-1.3204	0.66676	0.59996
-1.3206	0.66667	0.59995
-1.3208	0.66677	0.59995
-1.321	0.66677	0.59996
-1.3212	0.66667	0.59996
-1.3214	0.66668	0.59996
-1.3216	0.66683	0.59996
-1.3218	0.66668	0.59995
-1.322	0.66668	0.59996
-1.3222	0.66683	0.59997
-1.3224	0.66668	0.59996
-1.3226	0.66668	0.59995
-1.3228	0.66682	0.59996
-1.323	0.66668	0.59995
-1.3232	0.66668	0.59996
-1.3234	0.66683	0.59996
-1.3236	0.66683	0.59996
-1.3238	0.66682	0.59996
-1.324	0.66682	0.59997
-1.3242	0.66683	0.59996
-1.3244	0.66682	0.59996
-1.3246	0.66683	0.59996
-1.3248	0.66683	0.59996
-1.325	0.66683	0.59996
-1.3252	0.66683	0.59996
-1.3254	0.6668	0.59996
-1.3256	0.66682	0.59996
-1.3258	0.66682	0.59997
-1.326	0.66683	0.59997
-1.3262	0.66668	0.59996
-1.3264	0.66667	0.59997
-1.3266	0.66668	0.59997
-1.3268	0.66682	0.59996
-1.327	0.66668	0.59996
-1.3272	0.66668	0.59997
-1.3274	0.66668	0.59996
-1.3276	0.66682	0.59996
-1.3278	0.66668	0.59995
-1.328	0.66668	0.59995
-1.3282	0.66683	0.59995
-1.3284	0.66677	0.59996
-1.3286	0.66667	0.59996
-1.3288	0.66681	0.59997
-1.329	0.66683	0.59995
-1.3292	0.66682	0.59996
-1.3294	0.66682	0.59996
-1.3296	0.66683	0.59997
-1.3298	0.66683	0.59996
-1.33	0.66683	0.59997
-1.3302	0.66683	0.59995
-1.3304	0.66683	0.59997
-1.3306	0.66682	0.59996
-1.3308	0.66682	0.59996
-1.331	0.66682	0.59996
-1.3312	0.66682	0.59996
-1.3314	0.66682	0.59997
-1.3316	0.66682	0.59996
-1.3318	0.66682	0.59996
-1.332	0.66681	0.59997
-1.3322	0.66681	0.59995
-1.3324	0.66681	0.59997
-1.3326	0.66683	0.59996
-1.3328	0.66682	0.59996
-1.333	0.66682	0.59996
-1.3332	0.66667	0.59996
-1.3334	0.66667	0.59997
-1.3336	0.66668	0.59995
-1.3338	0.66668	0.59995
-1.334	0.66667	0.59996
-1.3342	0.66667	0.59995
-1.3344	0.66667	0.59996
-1.3346	0.66667	0.59996
-1.3348	0.66667	0.59996
-1.335	0.66667	0.59996
-1.3352	0.66667	0.59996
-1.3354	0.66667	0.59995
-1.3356	0.66668	0.59997
-1.3358	0.66668	0.59996
-1.336	0.66667	0.59995
-1.3362	0.66668	0.59996
-1.3364	0.66667	0.59995
-1.3366	0.66667	0.59995
-1.3368	0.66667	0.59996
-1.337	0.66668	0.59996
-1.3372	0.66666	0.59996
-1.3374	0.66667	0.59996
-1.3376	0.66666	0.59997
-1.3378	0.66667	0.59996
-1.338	0.66668	0.59996
-1.3382	0.66668	0.59996
-1.3384	0.66667	0.59995
-1.3386	0.66668	0.59996
-1.3388	0.66667	0.59996
-1.339	0.66667	0.59996
-1.3392	0.66667	0.59996
-1.3394	0.66667	0.59996
-1.3396	0.66668	0.59995
-1.3398	0.66668	0.59995
-1.34	0.66668	0.59996
-1.3402	0.66668	0.59996
-1.3404	0.66668	0.59996
-1.3406	0.66668	0.59995
-1.3408	0.66668	0.59996
-1.341	0.66668	0.59996
-1.3412	0.66667	0.59997
-1.3414	0.66667	0.59996
-1.3416	0.66667	0.59995
-1.3418	0.66667	0.59995
-1.342	0.66667	0.59996
-1.3422	0.66668	0.59996
-1.3424	0.66667	0.59996
-1.3426	0.66667	0.59996
-1.3428	0.66669	0.59996
-1.343	0.66668	0.59996
-1.3432	0.66668	0.59996
-1.3434	0.66667	0.59995
-1.3436	0.66668	0.59995
-1.3438	0.66668	0.59996
-1.344	0.66668	0.59996
-1.3442	0.66667	0.59996
-1.3444	0.66668	0.59995
-1.3446	0.66666	0.59996
-1.3448	0.66667	0.59996
-1.345	0.66667	0.59996
-1.3452	0.66667	0.59996
-1.3454	0.66668	0.59995
-1.3456	0.66667	0.59995
-1.3458	0.66667	0.59995
-1.346	0.66666	0.59996
-1.3462	0.66667	0.59996
-1.3464	0.66668	0.59996
-1.3466	0.66667	0.59995
-1.3468	0.66667	0.59996
-1.347	0.66668	0.59996
-1.3472	0.66668	0.59996
-1.3474	0.66668	0.59995
-1.3476	0.66667	0.59996
-1.3478	0.66668	0.59996
-1.348	0.66667	0.59996
-1.3482	0.66668	0.59997
-1.3484	0.66668	0.59997
-1.3486	0.66668	0.59997
-1.3488	0.66669	0.59996
-1.349	0.66668	0.59996
-1.3492	0.66669	0.59995
-1.3494	0.66667	0.59996
-1.3496	0.66668	0.59995
-1.3498	0.66668	0.59995
-1.35	0.66668	0.59997
-1.3502	0.66668	0.59996
-1.3504	0.66668	0.59996
-1.3506	0.66668	0.59996
-1.3508	0.66668	0.59996
-1.351	0.66668	0.59995
-1.3512	0.66668	0.60007
-1.3514	0.66668	0.60007
-1.3516	0.66668	0.60008
-1.3518	0.66667	0.60007
-1.352	0.66668	0.60009
-1.3522	0.66667	0.60007
-1.3524	0.66667	0.60007
-1.3526	0.66667	0.60009
-1.3528	0.66668	0.60008
-1.353	0.66667	0.60008
-1.3532	0.6668	0.60007
-1.3534	0.66682	0.60008
-1.3536	0.66683	0.60008
-1.3538	0.66682	0.60008
-1.354	0.66682	0.60008
-1.3542	0.66681	0.60008
-1.3544	0.66682	0.60008
-1.3546	0.66682	0.60008
-1.3548	0.66683	0.60009
-1.355	0.66683	0.60008
-1.3552	0.66682	0.60007
-1.3554	0.66683	0.60007
-1.3556	0.66684	0.60008
-1.3558	0.66683	0.60008
-1.356	0.66683	0.60008
-1.3562	0.66682	0.60008
-1.3564	0.66682	0.60008
-1.3566	0.66683	0.60009
-1.3568	0.66682	0.60008
-1.357	0.66682	0.60008
-1.3572	0.66682	0.59996
-1.3574	0.66682	0.59996
-1.3576	0.66682	0.59997
-1.3578	0.66682	0.59996
-1.358	0.66682	0.59996
-1.3582	0.66681	0.59997
-1.3584	0.66682	0.59995
-1.3586	0.66683	0.59997
-1.3588	0.66682	0.59996
-1.359	0.66682	0.59996
-1.3592	0.66683	0.59996
-1.3594	0.66683	0.59995
-1.3596	0.66683	0.59996
-1.3598	0.66683	0.59996
-1.36	0.66683	0.59996
-1.3602	0.66683	0.59997
-1.3604	0.66683	0.59997
-1.3606	0.66682	0.59997
-1.3608	0.66683	0.59997
-1.361	0.66683	0.59996
-1.3612	0.66683	0.59997
-1.3614	0.66682	0.59996
-1.3616	0.66683	0.59996
-1.3618	0.66682	0.59996
-1.362	0.66683	0.59996
-1.3622	0.66682	0.59996
-1.3624	0.66683	0.60008
-1.3626	0.66683	0.60008
-1.3628	0.66683	0.60008
-1.363	0.66684	0.60009
-1.3632	0.66683	0.60009
-1.3634	0.66683	0.60009
-1.3636	0.66684	0.60008
-1.3638	0.66683	0.60009
-1.364	0.66683	0.60008
-1.3642	0.66683	0.60008
-1.3644	0.66683	0.60009
-1.3646	0.66683	0.60008
-1.3648	0.66682	0.60008
-1.365	0.66683	0.60008
-1.3652	0.66682	0.60008
-1.3654	0.66684	0.60009
-1.3656	0.66682	0.60009
-1.3658	0.66683	0.60009
-1.366	0.66683	0.60008
-1.3662	0.66668	0.60007
-1.3664	0.66681	0.60008
-1.3666	0.66677	0.60008
-1.3668	0.66668	0.60007
-1.367	0.66668	0.60009
-1.3672	0.66667	0.60008
-1.3674	0.66668	0.60008
-1.3676	0.66668	0.60008
-1.3678	0.66668	0.60008
-1.368	0.66668	0.60008
-1.3682	0.66668	0.60008
-1.3684	0.66668	0.60008
-1.3686	0.66668	0.60008
-1.3688	0.66668	0.60008
-1.369	0.66667	0.60008
-1.3692	0.66667	0.60008
-1.3694	0.66668	0.60008
-1.3696	0.66668	0.60009
-1.3698	0.66667	0.60009
-1.37	0.66667	0.60008
-1.3702	0.66667	0.60008
-1.3704	0.66668	0.60008
-1.3706	0.66667	0.60009
-1.3708	0.66666	0.60009
-1.371	0.66667	0.60007
-1.3712	0.66667	0.60008
-1.3714	0.66668	0.60008
-1.3716	0.66667	0.60008
-1.3718	0.66667	0.60009
-1.372	0.66668	0.60008
-1.3722	0.66667	0.60008
-1.3724	0.66667	0.60009
-1.3726	0.66667	0.60008
-1.3728	0.66666	0.60008
-1.373	0.66668	0.6
-1.3732	0.66667	0.60008
-1.3734	0.66668	0.60008
-1.3736	0.66668	0.60008
-1.3738	0.66668	0.60003
-1.374	0.66668	0.60008
-1.3742	0.66668	0.60009
-1.3744	0.66669	0.59995
-1.3746	0.66669	0.59996
-1.3748	0.66668	0.59996
-1.375	0.66667	0.59996
-1.3752	0.66667	0.59996
-1.3754	0.66668	0.59997
-1.3756	0.66668	0.59996
-1.3758	0.66667	0.59996
-1.376	0.66667	0.59996
-1.3762	0.66668	0.59996
-1.3764	0.66667	0.59997
-1.3766	0.66668	0.59996
-1.3768	0.66667	0.59996
-1.377	0.66668	0.59996
-1.3772	0.66669	0.59995
-1.3774	0.66668	0.59997
-1.3776	0.66668	0.59995
-1.3778	0.66683	0.59996
-1.378	0.66682	0.59996
-1.3782	0.66684	0.59995
-1.3784	0.66682	0.59996
-1.3786	0.66682	0.59996
-1.3788	0.66683	0.59996
-1.379	0.66683	0.59995
-1.3792	0.66683	0.59995
-1.3794	0.66682	0.59996
-1.3796	0.66682	0.59995
-1.3798	0.66683	0.59996
-1.38	0.66682	0.6
-1.3802	0.66682	0.60008
-1.3804	0.66683	0.60008
-1.3806	0.66683	0.60008
-1.3808	0.66683	0.60007
-1.381	0.66683	0.60008
-1.3812	0.66683	0.60009
-1.3814	0.66682	0.60007
-1.3816	0.66683	0.60008
-1.3818	0.66682	0.60008
-1.382	0.66683	0.60008
-1.3822	0.66683	0.60007
-1.3824	0.66683	0.60008
-1.3826	0.66683	0.60008
-1.3828	0.66683	0.60008
-1.383	0.66682	0.60008
-1.3832	0.66683	0.60008
-1.3834	0.66682	0.60007
-1.3836	0.66682	0.60008
-1.3838	0.66683	0.60007
-1.384	0.66683	0.60008
-1.3842	0.66683	0.60007
-1.3844	0.66681	0.60009
-1.3846	0.66683	0.60007
-1.3848	0.66667	0.60008
-1.385	0.66667	0.60008
-1.3852	0.66668	0.60008
-1.3854	0.66668	0.60008
-1.3856	0.66668	0.60007
-1.3858	0.66668	0.60007
-1.386	0.66667	0.60008
-1.3862	0.66668	0.60008
-1.3864	0.66667	0.60008
-1.3866	0.66667	0.60009
-1.3868	0.66667	0.60009
-1.387	0.66667	0.60008
-1.3872	0.66667	0.60009
-1.3874	0.66668	0.60009
-1.3876	0.66667	0.60009
-1.3878	0.66667	0.60008
-1.388	0.66667	0.60009
-1.3882	0.66667	0.60009
-1.3884	0.66667	0.60009
-1.3886	0.66668	0.60007
-1.3888	0.66667	0.60008
-1.389	0.66667	0.60009
-1.3892	0.66668	0.60007
-1.3894	0.66667	0.60007
-1.3896	0.66667	0.60008
-1.3898	0.66667	0.60008
-1.39	0.66667	0.60009
-1.3902	0.66668	0.6001
-1.3904	0.66667	0.60009
-1.3906	0.66668	0.60008
-1.3908	0.66668	0.60008
-1.391	0.66666	0.60008
-1.3912	0.66667	0.60008
-1.3914	0.66667	0.60008
-1.3916	0.66667	0.60008
-1.3918	0.66667	0.60008
-1.392	0.66667	0.60009
-1.3922	0.66666	0.60008
-1.3924	0.66667	0.60008
-1.3926	0.66667	0.60008
-1.3928	0.66667	0.60008
-1.393	0.66667	0.60009
-1.3932	0.66667	0.60008
-1.3934	0.66667	0.60008
-1.3936	0.66667	0.60009
-1.3938	0.66667	0.60008
-1.394	0.66667	0.60007
-1.3942	0.66667	0.60008
-1.3944	0.66668	0.60007
-1.3946	0.66667	0.60008
-1.3948	0.66667	0.60008
-1.395	0.66667	0.60008
-1.3952	0.66667	0.60009
-1.3954	0.66667	0.60009
-1.3956	0.66666	0.60008
-1.3958	0.66667	0.60009
-1.396	0.66667	0.60009
-1.3962	0.66667	0.60009
-1.3964	0.66667	0.60008
-1.3966	0.66666	0.60008
-1.3968	0.66667	0.60008
-1.397	0.66667	0.60008
-1.3972	0.66667	0.60008
-1.3974	0.66667	0.60008
-1.3976	0.66667	0.60008
-1.3978	0.66667	0.60008
-1.398	0.66667	0.60008
-1.3982	0.66667	0.60008
-1.3984	0.66668	0.60008
-1.3986	0.66667	0.59996
-1.3988	0.66668	0.59996
-1.399	0.66668	0.59996
-1.3992	0.66667	0.59996
-1.3994	0.66668	0.59996
-1.3996	0.66667	0.59996
-1.3998	0.66667	0.59996
-1.4	0.66668	0.59996
-1.4002	0.66668	0.59996
-1.4004	0.66668	0.59996
-1.4006	0.66668	0.59996
-1.4008	0.66668	0.59997
-1.401	0.66666	0.59996
-1.4012	0.66668	0.59996
-1.4014	0.66668	0.59996
-1.4016	0.66668	0.59996
-1.4018	0.66668	0.59996
-1.402	0.66667	0.59996
-1.4022	0.66668	0.59996
-1.4024	0.66667	0.59996
-1.4026	0.66668	0.59996
-1.4028	0.66667	0.59996
-1.403	0.66667	0.59996
-1.4032	0.66668	0.59996
-1.4034	0.66667	0.59996
-1.4036	0.66668	0.59997
-1.4038	0.66667	0.59997
-1.404	0.66668	0.59996
-1.4042	0.66668	0.59996
-1.4044	0.66667	0.59997
-1.4046	0.66667	0.59995
-1.4048	0.66667	0.59996
-1.405	0.66666	0.59996
-1.4052	0.66667	0.59996
-1.4054	0.66667	0.59996
-1.4056	0.66666	0.59996
-1.4058	0.66667	0.59996
-1.406	0.66667	0.59996
-1.4062	0.66656	0.59997
-1.4064	0.66657	0.59996
-1.4066	0.66657	0.59996
-1.4068	0.66657	0.59995
-1.407	0.66656	0.59996
-1.4072	0.66656	0.59997
-1.4074	0.66657	0.59996
-1.4076	0.66656	0.59996
-1.4078	0.66657	0.59996
-1.408	0.66657	0.59996
-1.4082	0.66658	0.59996
-1.4084	0.66657	0.59996
-1.4086	0.66656	0.59996
-1.4088	0.66657	0.59996
-1.409	0.66657	0.59996
-1.4092	0.66657	0.59996
-1.4094	0.66657	0.59995
-1.4096	0.66656	0.59996
-1.4098	0.66656	0.59997
-1.41	0.66657	0.59996
-1.4102	0.66667	0.59996
-1.4104	0.66668	0.59997
-1.4106	0.66668	0.59996
-1.4108	0.66667	0.60008
-1.411	0.66668	0.60007
-1.4112	0.66667	0.60009
-1.4114	0.66668	0.60008
-1.4116	0.66668	0.60008
-1.4118	0.66668	0.60008
-1.412	0.66668	0.60008
-1.4122	0.66668	0.60009
-1.4124	0.66668	0.60009
-1.4126	0.66667	0.60009
-1.4128	0.66668	0.60009
-1.413	0.66667	0.60009
-1.4132	0.66667	0.60009
-1.4134	0.66667	0.60009
-1.4136	0.66668	0.60008
-1.4138	0.66667	0.60009
-1.414	0.66668	0.60008
-1.4142	0.66667	0.60008
-1.4144	0.66667	0.60008
-1.4146	0.66667	0.60008
-1.4148	0.66667	0.60007
-1.415	0.66667	0.60008
-1.4152	0.66668	0.60008
-1.4154	0.66667	0.60008
-1.4156	0.66667	0.60009
-1.4158	0.66667	0.60008
-1.416	0.66667	0.60009
-1.4162	0.66668	0.60008
-1.4164	0.66667	0.60008
-1.4166	0.66668	0.60008
-1.4168	0.66667	0.60009
-1.417	0.66667	0.60009
-1.4172	0.66668	0.60014
-1.4174	0.66668	0.60014
-1.4176	0.66668	0.60014
-1.4178	0.66668	0.60013
-1.418	0.66667	0.60014
-1.4182	0.66668	0.60013
-1.4184	0.66668	0.60012
-1.4186	0.66668	0.60013
-1.4188	0.66667	0.60013
-1.419	0.66667	0.60013
-1.4192	0.66668	0.60013
-1.4194	0.66667	0.60013
-1.4196	0.66667	0.60014
-1.4198	0.66666	0.60013
-1.42	0.66666	0.60008
-1.4202	0.66667	0.60008
-1.4204	0.66667	0.60009
-1.4206	0.66667	0.60008
-1.4208	0.66667	0.60008
-1.421	0.66667	0.60008
-1.4212	0.66667	0.60008
-1.4214	0.66667	0.60009
-1.4216	0.66667	0.60008
-1.4218	0.66667	0.60009
-1.422	0.66668	0.60008
-1.4222	0.66668	0.60008
-1.4224	0.66667	0.60008
-1.4226	0.66668	0.60009
-1.4228	0.66667	0.60008
-1.423	0.66667	0.60008
-1.4232	0.66667	0.60008
-1.4234	0.66668	0.60008
-1.4236	0.66667	0.60008
-1.4238	0.66667	0.60009
-1.424	0.66668	0.60009
-1.4242	0.66666	0.60009
-1.4244	0.66667	0.60009
-1.4246	0.66667	0.60009
-1.4248	0.66667	0.60009
-1.425	0.66667	0.60009
-1.4252	0.66667	0.60008
-1.4254	0.66668	0.60008
-1.4256	0.66668	0.60008
-1.4258	0.66668	0.60008
-1.426	0.66667	0.60008
-1.4262	0.66668	0.60008
-1.4264	0.66668	0.60008
-1.4266	0.66668	0.60009
-1.4268	0.66667	0.60008
-1.427	0.66668	0.60009
-1.4272	0.66668	0.60009
-1.4274	0.66667	0.60009
-1.4276	0.66667	0.60009
-1.4278	0.66666	0.60008
-1.428	0.66667	0.60008
-1.4282	0.66667	0.60009
-1.4284	0.66668	0.60008
-1.4286	0.66667	0.60008
-1.4288	0.66666	0.60009
-1.429	0.66666	0.60009
-1.4292	0.66667	0.60009
-1.4294	0.66667	0.60009
-1.4296	0.66668	0.60009
-1.4298	0.66667	0.60009
-1.43	0.66668	0.60009
-1.4302	0.66668	0.60009
-1.4304	0.66668	0.60009
-1.4306	0.66668	0.60009
-1.4308	0.66666	0.60008
-1.431	0.66667	0.60008
-1.4312	0.66667	0.60009
-1.4314	0.66667	0.60008
-1.4316	0.66668	0.60008
-1.4318	0.66667	0.60008
-1.432	0.66668	0.60008
-1.4322	0.66668	0.60008
-1.4324	0.66668	0.60008
-1.4326	0.66668	0.60009
-1.4328	0.66668	0.60008
-1.433	0.66667	0.60008
-1.4332	0.66666	0.60008
-1.4334	0.66667	0.60009
-1.4336	0.66668	0.60008
-1.4338	0.66669	0.60008
-1.434	0.66669	0.60008
-1.4342	0.66668	0.60008
-1.4344	0.66667	0.60008
-1.4346	0.66667	0.60008
-1.4348	0.66668	0.60008
-1.435	0.66667	0.60008
-1.4352	0.66668	0.60008
-1.4354	0.66668	0.60009
-1.4356	0.66668	0.60008
-1.4358	0.66667	0.60008
-1.436	0.66668	0.60008
-1.4362	0.66668	0.60008
-1.4364	0.66667	0.60008
-1.4366	0.66667	0.60008
-1.4368	0.66668	0.60007
-1.437	0.66667	0.60008
-1.4372	0.66667	0.60008
-1.4374	0.66668	0.60008
-1.4376	0.66668	0.60008
-1.4378	0.66667	0.60009
-1.438	0.66668	0.60008
-1.4382	0.66668	0.60009
-1.4384	0.66668	0.60008
-1.4386	0.66668	0.60008
-1.4388	0.66668	0.60009
-1.439	0.66667	0.60008
-1.4392	0.66667	0.60007
-1.4394	0.66667	0.60008
-1.4396	0.66667	0.60009
-1.4398	0.66667	0.60009
-1.44	0.66668	0.60009
-1.4402	0.66667	0.60009
-1.4404	0.66665	0.60009
-1.4406	0.66667	0.60008
-1.4408	0.66667	0.60008
-1.441	0.66667	0.60008
-1.4412	0.66667	0.60009
-1.4414	0.66656	0.60008
-1.4416	0.66656	0.60008
-1.4418	0.66656	0.60008
-1.442	0.66656	0.60009
-1.4422	0.66657	0.60008
-1.4424	0.66656	0.60008
-1.4426	0.66657	0.60001
-1.4428	0.66657	0.59996
-1.443	0.66656	0.59996
-1.4432	0.66656	0.59996
-1.4434	0.66656	0.59998
-1.4436	0.66657	0.59996
-1.4438	0.66656	0.59996
-1.444	0.66656	0.59996
-1.4442	0.66655	0.59996
-1.4444	0.66657	0.59997
-1.4446	0.66656	0.59996
-1.4448	0.66656	0.59996
-1.445	0.66657	0.59996
-1.4452	0.66656	0.59996
-1.4454	0.66656	0.59996
-1.4456	0.66656	0.59997
-1.4458	0.66656	0.59996
-1.446	0.66657	0.59996
-1.4462	0.66656	0.59997
-1.4464	0.66656	0.59996
-1.4466	0.66656	0.59996
-1.4468	0.66655	0.59996
-1.447	0.66656	0.59996
-1.4472	0.66656	0.59996
-1.4474	0.66656	0.59997
-1.4476	0.66656	0.59996
-1.4478	0.66656	0.59997
-1.448	0.66657	0.59996
-1.4482	0.66656	0.59996
-1.4484	0.66657	0.59997
-1.4486	0.66657	0.59996
-1.4488	0.66657	0.59997
-1.449	0.66656	0.59996
-1.4492	0.66657	0.59997
-1.4494	0.66656	0.59996
-1.4496	0.66656	0.59996
-1.4498	0.66656	0.59996
-1.45	0.66656	0.59996
-1.4502	0.66657	0.59995
-1.4504	0.66657	0.59996
-1.4506	0.66656	0.59988
-1.4508	0.66656	0.59988
-1.451	0.66657	0.59988
-1.4512	0.66656	0.59989
-1.4514	0.66657	0.59988
-1.4516	0.66655	0.59988
-1.4518	0.66656	0.59989
-1.452	0.66657	0.59989
-1.4522	0.66657	0.59988
-1.4524	0.66657	0.59989
-1.4526	0.66656	0.59988
-1.4528	0.66657	0.59987
-1.453	0.66668	0.59988
-1.4532	0.66668	0.59988
-1.4534	0.66667	0.59988
-1.4536	0.66668	0.59988
-1.4538	0.66667	0.59988
-1.454	0.66667	0.59989
-1.4542	0.66667	0.59989
-1.4544	0.66667	0.59988
-1.4546	0.66667	0.59996
-1.4548	0.66667	0.59996
-1.455	0.66667	0.59996
-1.4552	0.66668	0.59996
-1.4554	0.66668	0.59997
-1.4556	0.66667	0.59997
-1.4558	0.66667	0.59996
-1.456	0.66668	0.59996
-1.4562	0.66668	0.59996
-1.4564	0.66667	0.59996
-1.4566	0.66667	0.59997
-1.4568	0.66667	0.59997
-1.457	0.66667	0.59996
-1.4572	0.66668	0.59997
-1.4574	0.66668	0.59996
-1.4576	0.66668	0.59996
-1.4578	0.66667	0.59996
-1.458	0.66667	0.59996
-1.4582	0.66667	0.59996
-1.4584	0.66668	0.59996
-1.4586	0.66667	0.59996
-1.4588	0.66667	0.59997
-1.459	0.66668	0.59996
-1.4592	0.66668	0.59988
-1.4594	0.66667	0.59988
-1.4596	0.66668	0.59988
-1.4598	0.66656	0.59988
-1.46	0.66657	0.5999
-1.4602	0.66656	0.59988
-1.4604	0.66657	0.59988
-1.4606	0.66657	0.59988
-1.4608	0.66657	0.59988
-1.461	0.66657	0.59988
-1.4612	0.66657	0.59988
-1.4614	0.66657	0.59989
-1.4616	0.66657	0.59988
-1.4618	0.66657	0.59988
-1.462	0.66657	0.59988
-1.4622	0.66658	0.59987
-1.4624	0.66656	0.59987
-1.4626	0.66657	0.59987
-1.4628	0.66657	0.59988
-1.463	0.66657	0.59996
-1.4632	0.66656	0.59996
-1.4634	0.66656	0.59996
-1.4636	0.66657	0.59996
-1.4638	0.66668	0.59996
-1.464	0.66668	0.59996
-1.4642	0.66668	0.59996
-1.4644	0.66667	0.59996
-1.4646	0.66667	0.59996
-1.4648	0.66668	0.59996
-1.465	0.66667	0.59995
-1.4652	0.66668	0.59996
-1.4654	0.66668	0.59996
-1.4656	0.66668	0.59996
-1.4658	0.66667	0.59995
-1.466	0.66668	0.59994
-1.4662	0.66668	0.59996
-1.4664	0.66668	0.59996
-1.4666	0.66669	0.59996
-1.4668	0.66668	0.59996
-1.467	0.66668	0.59996
-1.4672	0.66667	0.59995
-1.4674	0.66668	0.59995
-1.4676	0.66667	0.59995
-1.4678	0.66667	0.59995
-1.468	0.66667	0.59996
-1.4682	0.66656	0.59995
-1.4684	0.66657	0.59996
-1.4686	0.66657	0.59995
-1.4688	0.66657	0.59995
-1.469	0.66657	0.59996
-1.4692	0.66657	0.59996
-1.4694	0.66657	0.59997
-1.4696	0.66657	0.59996
-1.4698	0.66657	0.59996
-1.47	0.66657	0.59996
-1.4702	0.66657	0.59995
-1.4704	0.66657	0.59996
-1.4706	0.66656	0.59996
-1.4708	0.66657	0.59996
-1.471	0.66657	0.59996
-1.4712	0.66657	0.59996
-1.4714	0.66657	0.59997
-1.4716	0.66658	0.59996
-1.4718	0.66657	0.59996
-1.472	0.66657	0.59996
-1.4722	0.66657	0.59996
-1.4724	0.66657	0.59996
-1.4726	0.66657	0.59996
-1.4728	0.66656	0.59996
-1.473	0.66657	0.59997
-1.4732	0.66657	0.59996
-1.4734	0.66658	0.59996
-1.4736	0.66658	0.59996
-1.4738	0.66657	0.59997
-1.474	0.66658	0.59996
-1.4742	0.66657	0.59997
-1.4744	0.66657	0.59996
-1.4746	0.66656	0.59996
-1.4748	0.66656	0.59997
-1.475	0.66657	0.59997
-1.4752	0.66658	0.59996
-1.4754	0.66657	0.59996
-1.4756	0.66656	0.59997
-1.4758	0.66657	0.59996
-1.476	0.66657	0.59996
-1.4762	0.66658	0.59997
-1.4764	0.66658	0.59996
-1.4766	0.66658	0.59996
-1.4768	0.66657	0.59996
-1.477	0.66656	0.59996
-1.4772	0.66656	0.59997
-1.4774	0.66657	0.59996
-1.4776	0.66667	0.59996
-1.4778	0.66662	0.59996
-1.478	0.66668	0.59996
-1.4782	0.66668	0.59996
-1.4784	0.66668	0.59996
-1.4786	0.66667	0.59996
-1.4788	0.66667	0.59996
-1.479	0.66668	0.59996
-1.4792	0.66668	0.59996
-1.4794	0.66668	0.59997
-1.4796	0.66667	0.59996
-1.4798	0.66668	0.59996
-1.48	0.66667	0.59996
-1.4802	0.66667	0.59996
-1.4804	0.66667	0.59996
-1.4806	0.66667	0.59996
-1.4808	0.66668	0.59997
-1.481	0.66668	0.59996
-1.4812	0.66668	0.59996
-1.4814	0.66666	0.59996
-1.4816	0.66668	0.59996
-1.4818	0.66667	0.59996
-1.482	0.66668	0.59997
-1.4822	0.66668	0.59996
-1.4824	0.66657	0.59996
-1.4826	0.66656	0.59996
-1.4828	0.66656	0.59996
-1.483	0.66657	0.59995
-1.4832	0.66657	0.59996
-1.4834	0.66657	0.59996
-1.4836	0.66656	0.59995
-1.4838	0.66656	0.59996
-1.484	0.66656	0.59996
-1.4842	0.66657	0.59996
-1.4844	0.66657	0.59995
-1.4846	0.66656	0.60009
-1.4848	0.66657	0.60008
-1.485	0.66656	0.60007
-1.4852	0.66657	0.60008
-1.4854	0.66656	0.60007
-1.4856	0.66657	0.60008
-1.4858	0.66657	0.60007
-1.486	0.66657	0.60008
-1.4862	0.66657	0.60008
-1.4864	0.66657	0.60008
-1.4866	0.66657	0.60008
-1.4868	0.66656	0.60008
-1.487	0.66656	0.60008
-1.4872	0.66656	0.60008
-1.4874	0.66655	0.60008
-1.4876	0.66656	0.60008
-1.4878	0.66656	0.60008
-1.488	0.66657	0.60007
-1.4882	0.66657	0.60007
-1.4884	0.66657	0.60007
-1.4886	0.66657	0.60007
-1.4888	0.66657	0.59995
-1.489	0.66657	0.59995
-1.4892	0.66657	0.59996
-1.4894	0.66657	0.59996
-1.4896	0.66657	0.59996
-1.4898	0.66656	0.59995
-1.49	0.66657	0.59996
-1.4902	0.66656	0.59995
-1.4904	0.66659	0.59995
-1.4906	0.66657	0.59997
-1.4908	0.66668	0.59996
-1.491	0.66667	0.59996
-1.4912	0.66666	0.59995
-1.4914	0.66667	0.59995
-1.4916	0.66667	0.59996
-1.4918	0.66667	0.59996
-1.492	0.66668	0.59995
-1.4922	0.66668	0.59996
-1.4924	0.66667	0.59997
-1.4926	0.66667	0.59996
-1.4928	0.66668	0.59996
-1.493	0.66667	0.59997
-1.4932	0.66667	0.59996
-1.4934	0.66667	0.60005
-1.4936	0.66668	0.60009
-1.4938	0.66668	0.60008
-1.494	0.66667	0.60008
-1.4942	0.66666	0.60008
-1.4944	0.66666	0.60008
-1.4946	0.66667	0.60009
-1.4948	0.66667	0.60008
-1.495	0.66668	0.60008
-1.4952	0.66668	0.60008
-1.4954	0.66668	0.60008
-1.4956	0.66667	0.60008
-1.4958	0.66666	0.60008
-1.496	0.66667	0.60008
-1.4962	0.66667	0.60009
-1.4964	0.66667	0.60009
-1.4966	0.66667	0.60009
-1.4968	0.66668	0.60009
-1.497	0.66667	0.59996
-1.4972	0.66667	0.59996
-1.4974	0.66666	0.59996
-1.4976	0.66667	0.59996
-1.4978	0.66667	0.59996
-1.498	0.66667	0.59996
-1.4982	0.66667	0.59996
-1.4984	0.66667	0.59996
-1.4986	0.66668	0.59996
-1.4988	0.66667	0.59996
-1.499	0.66666	0.59997
-1.4992	0.66666	0.59996
-1.4994	0.66667	0.59996
-1.4996	0.66665	0.59996
-1.4998	0.66667	0.59997
-1.5	0.66667	0.59997
-1.5002	0.66667	0.59997
-1.5004	0.66666	0.59996
-1.5006	0.66667	0.59995
-1.5008	0.66667	0.59996
-1.501	0.66667	0.59997
-1.5012	0.66668	0.59996
-1.5014	0.66667	0.59996
-1.5016	0.66667	0.59996
-1.5018	0.66667	0.59995
-1.502	0.66667	0.59997
-1.5022	0.66668	0.59996
-1.5024	0.66667	0.59996
-1.5026	0.66667	0.59996
-1.5028	0.66668	0.59995
-1.503	0.66667	0.59996
-1.5032	0.66667	0.59997
-1.5034	0.66667	0.59996
-1.5036	0.66667	0.59996
-1.5038	0.66667	0.59997
-1.504	0.66667	0.59996
-1.5042	0.66667	0.59996
-1.5044	0.66667	0.59996
-1.5046	0.66667	0.59995
-1.5048	0.66666	0.59996
-1.505	0.66667	0.59996
-1.5052	0.66667	0.59997
-1.5054	0.66666	0.59996
-1.5056	0.66666	0.59996
-1.5058	0.66667	0.59996
-1.506	0.66666	0.59997
-1.5062	0.66666	0.59996
-1.5064	0.66667	0.59996
-1.5066	0.66668	0.59996
-1.5068	0.66667	0.59996
-1.507	0.66667	0.59996
-1.5072	0.66667	0.59996
-1.5074	0.66668	0.59996
-1.5076	0.66667	0.59995
-1.5078	0.66668	0.60008
-1.508	0.66667	0.60009
-1.5082	0.66668	0.60008
-1.5084	0.66668	0.60008
-1.5086	0.66668	0.60008
-1.5088	0.66668	0.60009
-1.509	0.66666	0.59995
-1.5092	0.66674	0.59995
-1.5094	0.66683	0.59996
-1.5096	0.66683	0.59996
-1.5098	0.66682	0.59995
-1.51	0.66683	0.59995
-1.5102	0.66682	0.59996
-1.5104	0.66683	0.59996
-1.5106	0.66682	0.59996
-1.5108	0.66682	0.59995
-1.511	0.66682	0.59996
-1.5112	0.66682	0.59996
-1.5114	0.66682	0.59996
-1.5116	0.66682	0.59996
-1.5118	0.66683	0.59996
-1.512	0.66682	0.59997
-1.5122	0.66683	0.59996
-1.5124	0.66681	0.59997
-1.5126	0.66683	0.59996
-1.5128	0.66682	0.59996
-1.513	0.66682	0.59995
-1.5132	0.66682	0.59996
-1.5134	0.66683	0.59996
-1.5136	0.66683	0.59996
-1.5138	0.66682	0.59996
-1.514	0.66682	0.59996
-1.5142	0.66683	0.59997
-1.5144	0.66683	0.59996
-1.5146	0.66682	0.59996
-1.5148	0.66682	0.59996
-1.515	0.66683	0.59995
-1.5152	0.66682	0.59997
-1.5154	0.66683	0.59997
-1.5156	0.66682	0.59996
-1.5158	0.66682	0.59997
-1.516	0.66682	0.59997
-1.5162	0.66682	0.59996
-1.5164	0.66682	0.59997
-1.5166	0.66681	0.59996
-1.5168	0.66682	0.59998
-1.517	0.66682	0.59996
-1.5172	0.66681	0.59995
-1.5174	0.66682	0.59996
-1.5176	0.66682	0.59997
-1.5178	0.66683	0.59997
-1.518	0.66682	0.59996
-1.5182	0.66682	0.59996
-1.5184	0.66683	0.59997
-1.5186	0.66683	0.59996
-1.5188	0.66682	0.59996
-1.519	0.66682	0.59996
-1.5192	0.66681	0.59996
-1.5194	0.66681	0.59996
-1.5196	0.66683	0.59996
-1.5198	0.66682	0.59996
-1.52	0.66681	0.59997
-1.5202	0.66682	0.59996
-1.5204	0.66682	0.59997
-1.5206	0.66682	0.59996
-1.5208	0.66682	0.59997
-1.521	0.66682	0.59996
-1.5212	0.66682	0.59996
-1.5214	0.66682	0.59988
-1.5216	0.66681	0.59992
-1.5218	0.66681	0.59996
-1.522	0.66683	0.59988
-1.5222	0.66683	0.59988
-1.5224	0.66682	0.59996
-1.5226	0.66683	0.59996
-1.5228	0.66681	0.59995
-1.523	0.66682	0.59996
-1.5232	0.66683	0.59996
-1.5234	0.66682	0.59996
-1.5236	0.66681	0.59995
-1.5238	0.66682	0.59997
-1.524	0.66682	0.59996
-1.5242	0.66681	0.59996
-1.5244	0.66682	0.59996
-1.5246	0.66682	0.59996
-1.5248	0.66681	0.59996
-1.525	0.66682	0.59995
-1.5252	0.66683	0.59997
-1.5254	0.66681	0.59997
-1.5256	0.66681	0.59995
-1.5258	0.66682	0.59995
-1.526	0.66681	0.59995
-1.5262	0.66681	0.59995
-1.5264	0.66681	0.59995
-1.5266	0.66682	0.59996
-1.5268	0.66681	0.59996
-1.527	0.66682	0.59997
-1.5272	0.66683	0.59996
-1.5274	0.66683	0.59996
-1.5276	0.66683	0.59997
-1.5278	0.66682	0.59996
-1.528	0.66683	0.59996
-1.5282	0.66683	0.59996
-1.5284	0.66682	0.59996
-1.5286	0.66682	0.59996
-1.5288	0.66681	0.59996
-1.529	0.66683	0.59996
-1.5292	0.66682	0.59996
-1.5294	0.66683	0.59996
-1.5296	0.66672	0.59996
-1.5298	0.66667	0.59996
-1.53	0.66682	0.59996
-1.5302	0.66683	0.59996
-1.5304	0.66668	0.59996
-1.5306	0.66674	0.59997
-1.5308	0.66682	0.59997
-1.531	0.66683	0.59997
-1.5312	0.66682	0.59996
-1.5314	0.66683	0.59996
-1.5316	0.66682	0.59996
-1.5318	0.66684	0.59996
-1.532	0.66682	0.59996
-1.5322	0.66682	0.59995
-1.5324	0.66682	0.59996
-1.5326	0.66682	0.59996
-1.5328	0.66683	0.59996
-1.533	0.66682	0.59996
-1.5332	0.66682	0.59996
-1.5334	0.66682	0.59996
-1.5336	0.66683	0.59997
-1.5338	0.66683	0.59996
-1.534	0.66683	0.59996
-1.5342	0.66683	0.59995
-1.5344	0.66682	0.59995
-1.5346	0.66683	0.59996
-1.5348	0.66683	0.59996
-1.535	0.66682	0.59996
-1.5352	0.66682	0.59994
-1.5354	0.66682	0.59988
-1.5356	0.66682	0.59989
-1.5358	0.66683	0.59996
-1.536	0.66682	0.59995
-1.5362	0.66682	0.59996
-1.5364	0.66682	0.59995
-1.5366	0.66683	0.59996
-1.5368	0.66682	0.59996
-1.537	0.66683	0.59996
-1.5372	0.66683	0.59996
-1.5374	0.66683	0.59996
-1.5376	0.66683	0.59997
-1.5378	0.66682	0.59996
-1.538	0.66683	0.59995
-1.5382	0.66683	0.59996
-1.5384	0.66682	0.59996
-1.5386	0.66682	0.59996
-1.5388	0.66681	0.59996
-1.539	0.66683	0.59996
-1.5392	0.66684	0.59996
-1.5394	0.66682	0.59996
-1.5396	0.66682	0.59996
-1.5398	0.66682	0.59996
-1.54	0.66683	0.59996
-1.5402	0.66676	0.59995
-1.5404	0.66667	0.59996
-1.5406	0.66667	0.59996
-1.5408	0.66668	0.59996
-1.541	0.66667	0.59996
-1.5412	0.66667	0.59996
-1.5414	0.66667	0.59995
-1.5416	0.66667	0.59996
-1.5418	0.66668	0.59996
-1.542	0.66668	0.59996
-1.5422	0.66667	0.59996
-1.5424	0.66667	0.59996
-1.5426	0.66666	0.59996
-1.5428	0.66667	0.59996
-1.543	0.66667	0.59997
-1.5432	0.66667	0.59996
-1.5434	0.66667	0.59996
-1.5436	0.66668	0.59997
-1.5438	0.66667	0.59997
-1.544	0.66667	0.59996
-1.5442	0.66668	0.59996
-1.5444	0.66667	0.59996
-1.5446	0.66667	0.59996
-1.5448	0.66667	0.59997
-1.545	0.66668	0.59996
-1.5452	0.66667	0.59996
-1.5454	0.66667	0.59996
-1.5456	0.66666	0.59997
-1.5458	0.66666	0.59996
-1.546	0.66668	0.59997
-1.5462	0.66668	0.59996
-1.5464	0.66668	0.59996
-1.5466	0.66668	0.59997
-1.5468	0.66667	0.59996
-1.547	0.66667	0.59997
-1.5472	0.66668	0.59996
-1.5474	0.66668	0.59996
-1.5476	0.66668	0.59996
-1.5478	0.66667	0.59997
-1.548	0.66666	0.59996
-1.5482	0.66668	0.59996
-1.5484	0.66668	0.59995
-1.5486	0.66668	0.59996
-1.5488	0.66668	0.59996
-1.549	0.66668	0.59996
-1.5492	0.66667	0.59997
-1.5494	0.66667	0.59996
-1.5496	0.66667	0.59996
-1.5498	0.66668	0.59996
-1.55	0.66668	0.59996
-1.5502	0.66668	0.59996
-1.5504	0.66669	0.59997
-1.5506	0.66668	0.59996
-1.5508	0.66667	0.59997
-1.551	0.66667	0.59997
-1.5512	0.66668	0.59997
-1.5514	0.66668	0.59996
-1.5516	0.66667	0.60009
-1.5518	0.66668	0.60009
-1.552	0.66668	0.60009
-1.5522	0.66668	0.60008
-1.5524	0.66668	0.60009
-1.5526	0.66667	0.60009
-1.5528	0.66667	0.60009
-1.553	0.66668	0.60008
-1.5532	0.66668	0.60008
-1.5534	0.66667	0.60008
-1.5536	0.66659	0.60008
-1.5538	0.66666	0.60009
-1.554	0.66662	0.60008
-1.5542	0.66657	0.60008
-1.5544	0.66657	0.60008
-1.5546	0.66657	0.6001
-1.5548	0.66657	0.60008
-1.555	0.66657	0.60008
-1.5552	0.66656	0.60009
-1.5554	0.66656	0.60008
-1.5556	0.66656	0.60009
-1.5558	0.66656	0.60008
-1.556	0.66656	0.60008
-1.5562	0.66657	0.60009
-1.5564	0.66657	0.60008
-1.5566	0.66658	0.60008
-1.5568	0.66657	0.60008
-1.557	0.66657	0.60009
-1.5572	0.66657	0.60008
-1.5574	0.66657	0.60008
-1.5576	0.66657	0.60008
-1.5578	0.66657	0.60008
-1.558	0.66657	0.60009
-1.5582	0.66656	0.60008
-1.5584	0.66656	0.60009
-1.5586	0.66657	0.60008
-1.5588	0.66657	0.60008
-1.559	0.66657	0.60008
-1.5592	0.66657	0.60009
-1.5594	0.66657	0.60008
-1.5596	0.66657	0.60009
-1.5598	0.66656	0.60009
-1.56	0.66657	0.6001
-1.5602	0.66657	0.60009
-1.5604	0.66656	0.60009
-1.5606	0.66656	0.60009
-1.5608	0.66656	0.60009
-1.561	0.66657	0.60008
-1.5612	0.66657	0.60008
-1.5614	0.66657	0.60008
-1.5616	0.66656	0.6001
-1.5618	0.66656	0.60013
-1.562	0.66656	0.60012
-1.5622	0.66657	0.60013
-1.5624	0.66657	0.60014
-1.5626	0.66657	0.60014
-1.5628	0.66668	0.60013
-1.563	0.66667	0.60014
-1.5632	0.66667	0.60013
-1.5634	0.66668	0.60013
-1.5636	0.66667	0.60013
-1.5638	0.66667	0.60014
-1.564	0.66668	0.60014
-1.5642	0.66667	0.60013
-1.5644	0.66667	0.60013
-1.5646	0.66668	0.60013
-1.5648	0.66667	0.60014
-1.565	0.66667	0.60013
-1.5652	0.66668	0.60014
-1.5654	0.66668	0.60014
-1.5656	0.66668	0.60013
-1.5658	0.66667	0.60013
-1.566	0.66667	0.60014
-1.5662	0.66668	0.60008
-1.5664	0.66668	0.60009
-1.5666	0.66668	0.60008
-1.5668	0.66668	0.60009
-1.567	0.66668	0.60008
-1.5672	0.66668	0.60008
-1.5674	0.66667	0.60008
-1.5676	0.66668	0.60008
-1.5678	0.66667	0.60009
-1.568	0.66667	0.60009
-1.5682	0.66668	0.60008
-1.5684	0.66667	0.60009
-1.5686	0.66668	0.60009
-1.5688	0.66669	0.59997
-1.569	0.66668	0.59997
-1.5692	0.66667	0.59997
-1.5694	0.66667	0.59997
-1.5696	0.66667	0.59997
-1.5698	0.66667	0.59996
-1.57	0.66668	0.59998
-1.5702	0.66667	0.59996
-1.5704	0.66667	0.59997
-1.5706	0.66668	0.59996
-1.5708	0.66666	0.59997
-1.571	0.66667	0.59996
-1.5712	0.66667	0.59996
-1.5714	0.66667	0.59996
-1.5716	0.66668	0.59996
-1.5718	0.66667	0.59996
-1.572	0.66668	0.59996
-1.5722	0.66668	0.59997
-1.5724	0.66668	0.59996
-1.5726	0.66667	0.59997
-1.5728	0.66668	0.59997
-1.573	0.66667	0.59997
-1.5732	0.66667	0.59998
-1.5734	0.66667	0.59996
-1.5736	0.66667	0.59997
-1.5738	0.66667	0.59996
-1.574	0.66667	0.59996
-1.5742	0.66667	0.59996
-1.5744	0.66667	0.59997
-1.5746	0.66667	0.59996
-1.5748	0.66667	0.59996
-1.575	0.66666	0.59996
-1.5752	0.66667	0.59997
-1.5754	0.66667	0.60008
-1.5756	0.66668	0.60008
-1.5758	0.66668	0.60008
-1.576	0.66668	0.60009
-1.5762	0.66668	0.60008
-1.5764	0.66667	0.60008
-1.5766	0.66667	0.60008
-1.5768	0.66668	0.60008
-1.577	0.66668	0.60007
-1.5772	0.66668	0.60008
-1.5774	0.66668	0.60007
-1.5776	0.66667	0.60008
-1.5778	0.66667	0.60008
-1.578	0.66668	0.60008
-1.5782	0.66669	0.60008
-1.5784	0.66667	0.60008
-1.5786	0.66667	0.60008
-1.5788	0.66667	0.60009
-1.579	0.66668	0.60008
-1.5792	0.66668	0.60008
-1.5794	0.66668	0.60009
-1.5796	0.66668	0.60008
-1.5798	0.66668	0.60008
-1.58	0.66667	0.60008
-1.5802	0.66667	0.60009
-1.5804	0.66667	0.60008
-1.5806	0.66667	0.60008
-1.5808	0.66668	0.60008
-1.581	0.66668	0.60007
-1.5812	0.66667	0.60008
-1.5814	0.66667	0.60008
-1.5816	0.66667	0.60008
-1.5818	0.66667	0.60008
-1.582	0.66668	0.60008
-1.5822	0.66668	0.60008
-1.5824	0.66668	0.60009
-1.5826	0.66669	0.60008
-1.5828	0.66667	0.60008
-1.583	0.66667	0.60008
-1.5832	0.66668	0.60009
-1.5834	0.66668	0.60009
-1.5836	0.66667	0.60008
-1.5838	0.66667	0.60009
-1.584	0.66668	0.60007
-1.5842	0.66668	0.60009
-1.5844	0.66668	0.60008
-1.5846	0.66668	0.60007
-1.5848	0.66668	0.60008
-1.585	0.66668	0.60009
-1.5852	0.66668	0.60008
-1.5854	0.66668	0.60008
-1.5856	0.66667	0.60008
-1.5858	0.66667	0.60008
-1.586	0.66668	0.60008
-1.5862	0.66668	0.60008
-1.5864	0.66667	0.59996
-1.5866	0.66668	0.59996
-1.5868	0.66669	0.59997
-1.587	0.66668	0.59996
-1.5872	0.66668	0.59996
-1.5874	0.66668	0.59996
-1.5876	0.66668	0.59996
-1.5878	0.66668	0.59995
-1.588	0.66668	0.59996
-1.5882	0.66668	0.59996
-1.5884	0.66668	0.59996
-1.5886	0.66668	0.59996
-1.5888	0.66668	0.59996
-1.589	0.66668	0.59996
-1.5892	0.66667	0.59996
-1.5894	0.66667	0.59996
-1.5896	0.66667	0.59996
-1.5898	0.66667	0.59996
-1.59	0.66667	0.59996
-1.5902	0.66667	0.59997
-1.5904	0.66667	0.59996
-1.5906	0.66667	0.59996
-1.5908	0.66668	0.59996
-1.591	0.66669	0.59996
-1.5912	0.66667	0.59996
-1.5914	0.66668	0.59996
-1.5916	0.66667	0.59995
-1.5918	0.66667	0.59997
-1.592	0.66668	0.59996
-1.5922	0.66668	0.59996
-1.5924	0.66668	0.59997
-1.5926	0.66667	0.59995
-1.5928	0.66667	0.59995
-1.593	0.66667	0.59996
-1.5932	0.66667	0.59997
-1.5934	0.66668	0.59997
-1.5936	0.66667	0.59996
-1.5938	0.66667	0.59996
-1.594	0.66668	0.59996
-1.5942	0.66667	0.59996
-1.5944	0.66666	0.59996
-1.5946	0.66666	0.59997
-1.5948	0.66667	0.59997
-1.595	0.66668	0.59996
-1.5952	0.66667	0.59996
-1.5954	0.66667	0.59996
-1.5956	0.66667	0.59996
-1.5958	0.66667	0.59996
-1.596	0.66667	0.59996
-1.5962	0.66668	0.59996
-1.5964	0.66668	0.59997
-1.5966	0.66666	0.59996
-1.5968	0.66667	0.59995
-1.597	0.66667	0.59996
-1.5972	0.66668	0.59996
-1.5974	0.66667	0.59996
-1.5976	0.66667	0.60009
-1.5978	0.66667	0.60008
-1.598	0.66668	0.60008
-1.5982	0.66668	0.60008
-1.5984	0.66668	0.60008
-1.5986	0.66668	0.60007
-1.5988	0.66667	0.60008
-1.599	0.66667	0.60008
-1.5992	0.66668	0.60009
-1.5994	0.66667	0.60008
-1.5996	0.66668	0.60009
-1.5998	0.66668	0.60008
-1.6	0.66668	0.60008
-1.6002	0.66667	0.60008
-1.6004	0.66668	0.60008
-1.6006	0.66668	0.60008
-1.6008	0.66668	0.60008
-1.601	0.66667	0.60009
-1.6012	0.66668	0.60008
-1.6014	0.66667	0.60008
-1.6016	0.66668	0.60008
-1.6018	0.66667	0.60008
-1.602	0.66666	0.60008
-1.6022	0.66668	0.60008
-1.6024	0.66667	0.60008
-1.6026	0.66667	0.60009
-1.6028	0.66667	0.60009
-1.603	0.66667	0.60008
-1.6032	0.66668	0.60009
-1.6034	0.66667	0.60008
-1.6036	0.66668	0.60008
-1.6038	0.66668	0.60007
-1.604	0.66668	0.60008
-1.6042	0.66667	0.60007
-1.6044	0.66667	0.60007
-1.6046	0.66667	0.60008
-1.6048	0.66668	0.60008
-1.605	0.66666	0.60008
-1.6052	0.66667	0.60008
-1.6054	0.66668	0.60008
-1.6056	0.66667	0.60008
-1.6058	0.66667	0.60007
-1.606	0.66667	0.60008
-1.6062	0.66667	0.60008
-1.6064	0.66667	0.60008
-1.6066	0.66667	0.60008
-1.6068	0.66668	0.60008
-1.607	0.66668	0.60008
-1.6072	0.66668	0.60008
-1.6074	0.66667	0.60008
-1.6076	0.66667	0.60008
-1.6078	0.66667	0.60008
-1.608	0.66667	0.60008
-1.6082	0.66667	0.60008
-1.6084	0.66668	0.59998
-1.6086	0.66668	0.59996
-1.6088	0.66667	0.59997
-1.609	0.66667	0.59996
-1.6092	0.66667	0.59996
-1.6094	0.66667	0.59996
-1.6096	0.66667	0.59996
-1.6098	0.66668	0.59996
-1.61	0.66667	0.59996
-1.6102	0.66667	0.59996
-1.6104	0.66667	0.59996
-1.6106	0.66667	0.59995
-1.6108	0.66668	0.59996
-1.611	0.66667	0.59996
-1.6112	0.66668	0.59996
-1.6114	0.66667	0.59996
-1.6116	0.66668	0.59996
-1.6118	0.66667	0.59996
-1.612	0.66667	0.59996
-1.6122	0.66668	0.59996
-1.6124	0.66667	0.59996
-1.6126	0.66668	0.59997
-1.6128	0.66668	0.59996
-1.613	0.66668	0.59996
-1.6132	0.66667	0.59997
-1.6134	0.66667	0.59996
-1.6136	0.66668	0.59997
-1.6138	0.66667	0.59995
-1.614	0.66668	0.59996
-1.6142	0.66668	0.59996
-1.6144	0.66668	0.59996
-1.6146	0.66667	0.59995
-1.6148	0.66667	0.59995
-1.615	0.66667	0.59996
-1.6152	0.66667	0.59996
-1.6154	0.66667	0.59996
-1.6156	0.66667	0.59996
-1.6158	0.66668	0.59996
-1.616	0.66668	0.59996
-1.6162	0.66668	0.59996
-1.6164	0.66668	0.59996
-1.6166	0.66668	0.59996
-1.6168	0.66668	0.59995
-1.617	0.66668	0.59996
-1.6172	0.66668	0.59996
-1.6174	0.66679	0.59996
-1.6176	0.66668	0.59996
-1.6178	0.66682	0.59996
-1.618	0.66683	0.59996
-1.6182	0.66682	0.59996
-1.6184	0.66683	0.59997
-1.6186	0.66682	0.59996
-1.6188	0.66683	0.59996
-1.619	0.66682	0.59996
-1.6192	0.66683	0.59997
-1.6194	0.66683	0.59997
-1.6196	0.66683	0.59997
-1.6198	0.66682	0.60008
-1.62	0.66682	0.60008
-1.6202	0.66682	0.60008
-1.6204	0.66683	0.60008
-1.6206	0.66682	0.60008
-1.6208	0.66682	0.60008
-1.621	0.66682	0.60008
-1.6212	0.66682	0.60008
-1.6214	0.66683	0.60008
-1.6216	0.66682	0.60009
-1.6218	0.66683	0.60008
-1.622	0.66682	0.60007
-1.6222	0.66683	0.60008
-1.6224	0.66682	0.60008
-1.6226	0.66682	0.60007
-1.6228	0.66682	0.60008
-1.623	0.66682	0.60008
-1.6232	0.66683	0.60008
-1.6234	0.66682	0.60008
-1.6236	0.66682	0.60008
-1.6238	0.66668	0.60007
-1.624	0.66667	0.60008
-1.6242	0.66667	0.60007
-1.6244	0.66667	0.60008
-1.6246	0.66667	0.60008
-1.6248	0.66668	0.60008
-1.625	0.66667	0.60008
-1.6252	0.66668	0.60009
-1.6254	0.66667	0.60007
-1.6256	0.66668	0.60008
-1.6258	0.66667	0.60008
-1.626	0.66667	0.60009
-1.6262	0.66667	0.60008
-1.6264	0.66668	0.60008
-1.6266	0.66668	0.60009
-1.6268	0.66668	0.60009
-1.627	0.66668	0.60008
-1.6272	0.66668	0.60008
-1.6274	0.66668	0.60008
-1.6276	0.66667	0.60008
-1.6278	0.66667	0.60008
-1.628	0.66668	0.60008
-1.6282	0.66668	0.60008
-1.6284	0.66668	0.60008
-1.6286	0.66667	0.59996
-1.6288	0.66667	0.59996
-1.629	0.66667	0.59995
-1.6292	0.66668	0.59996
-1.6294	0.66667	0.59996
-1.6296	0.66667	0.59996
-1.6298	0.66657	0.59996
-1.63	0.66656	0.59996
-1.6302	0.66656	0.59996
-1.6304	0.66657	0.59996
-1.6306	0.66657	0.59995
-1.6308	0.66657	0.59996
-1.631	0.66657	0.59997
-1.6312	0.66657	0.59996
-1.6314	0.66657	0.59996
-1.6316	0.66657	0.59996
-1.6318	0.66656	0.59996
-1.632	0.66657	0.59995
-1.6322	0.66655	0.59996
-1.6324	0.66656	0.59996
-1.6326	0.66657	0.59996
-1.6328	0.66656	0.59997
-1.633	0.66656	0.59997
-1.6332	0.66657	0.59996
-1.6334	0.66656	0.59997
-1.6336	0.66657	0.59996
-1.6338	0.66657	0.59996
-1.634	0.66656	0.59996
-1.6342	0.66656	0.59996
-1.6344	0.66656	0.59996
-1.6346	0.66657	0.59997
-1.6348	0.66656	0.59996
-1.635	0.66657	0.59997
-1.6352	0.66657	0.59996
-1.6354	0.66656	0.59996
-1.6356	0.66656	0.59997
-1.6358	0.66657	0.59996
-1.636	0.66657	0.59996
-1.6362	0.66657	0.59996
-1.6364	0.66656	0.59996
-1.6366	0.66657	0.59996
-1.6368	0.66657	0.59996
-1.637	0.66656	0.59997
-1.6372	0.66656	0.59997
-1.6374	0.66656	0.59996
-1.6376	0.66656	0.59997
-1.6378	0.66656	0.59996
-1.638	0.66656	0.59996
-1.6382	0.66656	0.59996
-1.6384	0.66656	0.59997
-1.6386	0.66657	0.59996
-1.6388	0.66656	0.59996
-1.639	0.66656	0.59996
-1.6392	0.66656	0.59996
-1.6394	0.66659	0.59997
-1.6396	0.66667	0.59996
-1.6398	0.66667	0.59996
-1.64	0.66667	0.59996
-1.6402	0.66667	0.59996
-1.6404	0.66667	0.59996
-1.6406	0.66669	0.59997
-1.6408	0.66667	0.59995
-1.641	0.66667	0.59996
-1.6412	0.66668	0.59995
-1.6414	0.66667	0.59995
-1.6416	0.66667	0.59996
-1.6418	0.66668	0.59996
-1.642	0.66667	0.59996
-1.6422	0.66667	0.59996
-1.6424	0.66667	0.59997
-1.6426	0.66667	0.59996
-1.6428	0.66668	0.59996
-1.643	0.66668	0.59996
-1.6432	0.66667	0.59996
-1.6434	0.66668	0.59996
-1.6436	0.66668	0.59996
-1.6438	0.66668	0.59996
-1.644	0.66668	0.59996
-1.6442	0.66667	0.59996
-1.6444	0.66667	0.59996
-1.6446	0.66668	0.59995
-1.6448	0.66669	0.59996
-1.645	0.66668	0.60009
-1.6452	0.66668	0.59995
-1.6454	0.66668	0.59996
-1.6456	0.66668	0.60007
-1.6458	0.66668	0.59995
-1.646	0.66667	0.59996
-1.6462	0.66667	0.59996
-1.6464	0.66667	0.59996
-1.6466	0.66668	0.59996
-1.6468	0.66668	0.59996
-1.647	0.66667	0.59996
-1.6472	0.66667	0.59996
-1.6474	0.66666	0.59996
-1.6476	0.66667	0.59996
-1.6478	0.66667	0.59996
-1.648	0.66668	0.59997
-1.6482	0.66668	0.59996
-1.6484	0.66667	0.59996
-1.6486	0.66667	0.59996
-1.6488	0.66667	0.59996
-1.649	0.66667	0.59996
-1.6492	0.66667	0.59997
-1.6494	0.66668	0.59997
-1.6496	0.66667	0.59997
-1.6498	0.66667	0.59997
-1.65	0.66667	0.59996
-1.6502	0.66667	0.59997
-1.6504	0.66668	0.59997
-1.6506	0.66668	0.59997
-1.6508	0.66668	0.59996
-1.651	0.66668	0.59996
-1.6512	0.66667	0.59997
-1.6514	0.66667	0.59997
-1.6516	0.66667	0.59997
-1.6518	0.66667	0.59997
-1.652	0.66668	0.59996
-1.6522	0.66667	0.59996
-1.6524	0.66668	0.59996
-1.6526	0.66667	0.59996
-1.6528	0.66667	0.59996
-1.653	0.66667	0.59997
-1.6532	0.66667	0.59996
-1.6534	0.66667	0.59995
-1.6536	0.66666	0.59997
-1.6538	0.66667	0.59996
-1.654	0.66668	0.59997
-1.6542	0.66667	0.59995
-1.6544	0.66667	0.59996
-1.6546	0.66667	0.59996
-1.6548	0.66667	0.59996
-1.655	0.66667	0.59996
-1.6552	0.66667	0.59996
-1.6554	0.66667	0.59996
-1.6556	0.66667	0.59996
-1.6558	0.66667	0.59996
-1.656	0.66668	0.59996
-1.6562	0.66666	0.59997
-1.6564	0.66668	0.59996
-1.6566	0.66668	0.59996
-1.6568	0.66667	0.59996
-1.657	0.66667	0.59996
-1.6572	0.66667	0.59996
-1.6574	0.66667	0.59997
-1.6576	0.66667	0.59996
-1.6578	0.66667	0.59997
-1.658	0.66668	0.59996
-1.6582	0.66667	0.59996
-1.6584	0.66668	0.59996
-1.6586	0.66667	0.59997
-1.6588	0.66667	0.59996
-1.659	0.66667	0.59996
-1.6592	0.66667	0.59997
-1.6594	0.66668	0.59996
-1.6596	0.66667	0.59996
-1.6598	0.66668	0.59996
-1.66	0.66668	0.59996
-1.6602	0.66667	0.59996
-1.6604	0.66667	0.59996
-1.6606	0.66667	0.59996
-1.6608	0.66666	0.59996
-1.661	0.66667	0.59997
-1.6612	0.66668	0.59996
-1.6614	0.66667	0.59996
-1.6616	0.66668	0.59997
-1.6618	0.66668	0.59997
-1.662	0.66668	0.59996
-1.6622	0.66668	0.59997
-1.6624	0.66669	0.59997
-1.6626	0.66668	0.59997
-1.6628	0.66667	0.59996
-1.663	0.66667	0.59997
-1.6632	0.66668	0.59997
-1.6634	0.66667	0.59997
-1.6636	0.66667	0.59996
-1.6638	0.66667	0.59997
-1.664	0.66667	0.59997
-1.6642	0.66667	0.59996
-1.6644	0.66667	0.59996
-1.6646	0.66667	0.59996
-1.6648	0.66668	0.59996
-1.665	0.66667	0.59997
-1.6652	0.66667	0.59997
-1.6654	0.66667	0.59996
-1.6656	0.66667	0.59996
-1.6658	0.66668	0.59996
-1.666	0.66668	0.59996
-1.6662	0.66668	0.59996
-1.6664	0.66668	0.59997
-1.6666	0.66668	0.59995
-1.6668	0.66668	0.59996
-1.667	0.66668	0.59996
-1.6672	0.66668	0.59996
-1.6674	0.66668	0.59996
-1.6676	0.66667	0.59996
-1.6678	0.66667	0.59996
-1.668	0.66667	0.59996
-1.6682	0.66668	0.59997
-1.6684	0.66668	0.59995
-1.6686	0.66668	0.59996
-1.6688	0.66668	0.59996
-1.669	0.66668	0.59996
-1.6692	0.66668	0.59996
-1.6694	0.66667	0.59997
-1.6696	0.66668	0.59997
-1.6698	0.66668	0.59996
-1.67	0.66668	0.59997
-1.6702	0.66667	0.59997
-1.6704	0.66669	0.59996
-1.6706	0.66668	0.59997
-1.6708	0.66668	0.59997
-1.671	0.66667	0.59996
-1.6712	0.66668	0.59997
-1.6714	0.66667	0.59996
-1.6716	0.66667	0.59996
-1.6718	0.66667	0.59996
-1.672	0.66667	0.59996
-1.6722	0.66668	0.59997
-1.6724	0.66668	0.59997
-1.6726	0.66667	0.59997
-1.6728	0.66668	0.59996
-1.673	0.66668	0.59996
-1.6732	0.66668	0.59996
-1.6734	0.66667	0.59997
-1.6736	0.66668	0.59995
-1.6738	0.66668	0.59996
-1.674	0.66668	0.59997
-1.6742	0.66667	0.59997
-1.6744	0.66667	0.59997
-1.6746	0.66667	0.59997
-1.6748	0.66668	0.59997
-1.675	0.66668	0.59997
-1.6752	0.66668	0.59996
-1.6754	0.66668	0.59996
-1.6756	0.66668	0.59997
-1.6758	0.66667	0.59996
-1.676	0.66668	0.59997
-1.6762	0.66666	0.59997
-1.6764	0.66667	0.59997
-1.6766	0.66668	0.59997
-1.6768	0.66667	0.59997
-1.677	0.66667	0.59997
-1.6772	0.66668	0.59995
-1.6774	0.66667	0.59996
-1.6776	0.66667	0.59996
-1.6778	0.66667	0.59996
-1.678	0.66666	0.59996
-1.6782	0.66667	0.59996
-1.6784	0.66667	0.59996
-1.6786	0.66667	0.59997
-1.6788	0.66656	0.59996
-1.679	0.66656	0.59996
-1.6792	0.66657	0.59996
-1.6794	0.66656	0.59996
-1.6796	0.66657	0.59996
-1.6798	0.66657	0.59996
-1.68	0.66657	0.59996
-1.6802	0.66656	0.59996
-1.6804	0.66656	0.59996
-1.6806	0.66657	0.59995
-1.6808	0.66657	0.59996
-1.681	0.66657	0.59996
-1.6812	0.66657	0.59996
-1.6814	0.66657	0.59995
-1.6816	0.66656	0.59996
-1.6818	0.66656	0.59997
-1.682	0.66656	0.59996
-1.6822	0.66657	0.59996
-1.6824	0.66656	0.59996
-1.6826	0.66656	0.59996
-1.6828	0.66657	0.59996
-1.683	0.66656	0.59997
-1.6832	0.66656	0.59995
-1.6834	0.66656	0.59996
-1.6836	0.66656	0.59995
-1.6838	0.66656	0.59995
-1.684	0.66656	0.59996
-1.6842	0.66656	0.60007
-1.6844	0.66656	0.60007
-1.6846	0.66656	0.60007
-1.6848	0.66657	0.60008
-1.685	0.66657	0.60008
-1.6852	0.66655	0.60008
-1.6854	0.66656	0.60008
-1.6856	0.66657	0.60008
-1.6858	0.66657	0.60008
-1.686	0.66656	0.60008
-1.6862	0.66656	0.60008
-1.6864	0.66656	0.60008
-1.6866	0.66657	0.60008
-1.6868	0.66658	0.60007
-1.687	0.66657	0.60008
-1.6872	0.66657	0.60008
-1.6874	0.66657	0.60009
-1.6876	0.66658	0.60008
-1.6878	0.66657	0.60008
-1.688	0.66656	0.60007
-1.6882	0.66656	0.60008
-1.6884	0.66656	0.60014
-1.6886	0.66656	0.60008
-1.6888	0.66656	0.60008
-1.689	0.66657	0.60013
-1.6892	0.66657	0.60008
-1.6894	0.66657	0.60008
-1.6896	0.66657	0.60008
-1.6898	0.66657	0.60008
-1.69	0.66656	0.60008
-1.6902	0.66656	0.60008
-1.6904	0.66657	0.60008
-1.6906	0.66657	0.60008
-1.6908	0.66656	0.60008
-1.691	0.66656	0.60008
-1.6912	0.66657	0.60008
-1.6914	0.66657	0.60008
-1.6916	0.66656	0.60008
-1.6918	0.66657	0.60009
-1.692	0.66657	0.60009
-1.6922	0.66657	0.60009
-1.6924	0.66657	0.60008
-1.6926	0.66657	0.60008
-1.6928	0.66657	0.60008
-1.693	0.66656	0.60008
-1.6932	0.66657	0.60009
-1.6934	0.66656	0.60009
-1.6936	0.66658	0.60008
-1.6938	0.66656	0.60008
-1.694	0.66657	0.60008
-1.6942	0.66658	0.60008
-1.6944	0.66657	0.60008
-1.6946	0.66657	0.60008
-1.6948	0.66657	0.60008
-1.695	0.66657	0.60008
-1.6952	0.66656	0.60007
-1.6954	0.66657	0.60008
-1.6956	0.66656	0.60009
-1.6958	0.66656	0.60008
-1.696	0.66657	0.60009
-1.6962	0.66656	0.60008
-1.6964	0.66657	0.60008
-1.6966	0.66656	0.60008
-1.6968	0.66657	0.60008
-1.697	0.66658	0.60008
-1.6972	0.66657	0.60008
-1.6974	0.66657	0.60008
-1.6976	0.66656	0.60008
-1.6978	0.66657	0.60009
-1.698	0.66657	0.60008
-1.6982	0.66658	0.60008
-1.6984	0.66656	0.60008
-1.6986	0.66656	0.60009
-1.6988	0.66655	0.60008
-1.699	0.66657	0.60008
-1.6992	0.66656	0.60007
-1.6994	0.66666	0.60008
[truncated: 6,503 more rows]

## Sheet: Fig.3c
Vgate	Conductance
V	mS
-1.37	-2.93858e-05
-1.369	-5.87717e-05
-1.368	-5.87717e-05
-1.367	-5.87717e-05
-1.366	-5.87717e-05
-1.365	-5.87717e-05
-1.364	-5.87717e-05
-1.363	-5.87717e-05
-1.362	-5.87717e-05
-1.361	-5.87717e-05
-1.36	-5.87717e-05
-1.359	-5.87717e-05
-1.358	-5.87717e-05
-1.357	-2.93772e-05
-1.356	-2.93772e-05
-1.355	-2.93772e-05
-1.354	-2.93772e-05
-1.353	-2.93772e-05
-1.352	-2.93772e-05
-1.351	-2.93772e-05
-1.35	-2.93772e-05
-1.349	-2.93772e-05
-1.348	-2.93772e-05
-1.347	-2.93772e-05
-1.346	-2.93772e-05
-1.345	-2.93772e-05
-1.344	-2.93772e-05
-1.343	-2.93772e-05
-1.342	-2.93772e-05
-1.341	-2.93772e-05
-1.34	-2.93772e-05
-1.339	-2.93772e-05
-1.338	-2.93772e-05
-1.337	-5.87544e-05
-1.336	-5.87544e-05
-1.335	-5.87544e-05
-1.334	-5.87544e-05
-1.333	-5.87544e-05
-1.332	-5.87544e-05
-1.331	-5.87544e-05
-1.33	-5.87544e-05
-1.329	-5.87544e-05
-1.328	-5.87544e-05
-1.327	-2.93772e-05
-1.326	-2.93772e-05
-1.325	-2.93772e-05
-1.324	-2.93772e-05
-1.323	-2.93772e-05
-1.322	-2.93772e-05
-1.321	-2.93772e-05
-1.32	-2.93772e-05
-1.319	-2.93772e-05
-1.318	-2.93772e-05
-1.317	-2.93772e-05
-1.316	-2.93772e-05
-1.315	-2.93772e-05
-1.314	0
-1.313	0
-1.312	0
-1.311	0
-1.31	0
-1.309	0
-1.308	0
-1.307	0
-1.306	0
-1.305	0
-1.304	0
-1.303	0
-1.302	0
-1.301	0
-1.3	0
-1.299	0
-1.298	0
-1.297	0
-1.296	0
-1.295	0
-1.294	0
-1.293	0
-1.292	0
-1.291	0
-1.29	0
-1.289	0
-1.288	0
-1.287	0
-1.286	0
-1.285	0
-1.284	0
-1.283	0
-1.282	0
-1.281	0
-1.28	-2.93858e-05
-1.279	-2.93858e-05
-1.278	-2.93858e-05
-1.277	-2.93858e-05
-1.276	-2.93945e-05
-1.275	-2.93945e-05
-1.274	-2.93945e-05
-1.273	-2.93945e-05
-1.272	-2.93945e-05
-1.271	-5.87889e-05
-1.27	-5.87889e-05
-1.269	-5.87889e-05
-1.268	-5.87889e-05
-1.267	-8.81834e-05
-1.266	-8.81834e-05
-1.265	-8.81834e-05
-1.264	-8.81834e-05
-1.263	-8.81834e-05
-1.262	-8.81834e-05
-1.261	-8.81834e-05
-1.26	-8.81834e-05
-1.259	-8.81834e-05
-1.258	-8.81834e-05
-1.257	-8.81834e-05
-1.256	-8.81834e-05
-1.255	-5.87889e-05
-1.254	-5.87889e-05
-1.253	-5.87889e-05
-1.252	-2.93945e-05
-1.251	-2.93945e-05
-1.25	-2.93945e-05
-1.249	-2.93945e-05
-1.248	0
-1.247	0
-1.246	0
-1.245	0
-1.244	2.93945e-05
-1.243	2.93945e-05
-1.242	2.93945e-05
-1.241	2.93945e-05
-1.24	2.93945e-05
-1.239	2.94031e-05
-1.238	2.94031e-05
-1.237	2.94118e-05
-1.236	5.88408e-05
-1.235	5.88582e-05
-1.234	8.83392e-05
-1.233	8.84173e-05
-1.232	0.000147536
-1.231	0.000206795
-1.23	0.000266351
-1.229	0.000355872
-1.228	0.000445898
-1.227	0.000566319
-1.226	0.000717918
-1.225	0.000870609
-1.224	0.00102
-1.223	0.00124
-1.222	0.00146
-1.221	0.00171
-1.22	0.002
-1.219	0.00229
-1.218	0.00259
-1.217	0.00292
-1.216	0.00329
-1.215	0.0037
-1.214	0.00412
-1.213	0.00455
-1.212	0.00505
-1.211	0.00557
-1.21	0.00621
-1.209	0.00675
-1.208	0.00739
-1.207	0.00812
-1.206	0.00891
-1.205	0.00972
-1.204	0.01058
-1.203	0.01145
-1.202	0.01234
-1.201	0.01322
-1.2	0.01418
-1.199	0.01511
-1.198	0.01617
-1.197	0.0172
-1.196	0.01845
-1.195	0.01953
-1.194	0.02076
-1.193	0.022
-1.192	0.02341
-1.191	0.02486
-1.19	0.02626
-1.189	0.02785
-1.188	0.02949
-1.187	0.03088
-1.186	0.03232
-1.185	0.03382
-1.184	0.03546
-1.183	0.03699
-1.182	0.03874
-1.181	0.04041
-1.18	0.04228
-1.179	0.04393
-1.178	0.04566
-1.177	0.04742
-1.176	0.0492
-1.175	0.05094
-1.174	0.05256
-1.173	0.05413
-1.172	0.05568
-1.171	0.05703
-1.17	0.05861
-1.169	0.06007
-1.168	0.06123
-1.167	0.06259
-1.166	0.06367
-1.165	0.06474
-1.164	0.06591
-1.163	0.06699
-1.162	0.06795
-1.161	0.06883
-1.16	0.06971
-1.159	0.07049
-1.158	0.07128
-1.157	0.07197
-1.156	0.0727
-1.155	0.07327
-1.154	0.07391
-1.153	0.07449
-1.152	0.07508
-1.151	0.07553
-1.15	0.07599
-1.149	0.07646
-1.148	0.07686
-1.147	0.07721
-1.146	0.07754
-1.145	0.07789
-1.144	0.07809
-1.143	0.07836
-1.142	0.07857
-1.141	0.0787
-1.14	0.07884
-1.139	0.07891
-1.138	0.07899
-1.137	0.07899
-1.136	0.07884
-1.135	0.07872
-1.134	0.07857
-1.133	0.07836
-1.132	0.07809
-1.131	0.07782
-1.13	0.07755
-1.129	0.07715
-1.128	0.07668
-1.127	0.07621
-1.126	0.07573
-1.125	0.07522
-1.124	0.07463
-1.123	0.07404
-1.122	0.07354
-1.121	0.07291
-1.12	0.07247
-1.119	0.07186
-1.118	0.07124
-1.117	0.07069
-1.116	0.07022
-1.115	0.06962
-1.114	0.06909
-1.113	0.06868
-1.112	0.0682
-1.111	0.0678
-1.11	0.06745
-1.109	0.06723
-1.108	0.06694
-1.107	0.06672
-1.106	0.06654
-1.105	0.06642
-1.104	0.06637
-1.103	0.06637
-1.102	0.06637
-1.101	0.06642
-1.1	0.06659
-1.099	0.06664
-1.098	0.06686
-1.097	0.06703
-1.096	0.06738
-1.095	0.06768
-1.094	0.06795
-1.093	0.0683
-1.092	0.06853
-1.091	0.06894
-1.09	0.06929
-1.089	0.06971
-1.088	0.07012
-1.087	0.07062
-1.086	0.07104
-1.085	0.07165
-1.084	0.07202
-1.083	0.07259
-1.082	0.07302
-1.081	0.0736
-1.08	0.07404
-1.079	0.07463
-1.078	0.07508
-1.077	0.07561
-1.076	0.07613
-1.075	0.0766
-1.074	0.07706
-1.073	0.07754
-1.072	0.07809
-1.071	0.07851
-1.07	0.07899

## Sheet: Fig.3d
Varm	RD
V	h/e^2
0	0.66611
-0.001	0.66611
-0.002	0.66611
-0.003	0.66611
-0.004	0.66611
-0.005	0.66611
-0.006	0.66611
-0.007	0.66611
-0.008	0.66611
-0.009	0.66611
-0.01	0.66611
-0.011	0.66611
-0.012	0.66611
-0.013	0.66611
-0.014	0.66611
-0.015	0.66611
-0.016	0.66611
-0.017	0.66611
-0.018	0.66611
-0.019	0.66611
-0.02	0.66611
-0.021	0.66611
-0.022	0.66611
-0.023	0.66611
-0.024	0.66611
-0.025	0.66611
-0.026	0.66611
-0.027	0.66611
-0.028	0.66611
-0.029	0.66611
-0.03	0.66611
-0.031	0.66611
-0.032	0.66611
-0.033	0.66611
-0.034	0.66611
-0.035	0.66611
-0.036	0.66611
-0.037	0.66611
-0.038	0.66611
-0.039	0.66611
-0.04	0.66611
-0.041	0.66611
-0.042	0.66611
-0.043	0.66611
-0.044	0.66611
-0.045	0.66611
-0.046	0.66611
-0.047	0.66611
-0.048	0.66611
-0.049	0.66611
-0.05	0.66611
-0.051	0.66611
-0.052	0.66611
-0.053	0.66611
-0.054	0.66611
-0.055	0.66611
-0.056	0.66611
-0.057	0.66611
-0.058	0.66611
-0.059	0.66611
-0.06	0.66611
-0.061	0.66611
-0.062	0.66611
-0.063	0.66611
-0.064	0.66611
-0.065	0.66611
-0.066	0.66611
-0.067	0.66611
-0.068	0.66611
-0.069	0.66611
-0.07	0.66611
-0.071	0.66611
-0.072	0.66611
-0.073	0.66611
-0.074	0.66611
-0.075	0.66611
-0.076	0.66611
-0.077	0.66611
-0.078	0.66611
-0.079	0.66611
-0.08	0.66611
-0.081	0.66611
-0.082	0.66611
-0.083	0.66611
-0.084	0.66611
-0.085	0.66611
-0.086	0.66611
-0.087	0.66611
-0.088	0.66611
-0.089	0.66611
-0.09	0.66611
-0.091	0.66649
-0.092	0.66649
-0.093	0.66649
-0.094	0.66649
-0.095	0.66649
-0.096	0.66649
-0.097	0.66649
-0.098	0.66649
-0.099	0.66649
-0.1	0.66649
-0.101	0.66649
-0.102	0.66649
-0.103	0.66649
-0.104	0.66649
-0.105	0.66649
-0.106	0.66649
-0.107	0.66649
-0.108	0.66649
-0.109	0.66649
-0.11	0.66649
-0.111	0.66649
-0.112	0.66649
-0.113	0.66649
-0.114	0.66649
-0.115	0.66649
-0.116	0.66649
-0.117	0.66649
-0.118	0.66649
-0.119	0.66649
-0.12	0.66688
-0.121	0.66688
-0.122	0.66688
-0.123	0.66688
-0.124	0.66688
-0.125	0.66688
-0.126	0.66688
-0.127	0.66688
-0.128	0.66688
-0.129	0.66688
-0.13	0.66726
-0.131	0.66726
-0.132	0.66726
-0.133	0.66726
-0.134	0.66726
-0.135	0.66688
-0.136	0.66688
-0.137	0.66688
-0.138	0.66688
-0.139	0.66688
-0.14	0.66688
-0.141	0.66688
-0.142	0.66688
-0.143	0.66688
-0.144	0.66688
-0.145	0.66688
-0.146	0.66649
-0.147	0.66649
-0.148	0.66649
-0.149	0.66649
-0.15	0.66649
-0.151	0.66649
-0.152	0.66649
-0.153	0.66649
-0.154	0.66649
-0.155	0.66649
-0.156	0.66649
-0.157	0.66649
-0.158	0.66649
-0.159	0.66649
-0.16	0.66649
-0.161	0.66649
-0.162	0.66649
-0.163	0.66649
-0.164	0.66649
-0.165	0.66649
-0.166	0.66649
-0.167	0.66649
-0.168	0.66649
-0.169	0.66649
-0.17	0.66649
-0.171	0.66649
-0.172	0.66649
-0.173	0.66688
-0.174	0.66688
-0.175	0.66688
-0.176	0.66688
-0.177	0.66688
-0.178	0.66688
-0.179	0.66688
-0.18	0.66688
-0.181	0.66688
-0.182	0.66688
-0.183	0.66688
-0.184	0.66726
-0.185	0.66726
-0.186	0.66764
-0.187	0.66764
-0.188	0.66803
-0.189	0.66803
-0.19	0.66841
-0.191	0.6688
-0.192	0.66918
-0.193	0.66957
-0.194	0.66957
-0.195	0.66995
-0.196	0.67034
-0.197	0.67072
-0.198	0.67111
-0.199	0.67149
-0.2	0.67188
-0.201	0.67226
-0.202	0.67264
-0.203	0.67303
-0.204	0.67341
-0.205	0.6738
-0.206	0.67418
-0.207	0.67457
-0.208	0.67495
-0.209	0.67534
-0.21	0.67572
-0.211	0.67611
-0.212	0.67649
-0.213	0.67688
-0.214	0.67688
-0.215	0.67726
-0.216	0.67764
-0.217	0.67803
-0.218	0.67841
-0.219	0.67918
-0.22	0.67957
-0.221	0.67995
-0.222	0.68034
-0.223	0.68034
-0.224	0.68072
-0.225	0.68111
-0.226	0.68149
-0.227	0.68188
-0.228	0.68188
-0.229	0.68226
-0.23	0.68264
-0.231	0.68264
-0.232	0.68303
-0.233	0.68341
-0.234	0.68341
-0.235	0.6838
-0.236	0.6838
-0.237	0.68418
-0.238	0.68457
-0.239	0.68457
-0.24	0.68495
-0.241	0.68495
-0.242	0.68534
-0.243	0.68534
-0.244	0.68572
[truncated: 236 more rows]

## Sheet: Fig.4a
B	Conductance	B	Conductance
[truncated: 2,796 more rows]

[truncated: 8 more sheets: SI Fig.1, SI Fig.2, SI Fig.3, SI Fig.4, SI Fig.5, SI Fig.6a, SI Fig.6b, SI Fig.6c]
